# Supplementary material for: Global analysis of lysine acetylation in strawberry leaves
Source: Front Plant Sci. 2015 Sep 15;6:739. doi: 10.3389/fpls.2015.00739 (PMC4569977; doi:10.3389/fpls.2015.00739)
Supplement: Supplementary file 1 [file Table1.XLS]

## Sheet: lysine acetylation
Protein accession	Protein name	Localization prob	Modified sequence	Position in protein	Mass error [ppm]	Peptide Score	Subcellular Location
470101201	PREDICTED: glycerate dehydrogenase-like [Fragaria vesca subsp. vesca]	1	_EADVISLHPILDK(ac)TTYHLINK_	248	-0.34606	99.407	chlo
470101201	PREDICTED: glycerate dehydrogenase-like [Fragaria vesca subsp. vesca]	1	_GPVVDEVALVEHLK(ac)QNPM(ox)FR_	287	0.38672	82.609	chlo
470101221	"PREDICTED: 3-hydroxyisobutyryl-CoA hydrolase-like protein 3, mitochondrial-like isoform 2 [Fragaria vesca subsp. vesca];>gi|470101219|ref|XP_004287074.1"	1	_TILAK(ac)FSSNPDSESQLK_	259	0.24877	149.73	chlo
470101221	"PREDICTED: 3-hydroxyisobutyryl-CoA hydrolase-like protein 3, mitochondrial-like isoform 2 [Fragaria vesca subsp. vesca];>gi|470101219|ref|XP_004287074.1"	1	_YFSK(ac)VASALGK_	333	1.1239	62.528	chlo
470101243	PREDICTED: coatomer subunit beta'-1-like [Fragaria vesca subsp. vesca]	1	_IFSK(ac)TFQEK_	417	0.50036	143.03	nucl
470101297	PREDICTED: outer membrane lipoprotein blc-like [Fragaria vesca subsp. vesca]	1	_TMEVVK(ac)GLDVQR_	10	-0.45276	138.24	cyto
470101313	PREDICTED: 40S ribosomal protein S12-like [Fragaria vesca subsp. vesca]	1	_VIEK(ac)HAAQLCVLAEDCDQADYVK_	59	-0.33438	104.53	cyto
470101315	PREDICTED: NADP-dependent glyceraldehyde-3-phosphate dehydrogenase-like [Fragaria vesca subsp. vesca]	1	_AELLHK(ac)AASILK_	83	0.66943	101.3	cysk
470101315	PREDICTED: NADP-dependent glyceraldehyde-3-phosphate dehydrogenase-like [Fragaria vesca subsp. vesca]	1	_(ac)AGTGLFTEILDGEAYK(ac)YYSDGEWK_	17	-0.25579	92.01	cysk
470101315	PREDICTED: NADP-dependent glyceraldehyde-3-phosphate dehydrogenase-like [Fragaria vesca subsp. vesca]	1	_EATFCQEYK(ac)R_	367	-0.335	157.66	cysk
470101315	PREDICTED: NADP-dependent glyceraldehyde-3-phosphate dehydrogenase-like [Fragaria vesca subsp. vesca]	1	_QK(ac)EATFCQEYK_	358	-0.73803	163.12	cysk
470101315	PREDICTED: NADP-dependent glyceraldehyde-3-phosphate dehydrogenase-like [Fragaria vesca subsp. vesca]	1	_TK(ac)YCLTSK_	150	0.38043	49.472	cysk
470101341	"PREDICTED: leucine aminopeptidase 3, chloroplastic-like [Fragaria vesca subsp. vesca]"	1	_DQNSK(ac)FENPILK_	107	0.31951	110.98	chlo
470101341	"PREDICTED: leucine aminopeptidase 3, chloroplastic-like [Fragaria vesca subsp. vesca]"	1	_ILNEEQCK(ac)DLK_	303	-0.087044	134.13	chlo
470101341	"PREDICTED: leucine aminopeptidase 3, chloroplastic-like [Fragaria vesca subsp. vesca]"	1	_QGGAISAALFLK(ac)QFVDEK_	532	-0.5301	117.3	chlo
470101365	PREDICTED: eukaryotic translation initiation factor isoform 4G-1-like [Fragaria vesca subsp. vesca]	1	_HVNK(ac)GYFDR_	386	0.41499	51.445	chlo
470101369	PREDICTED: heat shock 70 kDa protein-like [Fragaria vesca subsp. vesca]	1	_DNNLLGK(ac)FELTGIPPAPR_	464	0.34947	58.848	cyto
470101369	PREDICTED: heat shock 70 kDa protein-like [Fragaria vesca subsp. vesca];>gi|470133735|ref|XP_004302715.1	1	_IPK(ac)VQQLLQDFFNGK_	351	1.8423	261.35	cyto
470101399	PREDICTED: U6 snRNA-associated Sm-like protein LSm6-like [Fragaria vesca subsp. vesca]	1	_NK(ac)YGDAFIR_	67	-0.81994	89.029	cyto
470101447	"PREDICTED: outer envelope pore protein 37, chloroplastic-like [Fragaria vesca subsp. vesca]"	1	_VLDSLAK(ac)LK_	105	0.18129	68.657	nucl
470101447	"PREDICTED: outer envelope pore protein 37, chloroplastic-like [Fragaria vesca subsp. vesca]"	1	_VSCK(ac)VLDSLAK_	98	-0.13414	69.578	nucl
470101473	PREDICTED: methylenetetrahydrofolate reductase 2-like [Fragaria vesca subsp. vesca]	1	_NVEDIHEK(ac)FEK_	398	0.043893	119.25	cyto
470101473	PREDICTED: methylenetetrahydrofolate reductase 2-like [Fragaria vesca subsp. vesca]	1	_VIDK(ac)ILEASADEK_	6	0.5984	122.97	cyto
470101500	PREDICTED: protein GrpE-like [Fragaria vesca subsp. vesca]	1	_VAEIESFLK(ac)SIEDEK_	144	1.5835	101.42	chlo
470127430	PREDICTED: histone H3.3-like [Fragaria vesca subsp. vesca];>gi|470111180|ref|XP_004291827.1	1	_K(ac)QLATK(ac)AAR_	19	0.24247	152.97	nucl
470127430	PREDICTED: histone H3.3-like [Fragaria vesca subsp. vesca];>gi|470111180|ref|XP_004291827.1	1	_K(ac)QLATK(ac)AAR_	24	0.24247	152.97	nucl
470101510	PREDICTED: NADH--cytochrome b5 reductase 1-like [Fragaria vesca subsp. vesca]	1	_FK(ac)YEPGQVR_	146	0.094005	91.867	chlo
470101510	PREDICTED: NADH--cytochrome b5 reductase 1-like [Fragaria vesca subsp. vesca];>gi|470117975|ref|XP_004295121.1	1	_TQLSHNVAK(ac)FK_	63	-0.53378	59.198	chlo
470101544	PREDICTED: peptidyl-prolyl cis-trans isomerase B2-like [Fragaria vesca subsp. vesca]	1	_GTTVHK(ac)LFPGQFFLAGHQGDKPGDVR_	108	0.01075	98.491	chlo
470101604	PREDICTED: LOW QUALITY PROTEIN: pyrophosphate-energized vacuolar membrane proton pump-like [Fragaria vesca subsp. vesca];>gi|470134918|ref|XP_004303283.1	1	_K(ac)YIEAGASEHAR_	695	-0.18989	135.02	vacu
470101620	PREDICTED: synaptotagmin-5-like [Fragaria vesca subsp. vesca]	1	_LVK(ac)SLEVQR_	368	0.10829	78.098	plas
470101628	PREDICTED: probable sucrose-phosphate synthase 1-like [Fragaria vesca subsp. vesca]	1	_LIDK(ac)HDLYGQVAYPK_	546	0.75391	146.1	nucl
470101628	PREDICTED: probable sucrose-phosphate synthase 1-like [Fragaria vesca subsp. vesca]	1	_LVADK(ac)HLWAR_	641	0.36503	67.704	nucl
470101783	PREDICTED: NADH-cytochrome b5 reductase-like protein-like [Fragaria vesca subsp. vesca]	1	_GPIEK(ac)LR_	177	0.99558	63.306	chlo
470101806	PREDICTED: uncharacterized protein LOC101308207 [Fragaria vesca subsp. vesca]	1	_GK(ac)GFYICK_	55	0.62603	79.809	extr
470101824	PREDICTED: GTP-binding nuclear protein Ran-3-like [Fragaria vesca subsp. vesca];>gi|470113601|ref|XP_004293011.1	1	_FYCWDTAGQEK(ac)FGGLR_	74	1.6925	67.646	chlo
470101824	PREDICTED: GTP-binding nuclear protein Ran-3-like [Fragaria vesca subsp. vesca];>gi|470113601|ref|XP_004293011.1	1	_LTYK(ac)NVPTWHR_	102	0.07536	71.153	chlo
470101824	PREDICTED: GTP-binding nuclear protein Ran-3-like [Fragaria vesca subsp. vesca];>gi|470113601|ref|XP_004293011.1	1	_SNYNFEK(ac)PFLYLAR_	162	0.96802	169.04	chlo
470101844	PREDICTED: uncharacterized protein LOC101313543 [Fragaria vesca subsp. vesca]	1	_IYK(ac)TPDLETPK_	215	-1.2845	124.12	chlo
470101878	PREDICTED: peroxisomal fatty acid beta-oxidation multifunctional protein AIM1-like [Fragaria vesca subsp. vesca]	1	_TDK(ac)LCSLSEAR_	216	-0.3373	130.56	cyto
470101878	PREDICTED: peroxisomal fatty acid beta-oxidation multifunctional protein AIM1-like [Fragaria vesca subsp. vesca]	0.999999	_VPK(ac)VTDVGLKPR_	297	0.19153	75.088	cyto
470101878	PREDICTED: peroxisomal fatty acid beta-oxidation multifunctional protein AIM1-like [Fragaria vesca subsp. vesca]	1	_VTDVGLK(ac)PR_	304	-0.13662	81.95	cyto
470101897	"PREDICTED: serine hydroxymethyltransferase, mitochondrial-like [Fragaria vesca subsp. vesca]"	1	_IMALDLPHGGHLSHGYQTDTK(ac)K_	186	-0.7267	155.76	mito
470101995	PREDICTED: uncharacterized protein LOC101312281 [Fragaria vesca subsp. vesca]	1	_EETGAGM(ox)MDCK(ac)K_	838	-0.27029	40.516	chlo
470101995	PREDICTED: uncharacterized protein LOC101312281 [Fragaria vesca subsp. vesca]	1	_FAK(ac)GQDLVGTVK_	253	0.11978	136.27	chlo
470102006	"PREDICTED: probable lactoylglutathione lyase, chloroplast-like [Fragaria vesca subsp. vesca]"	1	_DNPEYK(ac)YTIAM(ox)LGYGPEDK_	250	-0.59347	149.44	chlo
470102006	"PREDICTED: probable lactoylglutathione lyase, chloroplast-like [Fragaria vesca subsp. vesca]"	1	_SIAFYEK(ac)AFGM(ox)ELLR_	234	-0.54928	81.713	chlo
470102006	"PREDICTED: probable lactoylglutathione lyase, chloroplast-like [Fragaria vesca subsp. vesca]"	1	_SVFVDNVDFLK(ac)ELE_	343	1.5292	115.37	chlo
470102006	"PREDICTED: probable lactoylglutathione lyase, chloroplast-like [Fragaria vesca subsp. vesca];>gi|470113276|ref|XP_004292850.1"	1	_TIK(ac)FYTECLGMK_	100	-0.19458	92.19	chlo
470102006	"PREDICTED: probable lactoylglutathione lyase, chloroplast-like [Fragaria vesca subsp. vesca]"	1	_YDIGTAFGHFGVAVEDVAK(ac)TVELVK_	166	0.17359	121.58	chlo
470102042	PREDICTED: NADP-dependent malic enzyme-like [Fragaria vesca subsp. vesca]	1	_GLAFTEK(ac)ER_	70	0.5654	99.688	chlo
470102042	PREDICTED: NADP-dependent malic enzyme-like [Fragaria vesca subsp. vesca]	1	_ILEVLK(ac)NWPER_	175	-0.11196	134.98	chlo
470102094	PREDICTED: acid phosphatase 1-like [Fragaria vesca subsp. vesca]	1	_GTLATEYK(ac)SK_	208	1.4971	43.68	extr
470102129	PREDICTED: 60S ribosomal protein L31-1-like [Fragaria vesca subsp. vesca]	1	_LNK(ac)QIWSR_	62	0.34682	55.461	cyto
470102201	PREDICTED: ectonucleotide pyrophosphatase/phosphodiesterase family member 3-like [Fragaria vesca subsp. vesca]	1	_M(ox)YLK(ac)ENLPSR_	384	-2.7717	54.343	chlo
470102205	"PREDICTED: thioredoxin-like 2, chloroplastic-like [Fragaria vesca subsp. vesca]"	1	_ALFPK(ac)LCR_	122	0.66887	87.323	chlo
470102205	"PREDICTED: thioredoxin-like 2, chloroplastic-like [Fragaria vesca subsp. vesca]"	1	_GSEGK(ac)LESFSCSLAK_	167	0.24355	117	chlo
470102205	"PREDICTED: thioredoxin-like 2, chloroplastic-like [Fragaria vesca subsp. vesca]"	1	_VNFDENK(ac)PMCK_	144	-0.18647	71.153	chlo
470102251	PREDICTED: uncharacterized protein LOC101300947 [Fragaria vesca subsp. vesca];>gi|470102249|ref|XP_004287568.1	1	_GGDVVLLYASK(ac)YHDIR_	127	0.91813	72.433	cyto
470102251	PREDICTED: uncharacterized protein LOC101300947 [Fragaria vesca subsp. vesca]	1	_IIVTNK(ac)HGEK_	20	-0.081989	98.04	cyto
470102294	PREDICTED: mitogen-activated protein kinase kinase 2-like [Fragaria vesca subsp. vesca]	1	_GLLYLHHEK(ac)HIIHR_	199	0.32305	62.287	nucl
470102341	PREDICTED: 40S ribosomal protein S3-3-like [Fragaria vesca subsp. vesca]	0.996774	_FKFPEK(ac)GVELYAEK_	84	0.0091634	65.511	cyto
470102371	PREDICTED: auxin-binding protein ABP19a-like [Fragaria vesca subsp. vesca];>gi|470102373|ref|XP_004287629.1	1	_APEGPAGYSCK(ac)K_	40	0.29525	107.17	chlo
470102438	"PREDICTED: 20 kDa chaperonin, chloroplastic-like [Fragaria vesca subsp. vesca]"	1	_DLK(ac)PLNDR_	157	-0.26403	88.819	chlo
470102438	"PREDICTED: 20 kDa chaperonin, chloroplastic-like [Fragaria vesca subsp. vesca]"	1	_GSTVLYSK(ac)YAGNDFK_	222	-1.4733	153.14	chlo
470102438	"PREDICTED: 20 kDa chaperonin, chloroplastic-like [Fragaria vesca subsp. vesca]"	1	_YAGNDFK(ac)GK_	229	-0.014665	68.657	chlo
470102438	"PREDICTED: 20 kDa chaperonin, chloroplastic-like [Fragaria vesca subsp. vesca]"	1	_HLILK(ac)DDDIVGILETDDIK_	140	0.17608	185.61	chlo
470102438	"PREDICTED: 20 kDa chaperonin, chloroplastic-like [Fragaria vesca subsp. vesca]"	1	_VLIK(ac)VAEAEQK_	166	1.1092	131.83	chlo
470102438	"PREDICTED: 20 kDa chaperonin, chloroplastic-like [Fragaria vesca subsp. vesca]"	1	_VLVK(ac)INTVEEK_	68	-0.94305	155.97	chlo
470102438	"PREDICTED: 20 kDa chaperonin, chloroplastic-like [Fragaria vesca subsp. vesca]"	1	_YAGTEVEFNGTK(ac)HLILK_	135	-0.52587	83.751	chlo
470102438	"PREDICTED: 20 kDa chaperonin, chloroplastic-like [Fragaria vesca subsp. vesca]"	1	_YTSIK(ac)PLGDR_	59	0.096079	78.136	chlo
470102448	"PREDICTED: peroxiredoxin Q, chloroplastic-like [Fragaria vesca subsp. vesca]"	1	_NGVVQLIYNNQFQPEK(ac)HIDETLK_	200	0.63011	105.51	chlo
470102448	"PREDICTED: peroxiredoxin Q, chloroplastic-like [Fragaria vesca subsp. vesca]"	1	_SVSLSK(ac)FK_	88	0.51776	56.258	chlo
470102455	PREDICTED: sucrose synthase-like [Fragaria vesca subsp. vesca]	1	_ESQDNEEK(ac)AELK_	622	0.98227	44.511	cyto
470102455	PREDICTED: sucrose synthase-like [Fragaria vesca subsp. vesca]	1	_HLSAK(ac)LFHDK_	168	0.089754	114.76	cyto
470102455	PREDICTED: sucrose synthase-like [Fragaria vesca subsp. vesca]	1	_LAPETPYK(ac)TFEIK_	226	0.20658	79.639	cyto
470102455	PREDICTED: sucrose synthase-like [Fragaria vesca subsp. vesca]	1	_TFEIK(ac)LQDLGLER_	231	-0.56526	153.39	cyto
470102455	PREDICTED: sucrose synthase-like [Fragaria vesca subsp. vesca]	1	_LSVTQCTIAHALEK(ac)TK_	441	0.92989	63.46	cyto
470102455	PREDICTED: sucrose synthase-like [Fragaria vesca subsp. vesca]	1	_VYNTK(ac)HSDILR_	359	0.29613	181.66	cyto
470102455	PREDICTED: sucrose synthase-like [Fragaria vesca subsp. vesca]	1	_YIEM(ox)FYALK(ac)YK_	793	0.71288	70.942	cyto
470102485	PREDICTED: alpha-aminoadipic semialdehyde synthase-like [Fragaria vesca subsp. vesca]	1	_SFDK(ac)ADYYAHPEHYNPVFHEK_	278	0.37943	51.827	cyto
470102642	"PREDICTED: rhodanese-like domain-containing protein 15, chloroplastic-like [Fragaria vesca subsp. vesca]"	1	_K(ac)HDEIIVGCQLGK_	132	-0.14505	155.09	chlo
470102662	PREDICTED: aconitate hydratase 1-like [Fragaria vesca subsp. vesca]	1	_ANK(ac)MFVDYSEPQLER_	345	0.48163	159.22	cyto
470102662	PREDICTED: aconitate hydratase 1-like [Fragaria vesca subsp. vesca]	1	_AVIAK(ac)SFER_	803	-0.28199	148.52	cyto
470102662	PREDICTED: aconitate hydratase 1-like [Fragaria vesca subsp. vesca]	1	_FLK(ac)GEVGPK_	739	-0.34376	68.657	cyto
470102662	PREDICTED: aconitate hydratase 1-like [Fragaria vesca subsp. vesca]	1	_LVNK(ac)FLK_	736	0.93106	84.244	cyto
470102662	PREDICTED: aconitate hydratase 1-like [Fragaria vesca subsp. vesca]	1	_VSVFDAAMK(ac)YK_	763	-1.2961	47.991	cyto
470102662	PREDICTED: aconitate hydratase 1-like [Fragaria vesca subsp. vesca]	1	_YLEK(ac)SGLQK_	488	-0.26947	78.816	cyto
470102674	PREDICTED: T-complex protein 1 subunit zeta-like [Fragaria vesca subsp. vesca]	1	_HK(ac)FDADTCLVEGLVLDHGSR_	202	-0.91027	81.144	cyto
470102704	PREDICTED: 3-dehydroquinate synthase-like [Fragaria vesca subsp. vesca]	1	_VFDK(ac)AIESR_	167	-0.32631	87.895	chlo
470102716	PREDICTED: proteasome subunit alpha type-7-like [Fragaria vesca subsp. vesca]	1	_EFLEK(ac)NYK_	176	-0.35167	90.37	cyto
470102732	"PREDICTED: ferredoxin--NADP reductase, chloroplastic-like [Fragaria vesca subsp. vesca]"	1	_GEK(ac)MYIQTR_	293	0.49589	115.78	chlo
470102732	"PREDICTED: ferredoxin--NADP reductase, chloroplastic-like [Fragaria vesca subsp. vesca]"	1	_MFFEK(ac)HEDYK_	237	-0.56375	117.8	chlo
470102732	"PREDICTED: ferredoxin--NADP reductase, chloroplastic-like [Fragaria vesca subsp. vesca]"	1	_SFLWK(ac)M(ox)FFEK_	232	0.14151	82.954	chlo
470102882	"PREDICTED: gamma carbonic anhydrase 1, mitochondrial-like [Fragaria vesca subsp. vesca]"	1	_LQGNYFFK(ac)EQLSR_	36	-1.5559	99.991	chlo
470102884	PREDICTED: soluble inorganic pyrophosphatase-like [Fragaria vesca subsp. vesca];>gi|470141780|ref|XP_004306606.1	1	_FFEDYK(ac)K_	177	0.65699	63.565	cyto
470102884	PREDICTED: soluble inorganic pyrophosphatase-like [Fragaria vesca subsp. vesca]	1	_HYNDIK(ac)DLPPHR_	159	1.3994	57.567	cyto
470102979	PREDICTED: peroxidase 3-like [Fragaria vesca subsp. vesca]	1	_IVK(ac)NFVEEHIR_	42	0.43997	81.625	extr
470103020	"PREDICTED: aconitate hydratase 2, mitochondrial-like [Fragaria vesca subsp. vesca]"	1	_ANK(ac)LFVDYNEPESER_	437	-0.42599	225.85	mito
470103020	"PREDICTED: aconitate hydratase 2, mitochondrial-like [Fragaria vesca subsp. vesca]"	1	_AVISK(ac)SFER_	895	0.81803	158.76	mito
470103020	"PREDICTED: aconitate hydratase 2, mitochondrial-like [Fragaria vesca subsp. vesca]"	1	_DSPAAK(ac)YLLER_	790	0.0076188	119.39	mito
470103020	"PREDICTED: aconitate hydratase 2, mitochondrial-like [Fragaria vesca subsp. vesca]"	1	_FYSLTSLK(ac)DPR_	124	-2.3005	56.205	mito
470103020	"PREDICTED: aconitate hydratase 2, mitochondrial-like [Fragaria vesca subsp. vesca]"	1	_LSVFDAAMK(ac)YK_	855	-2.078	81.625	mito
470103020	"PREDICTED: aconitate hydratase 2, mitochondrial-like [Fragaria vesca subsp. vesca]"	1	_LVNK(ac)LLNGEVGPK_	828	-0.56207	151.7	mito
470103020	"PREDICTED: aconitate hydratase 2, mitochondrial-like [Fragaria vesca subsp. vesca]"	1	_PGGGEYGK(ac)FYSLTSLK_	116	1.4251	103.39	mito
470103044	"PREDICTED: dihydrolipoyllysine-residue succinyltransferase component of 2-oxoglutarate dehydrogenase complex 2, mitochondrial-like [Fragaria vesca subsp. vesca];>gi|470116464|ref|XP_004294402.1"	1	_DAFVEK(ac)HGVK_	289	0.40519	97.734	chlo
470103044	"PREDICTED: dihydrolipoyllysine-residue succinyltransferase component of 2-oxoglutarate dehydrogenase complex 2, mitochondrial-like [Fragaria vesca subsp. vesca]"	1	_IAIISK(ac)SGEGVEQAAPSEK_	168	-0.27896	136.62	chlo
470103062	"PREDICTED: allene oxide synthase, chloroplastic-like [Fragaria vesca subsp. vesca]"	1	_FLTK(ac)CLVGADVSNSPK_	207	1.1577	120.77	chlo
470103062	"PREDICTED: allene oxide synthase, chloroplastic-like [Fragaria vesca subsp. vesca]"	1	_LYK(ac)FIEEHGK_	272	-0.83798	106.62	chlo
470103173	PREDICTED: uncharacterized acetyltransferase At3g50280-like [Fragaria vesca subsp. vesca]	1	_GLLFHK(ac)SADQEVNHGLIQHLK_	50	0.12743	52.19	chlo
470122167	PREDICTED: 60S ribosomal protein L13a-4-like [Fragaria vesca subsp. vesca];>gi|470103309|ref|XP_004288083.1	1	_LQAGHK(ac)YCLLGK_	139	-0.83667	81.92	cyto
470122167	PREDICTED: 60S ribosomal protein L13a-4-like [Fragaria vesca subsp. vesca];>gi|470103309|ref|XP_004288083.1	1	_MVIPDALK(ac)VLR_	130	-0.338	69.721	cyto
470103318	"PREDICTED: bifunctional 3-dehydroquinate dehydratase/shikimate dehydrogenase, chloroplastic-like [Fragaria vesca subsp. vesca]"	1	_LDHLK(ac)VFDSSEDVK_	60	-0.30905	45.722	cyto
470103318	"PREDICTED: bifunctional 3-dehydroquinate dehydratase/shikimate dehydrogenase, chloroplastic-like [Fragaria vesca subsp. vesca]"	1	_VDETPISK(ac)HALR_	463	0.16458	78.903	cyto
470103356	PREDICTED: SAL1 phosphatase-like isoform 2 [Fragaria vesca subsp. vesca];>gi|470103354|ref|XP_004288104.1	1	_IDSQAK(ac)YGALSR_	304	-0.54142	92.039	chlo
470103566	PREDICTED: annexin D1-like [Fragaria vesca subsp. vesca]	1	_ALDK(ac)ELSSNFER_	67	2.1183	156.73	cyto
470103566	PREDICTED: annexin D1-like [Fragaria vesca subsp. vesca];>gi|470103568|ref|XP_004288207.1	1	_DK(ac)HYNDEELIR_	182	-0.40117	116.24	cyto
470103566	PREDICTED: annexin D1-like [Fragaria vesca subsp. vesca];>gi|470103568|ref|XP_004288207.1	1	_YFEK(ac)LLR_	248	0.74923	107.43	cyto
470103604	PREDICTED: inositol-3-phosphate synthase-like [Fragaria vesca subsp. vesca]	1	_SVK(ac)YEFK_	50	0.99399	61.962	cyto
470103657	PREDICTED: mitochondrial outer membrane protein porin 2-like [Fragaria vesca subsp. vesca]	1	_ASYVHYVDLLK(ac)R_	194	0.27585	132.86	cysk
470103657	PREDICTED: mitochondrial outer membrane protein porin 2-like [Fragaria vesca subsp. vesca]	1	_DLLTK(ac)DYNSDQK_	21	-4.8042	76.073	cysk
470103657	PREDICTED: mitochondrial outer membrane protein porin 2-like [Fragaria vesca subsp. vesca]	1	_GGLSAGDIGAQYK(ac)YK_	61	-0.46413	139.3	cysk
470103744	PREDICTED: probable xyloglucan endotransglucosylase/hydrolase protein 6-like [Fragaria vesca subsp. vesca]	1	_AIQLVLDQNSGCGFSSK(ac)HK_	70	-0.62073	233.49	vacu
470103744	PREDICTED: probable xyloglucan endotransglucosylase/hydrolase protein 6-like [Fragaria vesca subsp. vesca]	1	_HK(ac)YLFGR_	72	4.0743	128.86	vacu
470103744	PREDICTED: probable xyloglucan endotransglucosylase/hydrolase protein 6-like [Fragaria vesca subsp. vesca]	1	_GGLEK(ac)INWSK_	210	0.23469	96.957	vacu
470103750	"PREDICTED: cysteine desulfurase 1, mitochondrial-like [Fragaria vesca subsp. vesca]"	1	_EMEYDQK(ac)R_	316	-1.282	58.981	chlo
470103756	PREDICTED: auxin-binding protein ABP19a-like [Fragaria vesca subsp. vesca]	1	_AYVK(ac)NLK_	130	0.67221	82.386	cyto
470103854	PREDICTED: S-adenosylmethionine synthase 2-like isoform 1 [Fragaria vesca subsp. vesca];>gi|470103856|ref|XP_004288343.1	1	_ANVDYEK(ac)IVR_	69	0.1331	105.52	cyto
470103854	PREDICTED: S-adenosylmethionine synthase 2-like isoform 1 [Fragaria vesca subsp. vesca];>gi|470103856|ref|XP_004288343.1	1	_EHVIK(ac)PVVPEK_	216	0.62926	49.632	cyto
470103854	PREDICTED: S-adenosylmethionine synthase 2-like isoform 1 [Fragaria vesca subsp. vesca];>gi|470103856|ref|XP_004288343.1	1	_EHVIKPVVPEK(ac)YLDEK_	222	-0.023322	119.47	cyto
470103854	PREDICTED: S-adenosylmethionine synthase 2-like isoform 1 [Fragaria vesca subsp. vesca];>gi|470103856|ref|XP_004288343.1	1	_YLDEK(ac)TIFHLNPSGR_	227	0.11601	70.451	cyto
470103854	PREDICTED: S-adenosylmethionine synthase 2-like isoform 1 [Fragaria vesca subsp. vesca];>gi|470122105|ref|XP_004297090.1	1	_FLK(ac)TAAYGHFGR_	365	0.37236	99.174	cyto
470103854	PREDICTED: S-adenosylmethionine synthase 2-like isoform 1 [Fragaria vesca subsp. vesca];>gi|470103856|ref|XP_004288343.1	1	_LGAK(ac)LTEVR_	153	-0.16326	85.29	cyto
470103898	PREDICTED: nitrogen regulatory protein P-II homolog [Fragaria vesca subsp. vesca]	1	_DQVEAVVSK(ac)IIEEAR_	146	-0.028311	106.93	chlo
470103902	PREDICTED: uncharacterized protein LOC101297958 isoform 1 [Fragaria vesca subsp. vesca]	1	_FATFAK(ac)SYK_	210	0.57825	86.898	chlo
470103902	PREDICTED: uncharacterized protein LOC101297958 isoform 1 [Fragaria vesca subsp. vesca];>gi|470103904|ref|XP_004288367.1	1	_VLEDK(ac)PDLSR_	111	-0.090296	59.84	chlo
470103952	"PREDICTED: glutathione S-transferase DHAR3, chloroplastic-like isoform 2 [Fragaria vesca subsp. vesca];>gi|470103950|ref|XP_004288388.1"	1	_DSFTK(ac)TSALK_	248	0.70693	96.171	chlo
470103952	"PREDICTED: glutathione S-transferase DHAR3, chloroplastic-like isoform 2 [Fragaria vesca subsp. vesca];>gi|470103950|ref|XP_004288388.1"	1	_IFSTFIGFLK(ac)SK_	165	0.59361	102.73	chlo
470103952	"PREDICTED: glutathione S-transferase DHAR3, chloroplastic-like isoform 2 [Fragaria vesca subsp. vesca];>gi|470103950|ref|XP_004288388.1"	1	_SYIK(ac)SIFSR_	238	1.7913	109.66	chlo
470103952	"PREDICTED: glutathione S-transferase DHAR3, chloroplastic-like isoform 2 [Fragaria vesca subsp. vesca];>gi|470103950|ref|XP_004288388.1"	1	_VLLTLEEK(ac)HLPYELK_	87	0.89702	193.31	chlo
470104016	PREDICTED: glutamate dehydrogenase 1-like [Fragaria vesca subsp. vesca]	1	_GVLFATEALLNEYGK(ac)TISGQR_	202	0.93245	87.352	cyto
470104016	PREDICTED: glutamate dehydrogenase 1-like [Fragaria vesca subsp. vesca]	1	_NFK(ac)LAAR_	12	0.15278	57.281	cyto
470104016	PREDICTED: glutamate dehydrogenase 1-like [Fragaria vesca subsp. vesca]	1	_NSQGLDIPSLLK(ac)HVK_	255	1.1337	106.6	cyto
470104067	PREDICTED: uncharacterized protein LOC101298363 [Fragaria vesca subsp. vesca]	1	_AFPFHK(ac)GIEDTFTSDK_	454	0.36076	74.428	cyto
470104067	PREDICTED: uncharacterized protein LOC101298363 [Fragaria vesca subsp. vesca]	1	_FIK(ac)EEWHFK_	413	1.6602	62.463	cyto
470104067	PREDICTED: uncharacterized protein LOC101298363 [Fragaria vesca subsp. vesca]	1	_GFEVSFK(ac)SYHDK_	620	0.72256	61.11	cyto
470104067	PREDICTED: uncharacterized protein LOC101298363 [Fragaria vesca subsp. vesca]	1	_SYHDK(ac)VIQTMK_	625	-0.22376	95.273	cyto
470104067	PREDICTED: uncharacterized protein LOC101298363 [Fragaria vesca subsp. vesca]	1	_IHYILNK(ac)LK_	272	0.45743	51.066	cyto
470104067	PREDICTED: uncharacterized protein LOC101298363 [Fragaria vesca subsp. vesca]	1	_VIQTMK(ac)HCVR_	631	0.38171	98.048	cyto
470104067	PREDICTED: uncharacterized protein LOC101298363 [Fragaria vesca subsp. vesca]	1	_VPVLLK(ac)PADLQK_	176	-0.38902	69.03	cyto
470104141	PREDICTED: succinate-semialdehyde dehydrogenase (acetylating)-like [Fragaria vesca subsp. vesca]	1	_QDLPK(ac)IVR_	387	-0.68525	44.753	chlo
470104167	"PREDICTED: aldehyde dehydrogenase family 3 member I1, chloroplastic-like [Fragaria vesca subsp. vesca]"	1	_IVMAAAAK(ac)HLTPVILELGGK_	272	0.68563	91.276	chlo
470104167	"PREDICTED: aldehyde dehydrogenase family 3 member I1, chloroplastic-like [Fragaria vesca subsp. vesca]"	1	_WDK(ac)ILYTGSAR_	253	2.1656	83.194	chlo
470104195	PREDICTED: probable mannitol dehydrogenase-like [Fragaria vesca subsp. vesca]	1	_FAK(ac)ALGVK_	204	0.058959	95.909	cyto
470104382	"PREDICTED: NADH dehydrogenase [ubiquinone] iron-sulfur protein 1, mitochondrial-like [Fragaria vesca subsp. vesca]"	1	_PFAFK(ac)AR_	266	2.7159	74.415	chlo
470104393	PREDICTED: UTP--glucose-1-phosphate uridylyltransferase-like isoform 1 [Fragaria vesca subsp. vesca]	1	_(ac)AAAAADQISK(ac)LK_	11	-0.55616	105.65	cyto
470104393	PREDICTED: UTP--glucose-1-phosphate uridylyltransferase-like isoform 1 [Fragaria vesca subsp. vesca];>gi|470104395|ref|XP_004288590.1	1	_KNPANPSIELGPEFK(ac)K_	403	-0.57362	160.09	cyto
470104393	PREDICTED: UTP--glucose-1-phosphate uridylyltransferase-like isoform 1 [Fragaria vesca subsp. vesca];>gi|470104395|ref|XP_004288590.1	1	_LEIPDK(ac)AVLENK_	457	-0.31	80.312	cyto
470104393	PREDICTED: UTP--glucose-1-phosphate uridylyltransferase-like isoform 1 [Fragaria vesca subsp. vesca]	1	_LLDK(ac)LVVLK_	81	0.55679	114.4	cyto
470104393	PREDICTED: UTP--glucose-1-phosphate uridylyltransferase-like isoform 1 [Fragaria vesca subsp. vesca];>gi|470104395|ref|XP_004288590.1	1	_YTK(ac)SNVQIHTFNQSQYPR_	154	0.52417	250.86	cyto
470104403	PREDICTED: glutamine synthetase nodule isozyme-like [Fragaria vesca subsp. vesca];>gi|470127089|ref|XP_004299511.1	1	_AIEK(ac)LGLR_	272	-0.11862	116.73	cyto
470104403	PREDICTED: glutamine synthetase nodule isozyme-like [Fragaria vesca subsp. vesca]	1	_HETADINTFK(ac)WGVANR_	305	-0.53652	209.66	cyto
470104403	PREDICTED: glutamine synthetase nodule isozyme-like [Fragaria vesca subsp. vesca]	1	_LTGK(ac)HETADINTFK_	295	-0.18897	235.93	cyto
470128600	PREDICTED: ubiquitin-60S ribosomal protein L40-like [Fragaria vesca subsp. vesca];>gi|470144560|ref|XP_004307922.1	1	_MQIFVK(ac)TLTGK_	6	-0.49751	143.97	cyto_nucl
470104552	"PREDICTED: peptidyl-prolyl cis-trans isomerase CYP20-3, chloroplastic-like [Fragaria vesca subsp. vesca]"	1	_ALCTGEK(ac)GYGYK_	115	0.17294	113.22	chlo
470105429	PREDICTED: E3 ubiquitin-protein ligase RNF133-like [Fragaria vesca subsp. vesca]	1	_VK(ac)NPDFLK_	424	-0.59211	70.439	plas
470105921	PREDICTED: LOW QUALITY PROTEIN: 3-hydroxyacyl-[acyl-carrier-protein] dehydratase FabZ-like [Fragaria vesca subsp. vesca]	1	_FGLAK(ac)MDGK_	206	1.1949	67.113	cyto
470105921	PREDICTED: LOW QUALITY PROTEIN: 3-hydroxyacyl-[acyl-carrier-protein] dehydratase FabZ-like [Fragaria vesca subsp. vesca]	1	_M(ox)TLTK(ac)FQK_	197	0.31792	64.268	cyto
470106053	PREDICTED: oligopeptidase A-like [Fragaria vesca subsp. vesca]	1	_AEELLEK(ac)LR_	406	-1.2447	136.57	chlo
470106053	PREDICTED: oligopeptidase A-like [Fragaria vesca subsp. vesca]	1	_HYETGETLPEEVFLK(ac)LLAAR_	648	0.059815	145.43	chlo
470106304	PREDICTED: uncharacterized protein LOC101304719 [Fragaria vesca subsp. vesca]	1	_DEAIK(ac)HLGADSFLVSR_	225	0.18989	85.937	cyto
470106411	PREDICTED: sucrose synthase 6-like [Fragaria vesca subsp. vesca]	1	_IADFFEK(ac)CK_	734	-0.36668	76.228	cyto
470106557	"PREDICTED: diaminopimelate decarboxylase 2, chloroplastic-like [Fragaria vesca subsp. vesca]"	1	_HCFSK(ac)SSDGFLYCEGLK_	64	-0.89647	130.27	chlo
470106557	"PREDICTED: diaminopimelate decarboxylase 2, chloroplastic-like [Fragaria vesca subsp. vesca]"	1	_LVGAHCHLGSTITK(ac)VDIFR_	266	0.40875	89.358	chlo
470106626	PREDICTED: isoflavone reductase homolog [Fragaria vesca subsp. vesca]	1	_TLEK(ac)VYIHEEQLLK_	241	-0.29846	124.78	cyto
470106628	PREDICTED: isoflavone reductase-like protein-like [Fragaria vesca subsp. vesca]	1	_TLEK(ac)IYVPEEQLLK_	492	-0.038746	68.168	cyto
470106646	PREDICTED: uncharacterized protein LOC101299909 isoform 1 [Fragaria vesca subsp. vesca]	1	_AFAPFGEIIESK(ac)IINDR_	38	-0.51972	170.11	nucl
470106724	"PREDICTED: malate dehydrogenase, glyoxysomal-like [Fragaria vesca subsp. vesca]"	1	_AIVNLISNPVNSTVPIAAEVFK(ac)K_	177	0.44165	90.475	cyto
470106724	"PREDICTED: malate dehydrogenase, glyoxysomal-like [Fragaria vesca subsp. vesca]"	1	_ELAGSIEK(ac)GVSFIR_	350	1.4587	130.61	cyto
470106724	"PREDICTED: malate dehydrogenase, glyoxysomal-like [Fragaria vesca subsp. vesca]"	1	_GDAGVVECSFVASQVTELPFFATK(ac)VR_	312	-1.1759	185.7	cyto
470106746	"PREDICTED: LL-diaminopimelate aminotransferase, chloroplastic-like [Fragaria vesca subsp. vesca]"	1	_NAHLQK(ac)HPDAK_	81	0.10225	109.72	chlo
470106955	"PREDICTED: heat shock 70 kDa protein, mitochondrial-like [Fragaria vesca subsp. vesca]"	1	_EAELHAQK(ac)DQER_	572	0.69718	45.28	mito
470106955	"PREDICTED: heat shock 70 kDa protein, mitochondrial-like [Fragaria vesca subsp. vesca]"	1	_LITK(ac)NTTIPTK_	461	-0.50622	74.611	mito
470106955	"PREDICTED: heat shock 70 kDa protein, mitochondrial-like [Fragaria vesca subsp. vesca]"	1	_SK(ac)FESLVNHLIER_	351	0.223	162.7	mito
470106955	"PREDICTED: heat shock 70 kDa protein, mitochondrial-like [Fragaria vesca subsp. vesca]"	1	_TESIDLSK(ac)DR_	301	-1.7211	67.385	mito
470106975	PREDICTED: L-galactose dehydrogenase-like [Fragaria vesca subsp. vesca]	1	_VTK(ac)SIDESLER_	165	1.4206	167.2	chlo
470106979	PREDICTED: uncharacterized protein LOC101300297 [Fragaria vesca subsp. vesca]	1	_LLSNK(ac)FELDK_	251	0.0082988	84.882	cyto
470106997	"PREDICTED: triosephosphate isomerase, chloroplastic-like [Fragaria vesca subsp. vesca]"	1	_DIGCK(ac)WVILGHSER_	152	1.4252	130.95	chlo
470106997	"PREDICTED: triosephosphate isomerase, chloroplastic-like [Fragaria vesca subsp. vesca]"	1	_EAGK(ac)TFDVCYEQLK_	201	-1.9528	137.93	chlo
470106997	"PREDICTED: triosephosphate isomerase, chloroplastic-like [Fragaria vesca subsp. vesca]"	1	_HVIGEDDQFIGK(ac)K_	174	1.4482	160.48	chlo
470107009	PREDICTED: peptidyl-prolyl cis-trans isomerase 1-like [Fragaria vesca subsp. vesca]	1	_(ac)AAQNPK(ac)VFFDMTIGGQPAGR_	7	0.098401	139.46	chlo
470107009	PREDICTED: peptidyl-prolyl cis-trans isomerase 1-like [Fragaria vesca subsp. vesca]	1	_ALCTGEK(ac)GTGR_	46	-0.1312	101.39	chlo
470107009	PREDICTED: peptidyl-prolyl cis-trans isomerase 1-like [Fragaria vesca subsp. vesca]	1	_CSK(ac)PVVVADCGQLC_	163	-1.1535	74.649	chlo
470107009	PREDICTED: peptidyl-prolyl cis-trans isomerase 1-like [Fragaria vesca subsp. vesca]	1	_HVVFGQVVEGLDVVK(ac)NIEK_	149	0.49292	172.83	chlo
470107009	PREDICTED: peptidyl-prolyl cis-trans isomerase 1-like [Fragaria vesca subsp. vesca];>gi|470116182|ref|XP_004294264.1	1	_SGK(ac)PLHYK_	53	2.2731	47.599	chlo
470107009	PREDICTED: peptidyl-prolyl cis-trans isomerase 1-like [Fragaria vesca subsp. vesca]	1	_TEWLDGK(ac)HVVFGQVVEGLDVVK_	134	0.27786	111.65	chlo
470107086	PREDICTED: probable methyltransferase PMT25-like [Fragaria vesca subsp. vesca]	0.999991	_FVK(ac)ESSDEKNETEEEPK_	140	-0.65806	103.13	plas
470107108	"PREDICTED: glutathione reductase, chloroplastic-like [Fragaria vesca subsp. vesca]"	1	_LTGIYK(ac)NVLK_	183	0.47333	83.883	chlo
470107108	"PREDICTED: glutathione reductase, chloroplastic-like [Fragaria vesca subsp. vesca]"	1	_SSDGSFSLK(ac)TNK_	328	-0.67301	133.32	chlo
470107108	"PREDICTED: glutathione reductase, chloroplastic-like [Fragaria vesca subsp. vesca]"	1	_VFM(ox)K(ac)LIVCAK_	472	0.31492	107.21	chlo
470107231	"PREDICTED: 50S ribosomal protein L10, chloroplastic-like [Fragaria vesca subsp. vesca]"	1	_GLTVK(ac)QFQDLR_	75	0.24779	113.22	chlo
470107243	PREDICTED: dolichyl-diphosphooligosaccharide--protein glycosyltransferase subunit 2-like [Fragaria vesca subsp. vesca]	1	_DVSK(ac)LFDIVEK_	216	0.42162	72.29	plas
470107243	PREDICTED: dolichyl-diphosphooligosaccharide--protein glycosyltransferase subunit 2-like [Fragaria vesca subsp. vesca]	0.934927	_KFEK(ac)TLDFLGLVDK_	501	-0.065938	108.06	plas
470107243	PREDICTED: dolichyl-diphosphooligosaccharide--protein glycosyltransferase subunit 2-like [Fragaria vesca subsp. vesca]	1	_SVVEK(ac)LGSSASAPK_	79	-0.0072709	107.69	plas
470107247	PREDICTED: uncharacterized protein At1g03900-like [Fragaria vesca subsp. vesca]	1	_YFVLK(ac)IEDGTGK_	99	-1.5641	59.116	nucl
470107271	"PREDICTED: succinyl-CoA ligase [ADP-forming] subunit beta, mitochondrial-like [Fragaria vesca subsp. vesca]"	1	_IVSK(ac)VYLCEK_	130	-0.40054	130.01	mito
470107271	"PREDICTED: succinyl-CoA ligase [ADP-forming] subunit beta, mitochondrial-like [Fragaria vesca subsp. vesca]"	1	_VPIDVFK(ac)GITDEDAAK_	188	0.046192	116.83	mito
470107285	PREDICTED: heterogeneous nuclear ribonucleoprotein 27C-like [Fragaria vesca subsp. vesca]	1	_VLNDK(ac)HTIDGR_	67	1.2089	54.286	nucl
470107336	PREDICTED: alcohol dehydrogenase class-3-like [Fragaria vesca subsp. vesca]	0.999999	_KFDIAK(ac)NFGVTEFVNPK_	236	0.093642	196.31	cyto
470107374	"PREDICTED: photosystem I reaction center subunit IV A, chloroplastic-like [Fragaria vesca subsp. vesca]"	1	_ESYWFK(ac)GIGSVVAVDQDPNTR_	97	0.23831	139.69	chlo
470107374	"PREDICTED: photosystem I reaction center subunit IV A, chloroplastic-like [Fragaria vesca subsp. vesca]"	1	_FNK(ac)VNYANVSTNNYALDEIEEVK_	121	-0.56685	266.18	chlo
470107374	"PREDICTED: photosystem I reaction center subunit IV A, chloroplastic-like [Fragaria vesca subsp. vesca]"	1	_PKPPPIGPK(ac)R_	81	0.24364	84.817	chlo
470107435	"PREDICTED: isocitrate dehydrogenase [NAD] regulatory subunit 1, mitochondrial-like [Fragaria vesca subsp. vesca]"	1	_EVATK(ac)YPSIK_	228	-0.20957	88.948	chlo
470107435	"PREDICTED: isocitrate dehydrogenase [NAD] regulatory subunit 1, mitochondrial-like [Fragaria vesca subsp. vesca];>gi|470102601|ref|XP_004287740.1"	1	_IAK(ac)YAFEYAYLNNR_	188	0.9101	181.76	chlo
470107435	"PREDICTED: isocitrate dehydrogenase [NAD] regulatory subunit 1, mitochondrial-like [Fragaria vesca subsp. vesca]"	1	_VISEGK(ac)YR_	349	0.63487	114.5	chlo
470107435	"PREDICTED: isocitrate dehydrogenase [NAD] regulatory subunit 1, mitochondrial-like [Fragaria vesca subsp. vesca];>gi|470102601|ref|XP_004287740.1"	1	_VITK(ac)FCSER_	180	3.9397	132.01	chlo
470107539	PREDICTED: ankyrin repeat domain-containing protein 2-like [Fragaria vesca subsp. vesca]	1	_LNNQNDVLK(ac)LLEK_	358	-0.21428	94.09	mito
470107539	PREDICTED: ankyrin repeat domain-containing protein 2-like [Fragaria vesca subsp. vesca]	1	_VDALDK(ac)NK_	306	1.5772	83.948	mito
470107638	PREDICTED: 60S ribosomal protein L32-1-like isoform 2 [Fragaria vesca subsp. vesca];>gi|470107636|ref|XP_004290150.1	1	_HYLPNK(ac)FK_	71	0.40889	64.265	chlo
470107642	PREDICTED: uncharacterized HIT-like protein Rv1262c/MT1300-like [Fragaria vesca subsp. vesca]	1	_GHSLIIPK(ac)SHFPSLK_	97	-0.40767	52.527	chlo
470107670	"PREDICTED: putative quinone-oxidoreductase homolog, chloroplastic-like [Fragaria vesca subsp. vesca];>gi|470107672|ref|XP_004290167.1"	1	_TVIDSK(ac)YPLSK_	302	1.0724	110.08	cyto
470107831	PREDICTED: probable LRR receptor-like serine/threonine-protein kinase At4g08850-like [Fragaria vesca subsp. vesca]	1	_IVQTLK(ac)HLDVSR_	418	-0.028367	131.66	chlo
470107831	PREDICTED: probable LRR receptor-like serine/threonine-protein kinase At4g08850-like [Fragaria vesca subsp. vesca]	1	_LK(ac)FNLESLR_	405	0.67919	137.95	chlo
470107831	PREDICTED: probable LRR receptor-like serine/threonine-protein kinase At4g08850-like [Fragaria vesca subsp. vesca]	1	_NLNK(ac)LTFLTLER_	200	0.50893	43.717	chlo
470107880	"PREDICTED: 4-hydroxy-tetrahydrodipicolinate reductase 2, chloroplastic-like [Fragaria vesca subsp. vesca]"	1	_DLLYK(ac)TVQDSK_	179	1.108	138.45	chlo
470107922	PREDICTED: vacuolar proton ATPase a3-like [Fragaria vesca subsp. vesca]	1	_ILK(ac)ICDAFGANR_	250	-2.0247	55.261	cyto
470107922	PREDICTED: vacuolar proton ATPase a3-like [Fragaria vesca subsp. vesca]	1	_LVLQK(ac)AGEFFHSAESSAR_	136	1.2667	70.094	cyto
470107959	"PREDICTED: probable fructose-bisphosphate aldolase 2, chloroplastic-like [Fragaria vesca subsp. vesca]"	1	_ALQNTCLK(ac)TWGGRPENVK_	346	0.90086	246.21	chlo
470107959	"PREDICTED: probable fructose-bisphosphate aldolase 2, chloroplastic-like [Fragaria vesca subsp. vesca]"	1	_ANSLAQLGK(ac)YTGEGESEEAKK_	376	-0.65142	248.91	chlo
470107959	"PREDICTED: probable fructose-bisphosphate aldolase 2, chloroplastic-like [Fragaria vesca subsp. vesca]"	1	_ATPEQVADYTLK(ac)LLQR_	291	0.19473	123.02	chlo
470107959	"PREDICTED: probable fructose-bisphosphate aldolase 2, chloroplastic-like [Fragaria vesca subsp. vesca]"	1	_TVVSIPNGPSALAVK(ac)EAAWGLAR_	201	-0.37456	142.54	chlo
470107995	"PREDICTED: soluble inorganic pyrophosphatase 1, chloroplastic-like [Fragaria vesca subsp. vesca]"	1	_ASLVNDIDDVEK(ac)HFPGTLTAIR_	229	0.28529	146.6	chlo
470107995	"PREDICTED: soluble inorganic pyrophosphatase 1, chloroplastic-like [Fragaria vesca subsp. vesca]"	1	_PANK(ac)FGLGNKPANK_	255	0.74731	153.49	chlo
470107999	PREDICTED: protein RMD5 homolog A-like [Fragaria vesca subsp. vesca]	1	_LHK(ac)LQFLEILR_	192	-1.1944	67.214	nucl
470108181	PREDICTED: beta-ureidopropionase-like [Fragaria vesca subsp. vesca]	1	_GLSSQHDFDLQAFCFHADK(ac)ELLR_	80	0.12976	53.481	cyto
470108286	PREDICTED: putative laccase-9-like [Fragaria vesca subsp. vesca]	1	_YGK(ac)TYLLR_	218	0.38896	79.596	chlo
470108362	PREDICTED: peroxidase 12-like [Fragaria vesca subsp. vesca]	1	_SPDTFDNK(ac)YYVDLMNR_	264	0.87918	80.545	extr
470108380	PREDICTED: 60S ribosomal protein L3-like [Fragaria vesca subsp. vesca];>gi|470135580|ref|XP_004303591.1	1	_DDYILIK(ac)GCCVGPK_	329	-1.8201	79.875	chlo
470108380	PREDICTED: 60S ribosomal protein L3-like [Fragaria vesca subsp. vesca];>gi|470135580|ref|XP_004303591.1	1	_FIDTSSK(ac)FGHGR_	368	0.485	102.4	chlo
470108380	PREDICTED: 60S ribosomal protein L3-like [Fragaria vesca subsp. vesca];>gi|470135580|ref|XP_004303591.1	1	_LALEDIK(ac)LK_	359	0.26519	53.517	chlo
470108380	PREDICTED: 60S ribosomal protein L3-like [Fragaria vesca subsp. vesca]	1	_LIK(ac)YSTVIR_	155	0.32723	87.806	chlo
470108380	PREDICTED: 60S ribosomal protein L3-like [Fragaria vesca subsp. vesca];>gi|470135580|ref|XP_004303591.1	1	_SFFEK(ac)QIPIDAVFQK_	204	0.8828	119.65	chlo
470108380	PREDICTED: 60S ribosomal protein L3-like [Fragaria vesca subsp. vesca]	1	_SIEAQFEK(ac)LIK_	152	0.41285	69.216	chlo
470108380	PREDICTED: 60S ribosomal protein L3-like [Fragaria vesca subsp. vesca];>gi|470135580|ref|XP_004303591.1	1	_VEFAK(ac)SFFEK_	199	1.7343	129.89	chlo
470108380	PREDICTED: 60S ribosomal protein L3-like [Fragaria vesca subsp. vesca];>gi|470135580|ref|XP_004303591.1	1	_YSK(ac)TYETDEGK_	135	1.8583	77.279	chlo
470108400	"PREDICTED: thioredoxin Y1, chloroplastic-like [Fragaria vesca subsp. vesca]"	1	_IDTEK(ac)YPSIADK_	128	0.9832	139.46	chlo
470108436	"PREDICTED: fructose-1,6-bisphosphatase, cytosolic-like [Fragaria vesca subsp. vesca]"	1	_AGLAK(ac)LIGLAGETNVQGEEQK_	58	-0.65468	156.67	cyto
470108436	"PREDICTED: fructose-1,6-bisphosphatase, cytosolic-like [Fragaria vesca subsp. vesca]"	1	_FPTDGSPPK(ac)SLR_	243	-1.0833	48.467	cyto
470108436	"PREDICTED: fructose-1,6-bisphosphatase, cytosolic-like [Fragaria vesca subsp. vesca]"	1	_FVLNEQSK(ac)HPESR_	25	-0.10434	243.49	cyto
470108436	"PREDICTED: fructose-1,6-bisphosphatase, cytosolic-like [Fragaria vesca subsp. vesca]"	1	_KLDVLSNEVFVK(ac)ALVSSGR_	86	0.03076	181.85	cyto
470108493	PREDICTED: uncharacterized protein LOC101305999 [Fragaria vesca subsp. vesca]	1	_EFGAVCTPEFFLFK(ac)K_	134	0.16953	117.08	chlo
470108520	PREDICTED: serine carboxypeptidase-like 42-like [Fragaria vesca subsp. vesca]	1	_ELAHDLK(ac)FK_	397	1.164	110.38	E.R.
470137931	PREDICTED: ABC transporter C family member 12-like [Fragaria vesca subsp. vesca];>gi|470108555|ref|XP_004290581.1	1	_SVLIK(ac)QEER_	890	0.28242	47.302	plas
470108568	"PREDICTED: thioredoxin M-type, chloroplastic-like [Fragaria vesca subsp. vesca]"	1	_ESVIGAVPK(ac)STLSATIEK_	169	-0.12437	113.86	chlo
470108568	"PREDICTED: thioredoxin M-type, chloroplastic-like [Fragaria vesca subsp. vesca]"	1	_EYAGK(ac)ISCFK_	125	1.5184	93.096	chlo
470108568	"PREDICTED: thioredoxin M-type, chloroplastic-like [Fragaria vesca subsp. vesca]"	1	_ISCFK(ac)LNTDDSPNTATQYGIR_	130	-0.31144	43.841	chlo
470108568	"PREDICTED: thioredoxin M-type, chloroplastic-like [Fragaria vesca subsp. vesca]"	1	_MIAPVIDELAK(ac)EYAGK_	120	-0.90661	120.7	chlo
470108568	"PREDICTED: thioredoxin M-type, chloroplastic-like [Fragaria vesca subsp. vesca]"	1	_SIPTVLFFK(ac)NGEK_	155	-0.33388	135.02	chlo
470108717	"PREDICTED: chloroplast stem-loop binding protein of 41 kDa a, chloroplastic-like [Fragaria vesca subsp. vesca]"	1	_AVTLDGLAK(ac)LCAQAAGR_	311	0.02647	233.02	chlo
470108717	"PREDICTED: chloroplast stem-loop binding protein of 41 kDa a, chloroplastic-like [Fragaria vesca subsp. vesca]"	1	_DLDAVKPVADWAK(ac)SSGVK_	178	0.36701	109.65	chlo
470108717	"PREDICTED: chloroplast stem-loop binding protein of 41 kDa a, chloroplastic-like [Fragaria vesca subsp. vesca]"	1	_SSGVK(ac)QFLFISSAGIYKPTDEPPHVEGDVVK_	183	0.22206	184.97	chlo
470108717	"PREDICTED: chloroplast stem-loop binding protein of 41 kDa a, chloroplastic-like [Fragaria vesca subsp. vesca]"	1	_FDLDDK(ac)ILESLK_	393	0.1984	115.12	chlo
470108717	"PREDICTED: chloroplast stem-loop binding protein of 41 kDa a, chloroplastic-like [Fragaria vesca subsp. vesca]"	1	_FEEYLK(ac)IGR_	378	0.179	113.71	chlo
470108717	"PREDICTED: chloroplast stem-loop binding protein of 41 kDa a, chloroplastic-like [Fragaria vesca subsp. vesca];>gi|470132857|ref|XP_004302291.1"	1	_K(ac)AFPFR_	314	-0.14402	138.38	chlo
470108717	"PREDICTED: chloroplast stem-loop binding protein of 41 kDa a, chloroplastic-like [Fragaria vesca subsp. vesca]"	1	_STTNLSEDLK(ac)ER_	370	-2.7793	119.21	chlo
470108757	"PREDICTED: endo-1,3;1,4-beta-D-glucanase-like [Fragaria vesca subsp. vesca]"	1	_GYYTK(ac)AAVLLHPSR_	164	1.4314	44.252	chlo
470108839	PREDICTED: CUGBP Elav-like family member 1-like [Fragaria vesca subsp. vesca]	1	_VLSAK(ac)VFVDK_	381	0.35193	50.354	cyto
470108843	PREDICTED: zerumbone synthase-like [Fragaria vesca subsp. vesca]	1	_GVLAGIK(ac)HASR_	151	0.74958	55.261	mito
470108886	PREDICTED: probable 26S proteasome non-ATPase regulatory subunit 3-like [Fragaria vesca subsp. vesca]	1	_TIADK(ac)FSTVFSSDGTHNLIVR_	334	-0.3486	147.25	cyto
470108902	PREDICTED: V-type proton ATPase subunit B2-like [Fragaria vesca subsp. vesca]	1	_GPK(ac)FQEIVNIR_	41	-2.1649	71.888	cysk
470108902	PREDICTED: V-type proton ATPase subunit B2-like [Fragaria vesca subsp. vesca]	1	_IPIK(ac)TLDLFYSR_	478	1.3807	53.869	cysk
470108986	PREDICTED: uncharacterized protein OsI_027940-like [Fragaria vesca subsp. vesca];>gi|470108988|ref|XP_004290784.1	1	_HPEVK(ac)WAQR_	8	-0.52434	52.579	chlo
470108988	PREDICTED: uncharacterized protein OsI_027940-like [Fragaria vesca subsp. vesca]	1	_LDLFDK(ac)VNVEESK_	60	-0.64806	142.38	cyto
470109036	PREDICTED: 60S ribosomal protein L18-2-like [Fragaria vesca subsp. vesca]	1	_SHFSK(ac)VIR_	46	0.60244	93.598	chlo
470109046	PREDICTED: sucrose synthase 2-like [Fragaria vesca subsp. vesca]	1	_DLVK(ac)TVPR_	802	-0.22799	80.438	mito
470109046	PREDICTED: sucrose synthase 2-like [Fragaria vesca subsp. vesca]	1	_SNDREEIVEIEK(ac)LHALIK_	630	-0.3403	107.41	mito
470109066	PREDICTED: kinesin-4-like [Fragaria vesca subsp. vesca]	1	_SDEFK(ac)DIVK_	943	0.48896	51.436	cyto
470109159	PREDICTED: esterase-like [Fragaria vesca subsp. vesca];>gi|470112963|ref|XP_004292698.1	1	_AYNEVAQHLNHK(ac)LK_	266	0.11273	120.84	chlo
470109163	"PREDICTED: photosystem II 22 kDa protein, chloroplastic-like [Fragaria vesca subsp. vesca]"	1	_EGGPLFGFTK(ac)ANELFVGR_	200	-0.089499	133.52	plas
470109163	"PREDICTED: photosystem II 22 kDa protein, chloroplastic-like [Fragaria vesca subsp. vesca]"	1	_SALGLK(ac)EGGPLFGFTK_	190	1.0721	96.096	plas
470109183	PREDICTED: protein disulfide-isomerase-like [Fragaria vesca subsp. vesca]	1	_FSGDEYEK(ac)FLSLAQK_	178	-0.7757	91.969	chlo
470109183	PREDICTED: protein disulfide-isomerase-like [Fragaria vesca subsp. vesca]	1	_SDYEFGHTLDAK(ac)HLPR_	199	-0.86319	244.05	chlo
470109192	"PREDICTED: L-ascorbate peroxidase T, chloroplastic-like isoform 2 [Fragaria vesca subsp. vesca];>gi|470109190|ref|XP_004290884.1"	1	_FDNSYFK(ac)DIK_	310	1.1364	97.163	chlo
470109192	"PREDICTED: L-ascorbate peroxidase T, chloroplastic-like isoform 2 [Fragaria vesca subsp. vesca];>gi|470109190|ref|XP_004290884.1"	1	_FEVELK(ac)HAANAGLVNALK_	165	0.36602	220.34	chlo
470109192	"PREDICTED: L-ascorbate peroxidase T, chloroplastic-like isoform 2 [Fragaria vesca subsp. vesca];>gi|470109190|ref|XP_004290884.1"	1	_TK(ac)FCHPILVR_	124	0.11907	83.862	chlo
470109192	"PREDICTED: L-ascorbate peroxidase T, chloroplastic-like isoform 2 [Fragaria vesca subsp. vesca];>gi|470109190|ref|XP_004290884.1"	1	_VFAEK(ac)YAEDQEAFFK_	341	-0.9376	145.52	chlo
470109192	"PREDICTED: L-ascorbate peroxidase T, chloroplastic-like isoform 2 [Fragaria vesca subsp. vesca];>gi|470109190|ref|XP_004290884.1"	1	_YAEDQEAFFK(ac)DYAEAHAK_	351	1.1621	91.589	chlo
470109196	PREDICTED: aldehyde dehydrogenase family 3 member H1-like isoform 2 [Fragaria vesca subsp. vesca];>gi|470109194|ref|XP_004290886.1	1	_LTK(ac)LLDEDK_	305	1.4341	62.466	cyto
470109196	PREDICTED: aldehyde dehydrogenase family 3 member H1-like isoform 2 [Fragaria vesca subsp. vesca];>gi|470109194|ref|XP_004290886.1	1	_NPLQSK(ac)DLSR_	289	1.0734	51.998	cyto
470109362	PREDICTED: mitochondrial outer membrane protein porin 2-like [Fragaria vesca subsp. vesca]	1	_GPALCCDIGK(ac)SAR_	14	0.11065	80.905	cyto_nucl
470109464	PREDICTED: vacuolar-processing enzyme-like [Fragaria vesca subsp. vesca]	1	_HQADICHAYQLLK(ac)K_	86	0.17296	87.647	vacu
470109508	"PREDICTED: glycine dehydrogenase [decarboxylating], mitochondrial-like [Fragaria vesca subsp. vesca]"	1	_ADGFDLK(ac)VVTADLK_	274	0.1778	114.31	mito
470109508	"PREDICTED: glycine dehydrogenase [decarboxylating], mitochondrial-like [Fragaria vesca subsp. vesca]"	1	_VVTADLK(ac)DIDYK_	281	0.19479	118.61	mito
470109508	"PREDICTED: glycine dehydrogenase [decarboxylating], mitochondrial-like [Fragaria vesca subsp. vesca]"	1	_FDEGLTESQMLEHM(ox)K(ac)VLASK_	150	-0.49937	63.225	mito
470109508	"PREDICTED: glycine dehydrogenase [decarboxylating], mitochondrial-like [Fragaria vesca subsp. vesca]"	1	_FSK(ac)FDEGLTESQMLEHMK_	135	0.41825	191.47	mito
470109508	"PREDICTED: glycine dehydrogenase [decarboxylating], mitochondrial-like [Fragaria vesca subsp. vesca]"	1	_GLTDASK(ac)IAILNANYM(ox)AK_	865	0.75831	103.01	mito
470109508	"PREDICTED: glycine dehydrogenase [decarboxylating], mitochondrial-like [Fragaria vesca subsp. vesca]"	1	_GNINIAELK(ac)K_	713	-0.21802	95.618	mito
470109508	"PREDICTED: glycine dehydrogenase [decarboxylating], mitochondrial-like [Fragaria vesca subsp. vesca]"	1	_K(ac)TFVIANNCHPQTIDICK_	248	-0.17546	218.79	mito
470109508	"PREDICTED: glycine dehydrogenase [decarboxylating], mitochondrial-like [Fragaria vesca subsp. vesca]"	1	_TFVIANNCHPQTIDICK(ac)TR_	265	0.29553	316.93	mito
470109508	"PREDICTED: glycine dehydrogenase [decarboxylating], mitochondrial-like [Fragaria vesca subsp. vesca]"	1	_LESM(ox)K(ac)FSK_	132	2.6008	72.042	mito
470109508	"PREDICTED: glycine dehydrogenase [decarboxylating], mitochondrial-like [Fragaria vesca subsp. vesca]"	1	_LFK(ac)SYIGM(ox)GYYNTYVPPVILR_	160	-0.53413	153.36	mito
470109508	"PREDICTED: glycine dehydrogenase [decarboxylating], mitochondrial-like [Fragaria vesca subsp. vesca]"	1	_LQSK(ac)DLSLCHSM(ox)IPLGSCTM(ox)K_	575	-0.68524	78.272	mito
470109508	"PREDICTED: glycine dehydrogenase [decarboxylating], mitochondrial-like [Fragaria vesca subsp. vesca]"	1	_MAGLCGFDSLDSLIDATVPK(ac)SIR_	124	-0.55217	156.67	mito
470109508	"PREDICTED: glycine dehydrogenase [decarboxylating], mitochondrial-like [Fragaria vesca subsp. vesca]"	1	_NTAGIEAEDIAK(ac)R_	917	-0.62017	103.83	mito
470109508	"PREDICTED: glycine dehydrogenase [decarboxylating], mitochondrial-like [Fragaria vesca subsp. vesca]"	1	_SSK(ac)FWPTTGR_	1014	0.22747	117.25	mito
470109508	"PREDICTED: glycine dehydrogenase [decarboxylating], mitochondrial-like [Fragaria vesca subsp. vesca]"	1	_VHGLAGAFAVGLK(ac)K_	454	0.50754	109.16	mito
470109508	"PREDICTED: glycine dehydrogenase [decarboxylating], mitochondrial-like [Fragaria vesca subsp. vesca]"	1	_YIHK(ac)LQSK_	571	0.24587	131.41	mito
470109526	"PREDICTED: UDP-sulfoquinovose synthase, chloroplastic-like [Fragaria vesca subsp. vesca]"	1	_VEAEEHYYNAK(ac)HTK_	426	-0.34178	137.17	chlo
470109564	PREDICTED: eukaryotic initiation factor 4A-9-like [Fragaria vesca subsp. vesca];>gi|470135730|ref|XP_004303662.1	1	_GIYAYGFEK(ac)PSAIQQR_	62	0.91885	125.5	cyto
470109613	PREDICTED: polyadenylate-binding protein 2-like [Fragaria vesca subsp. vesca]	1	_SGTGNIFIK(ac)NLDK_	122	1.2795	76.211	nucl
470109613	PREDICTED: polyadenylate-binding protein 2-like [Fragaria vesca subsp. vesca]	1	_TK(ac)FSNVYVK_	206	2.032	58.474	nucl
470109625	PREDICTED: subtilisin-like protease-like [Fragaria vesca subsp. vesca]	1	_VSFEFQK(ac)TLLGVR_	466	2.9122	102.52	E.R.
470109830	PREDICTED: ER membrane protein complex subunit 1-like [Fragaria vesca subsp. vesca]	1	_GHLLK(ac)LK_	451	0.33784	66.087	plas
470109840	PREDICTED: uncharacterized protein LOC101307555 [Fragaria vesca subsp. vesca]	1	_LLAK(ac)HEAIASGNPVQPDKPK_	262	-0.44795	71.001	nucl
470109855	"PREDICTED: aspartate aminotransferase, chloroplastic-like [Fragaria vesca subsp. vesca]"	1	_EYLPIVGLAEFNK(ac)LSAR_	134	0.81998	78.501	chlo
470109885	PREDICTED: plasma membrane ATPase 4-like [Fragaria vesca subsp. vesca];>gi|470120759|ref|XP_004296457.1	1	_EIHFLPFNPVDK(ac)R_	411	0.89002	42.3	plas
470109885	PREDICTED: plasma membrane ATPase 4-like [Fragaria vesca subsp. vesca];>gi|470120759|ref|XP_004296457.1	1	_K(ac)HICGMTGDGVNDAPALK_	586	-0.011562	104.88	plas
470109885	PREDICTED: plasma membrane ATPase 4-like [Fragaria vesca subsp. vesca]	1	_VHAVIDK(ac)FAER_	455	-0.0015605	59.198	plas
470109893	"PREDICTED: ATP-dependent zinc metalloprotease FTSH, chloroplastic-like [Fragaria vesca subsp. vesca]"	1	_ALAK(ac)DVDFEK_	447	0.13211	79.659	chlo
470109893	"PREDICTED: ATP-dependent zinc metalloprotease FTSH, chloroplastic-like [Fragaria vesca subsp. vesca]"	1	_DVDFEK(ac)IAR_	453	-1.0181	102.07	chlo
470109893	"PREDICTED: ATP-dependent zinc metalloprotease FTSH, chloroplastic-like [Fragaria vesca subsp. vesca]"	1	_NPDK(ac)YTALGAK_	281	1.3032	65.408	chlo
470109895	"PREDICTED: 1,4-alpha-glucan-branching enzyme-like [Fragaria vesca subsp. vesca];>gi|470109899|ref|XP_004291225.1"	1	_VGCDLPGK(ac)YR_	705	-1.6605	55.314	chlo
470109895	"PREDICTED: 1,4-alpha-glucan-branching enzyme-like [Fragaria vesca subsp. vesca];>gi|470109899|ref|XP_004291225.1"	1	_YK(ac)FM(ox)NAFDR_	638	0.2436	45.829	chlo
470109895	"PREDICTED: 1,4-alpha-glucan-branching enzyme-like [Fragaria vesca subsp. vesca]"	1	_YLEQK(ac)SLFEK_	111	-0.24278	98.156	chlo
470109917	PREDICTED: uncharacterized protein LOC101294037 [Fragaria vesca subsp. vesca]	1	_EK(ac)EALEAR_	139	0.26167	54.982	plas
470109984	PREDICTED: LOW QUALITY PROTEIN: dehydrin COR47-like [Fragaria vesca subsp. vesca]	1	_IPGYHPK(ac)TEEEK_	230	0.44429	78.324	nucl
470109984	PREDICTED: LOW QUALITY PROTEIN: dehydrin COR47-like [Fragaria vesca subsp. vesca]	1	_K(ac)HGYEQDTEVPVEK_	148	0.73503	157.09	nucl
470110082	PREDICTED: prolyl endopeptidase-like [Fragaria vesca subsp. vesca]	1	_ITK(ac)LFDHPR_	77	-0.041217	80.706	cyto
470110082	PREDICTED: prolyl endopeptidase-like [Fragaria vesca subsp. vesca]	1	_PTQK(ac)M(ox)IDEAADR_	708	-0.37281	84.173	cyto
470110092	"PREDICTED: glutathione S-transferase F8, chloroplastic-like [Fragaria vesca subsp. vesca]"	1	_YICDK(ac)YAK_	79	-0.1566	47.603	chlo
470110096	"PREDICTED: plastocyanin, chloroplastic-like [Fragaria vesca subsp. vesca]"	1	_IVFK(ac)NNAGFPHNVVFDEDEIPGGVDAGK_	98	-0.19408	104.12	chlo
470110116	PREDICTED: uncharacterized protein LOC101298768 [Fragaria vesca subsp. vesca]	1	_VSFK(ac)YSTSR_	172	1.4132	103.01	extr
470110146	PREDICTED: synaptotagmin-2-like [Fragaria vesca subsp. vesca]	1	_INEK(ac)HNLIDSK_	519	0.075204	116.51	cyto
470110155	PREDICTED: endoplasmin homolog [Fragaria vesca subsp. vesca]	1	_EEAGEYLEESK(ac)LK_	263	-0.30581	99.941	vacu
470110215	PREDICTED: ATP sulfurylase 2-like [Fragaria vesca subsp. vesca]	1	_SIEIYK(ac)HNK_	194	0.22951	117.89	chlo
470110285	"PREDICTED: psbP domain-containing protein 5, chloroplastic-like [Fragaria vesca subsp. vesca]"	1	_VIFK(ac)WVESR_	112	0.95066	66.92	chlo
470110376	PREDICTED: DEAD-box ATP-dependent RNA helicase 56-like [Fragaria vesca subsp. vesca];>gi|470134999|ref|XP_004303319.1	1	_DFLLK(ac)PELLR_	53	0.020776	97.734	cyto
470110376	PREDICTED: DEAD-box ATP-dependent RNA helicase 56-like [Fragaria vesca subsp. vesca];>gi|470134999|ref|XP_004303319.1	1	_DLLK(ac)NECPHIVVGTPGR_	162	-0.10944	73.057	cyto
470110423	PREDICTED: uncharacterized protein LOC101294330 [Fragaria vesca subsp. vesca];>gi|470131118|ref|XP_004301445.1	1	_AVK(ac)YIDSDHFSVPEGK_	239	-0.60107	104.88	vacu
470110546	PREDICTED: pleiotropic drug resistance protein 2-like [Fragaria vesca subsp. vesca]	1	_TTLLK(ac)ALAGK_	208	0.31731	48.073	plas
470110548	PREDICTED: pleiotropic drug resistance protein 2-like [Fragaria vesca subsp. vesca]	1	_TTLLK(ac)ALSGK_	207	-0.18649	65.842	plas
470110625	PREDICTED: aquaporin PIP2-2-like [Fragaria vesca subsp. vesca]	1	_AFQK(ac)TLYDEYGGGANTLAPGYSK_	144	-0.51584	207.17	plas
470110823	"PREDICTED: protochlorophyllide reductase, chloroplastic-like [Fragaria vesca subsp. vesca]"	1	_LLFPPFQK(ac)YITK_	326	0.3366	54.806	chlo
470110902	PREDICTED: uncharacterized protein RP120-like [Fragaria vesca subsp. vesca]	1	_ALGLADK(ac)HVLYR_	57	0.99691	56.205	cyto
470111062	PREDICTED: cinnamoyl-CoA reductase 1-like [Fragaria vesca subsp. vesca];>gi|470143120|ref|XP_004307230.1	1	_GYTVK(ac)ASVR_	30	0.032149	90.15	chlo
470111074	"PREDICTED: sulfite reductase 1 [ferredoxin], chloroplastic-like [Fragaria vesca subsp. vesca]"	1	_YNLK(ac)LFADK_	649	-1.2681	72.096	cyto
470111169	"PREDICTED: probable cardiolipin-specific deacylase, mitochondrial-like [Fragaria vesca subsp. vesca];>gi|470111167|ref|XP_004291821.1"	1	_YALK(ac)HPEHIK_	203	2.634	68.536	mito
470111242	PREDICTED: bifunctional dihydroflavonol 4-reductase/flavanone 4-reductase-like [Fragaria vesca subsp. vesca]	1	_EK(ac)YPEYNVPTK_	270	-1.5648	85.554	chlo
470111247	"PREDICTED: ornithine carbamoyltransferase, chloroplastic-like [Fragaria vesca subsp. vesca]"	1	_ATILK(ac)MLDR_	91	-0.49894	80.706	chlo
470111247	"PREDICTED: ornithine carbamoyltransferase, chloroplastic-like [Fragaria vesca subsp. vesca]"	1	_IEITNDPK(ac)EAVK_	284	0.79714	48.527	chlo
470111249	PREDICTED: proteasome subunit alpha type-1-A-like [Fragaria vesca subsp. vesca]	1	_ETLQGEK(ac)LR_	203	-1.3099	59.908	cyto
470111249	PREDICTED: proteasome subunit alpha type-1-A-like [Fragaria vesca subsp. vesca]	1	_LDELIK(ac)DALIATR_	189	0.93284	139.77	cyto
470111249	PREDICTED: proteasome subunit alpha type-1-A-like [Fragaria vesca subsp. vesca]	1	_SQAAK(ac)TYLER_	169	0.95635	120.86	cyto
470111253	"PREDICTED: gamma carbonic anhydrase 1, mitochondrial-like [Fragaria vesca subsp. vesca]"	1	_SFDEIEFEK(ac)VLR_	229	-1.6876	114.72	cyto
470111255	PREDICTED: isoflavone reductase-like protein-like [Fragaria vesca subsp. vesca]	1	_AIFNK(ac)EDDIGTYTIR_	191	-2.6566	127.57	cyto
470111255	PREDICTED: isoflavone reductase-like protein-like [Fragaria vesca subsp. vesca]	1	_GALIQK(ac)FK_	52	0.45634	87.323	cyto
470111255	PREDICTED: isoflavone reductase-like protein-like [Fragaria vesca subsp. vesca]	1	_SAFAIK(ac)AQIR_	134	0.41162	137.69	cyto
470111255	PREDICTED: isoflavone reductase-like protein-like [Fragaria vesca subsp. vesca]	1	_VLYIK(ac)PPK_	216	1.2903	58.716	cyto
470111294	"PREDICTED: glucose-6-phosphate isomerase, cytosolic-like [Fragaria vesca subsp. vesca]"	1	_IQK(ac)FSETIR_	128	0.61209	128.27	cyto
470111396	PREDICTED: serpin-ZX-like [Fragaria vesca subsp. vesca]	1	_K(ac)QFLSAYDGFK_	209	-0.86482	96.604	E.R.
470111453	PREDICTED: transmembrane 9 superfamily member 4-like [Fragaria vesca subsp. vesca]	1	_LTTCDPHSK(ac)HTVVNSNSPQEVAEK_	228	-0.93273	50.783	plas
470111471	"PREDICTED: phospholipid hydroperoxide glutathione peroxidase 1, chloroplastic-like [Fragaria vesca subsp. vesca]"	1	_AATEK(ac)SLYDFTVK_	77	0.38624	158.58	chlo
470111471	"PREDICTED: phospholipid hydroperoxide glutathione peroxidase 1, chloroplastic-like [Fragaria vesca subsp. vesca]"	1	_SLYDFTVK(ac)DIDGK_	85	0.069914	111.72	chlo
470111471	"PREDICTED: phospholipid hydroperoxide glutathione peroxidase 1, chloroplastic-like [Fragaria vesca subsp. vesca]"	1	_CGLTSSNYSELSHVYEK(ac)YK_	127	-0.32565	164.2	chlo
470111471	"PREDICTED: phospholipid hydroperoxide glutathione peroxidase 1, chloroplastic-like [Fragaria vesca subsp. vesca]"	1	_DVTLSK(ac)FK_	96	1.382	101.54	chlo
470111471	"PREDICTED: phospholipid hydroperoxide glutathione peroxidase 1, chloroplastic-like [Fragaria vesca subsp. vesca]"	1	_SSAGGFLGDIIK(ac)WNFEK_	199	-0.78837	47.082	chlo
470111471	"PREDICTED: phospholipid hydroperoxide glutathione peroxidase 1, chloroplastic-like [Fragaria vesca subsp. vesca]"	1	_WNFEK(ac)FLVDK_	204	1.9932	128.97	chlo
470111471	"PREDICTED: phospholipid hydroperoxide glutathione peroxidase 1, chloroplastic-like [Fragaria vesca subsp. vesca]"	1	_YPPTTSPFQIEK(ac)DIQK_	228	-1.5524	159.64	chlo
470111481	PREDICTED: 5-methyltetrahydropteroyltriglutamate--homocysteine methyltransferase-like [Fragaria vesca subsp. vesca]	1	_AIK(ac)EEISK_	468	0.46287	92.051	mito
470111481	PREDICTED: 5-methyltetrahydropteroyltriglutamate--homocysteine methyltransferase-like [Fragaria vesca subsp. vesca]	1	_EEISK(ac)VVK_	473	0.23931	113.99	mito
470111481	PREDICTED: 5-methyltetrahydropteroyltriglutamate--homocysteine methyltransferase-like [Fragaria vesca subsp. vesca]	1	_EGVK(ac)YGAGIGPGVYDIHSPR_	688	0.5568	128.01	mito
470111481	PREDICTED: 5-methyltetrahydropteroyltriglutamate--homocysteine methyltransferase-like [Fragaria vesca subsp. vesca]	1	_ELK(ac)FALESFWDGK_	18	-1.6465	112.42	mito
470111481	PREDICTED: 5-methyltetrahydropteroyltriglutamate--homocysteine methyltransferase-like [Fragaria vesca subsp. vesca]	1	_FALESFWDGK(ac)SSAEDLQK_	28	1.8777	96.143	mito
470111481	PREDICTED: 5-methyltetrahydropteroyltriglutamate--homocysteine methyltransferase-like [Fragaria vesca subsp. vesca]	1	_SSAEDLQK(ac)VSADLR_	36	0.34644	218.16	mito
470111481	PREDICTED: 5-methyltetrahydropteroyltriglutamate--homocysteine methyltransferase-like [Fragaria vesca subsp. vesca]	1	_GK(ac)YLFAGLVDGR_	286	-1.8749	123.95	mito
470111481	PREDICTED: 5-methyltetrahydropteroyltriglutamate--homocysteine methyltransferase-like [Fragaria vesca subsp. vesca]	1	_GTK(ac)TLDLIK_	273	0.12947	67.704	mito
470111481	PREDICTED: 5-methyltetrahydropteroyltriglutamate--homocysteine methyltransferase-like [Fragaria vesca subsp. vesca]	1	_TLDLIK(ac)SDFPK_	279	1.1689	85.729	mito
470111481	PREDICTED: 5-methyltetrahydropteroyltriglutamate--homocysteine methyltransferase-like [Fragaria vesca subsp. vesca]	1	_IIPIYK(ac)EVISELK_	189	-0.05475	95.183	mito
470111481	PREDICTED: 5-methyltetrahydropteroyltriglutamate--homocysteine methyltransferase-like [Fragaria vesca subsp. vesca]	1	_ISEEEYVK(ac)AIK_	465	1.3427	99.752	mito
470111481	PREDICTED: 5-methyltetrahydropteroyltriglutamate--homocysteine methyltransferase-like [Fragaria vesca subsp. vesca]	1	_SDEK(ac)LLSVFR_	678	1.0873	110.18	mito
470111481	PREDICTED: 5-methyltetrahydropteroyltriglutamate--homocysteine methyltransferase-like [Fragaria vesca subsp. vesca]	1	_SETTYQIALAIK(ac)DEVEDLEK_	588	0.32299	116.39	mito
470111483	PREDICTED: probable steroid-binding protein 3-like [Fragaria vesca subsp. vesca]	1	_FVAK(ac)YPVVGR_	91	0.20473	51.872	cyto
470111495	"PREDICTED: protein TIC 55, chloroplastic-like [Fragaria vesca subsp. vesca]"	1	_LAK(ac)LSEGQLVDGR_	138	0.90201	124.07	chlo
470111497	PREDICTED: protein ASPARTIC PROTEASE IN GUARD CELL 2-like [Fragaria vesca subsp. vesca]	1	_ISLVEQSAPK(ac)YGR_	294	-0.051971	153.75	extr
470111512	"PREDICTED: uncharacterized protein At1g32220, chloroplastic-like isoform 2 [Fragaria vesca subsp. vesca];>gi|470111510|ref|XP_004291990.1"	1	_AAETEILTK(ac)FPYGGVILR_	193	-0.18298	107.73	chlo
470111512	"PREDICTED: uncharacterized protein At1g32220, chloroplastic-like isoform 2 [Fragaria vesca subsp. vesca];>gi|470111510|ref|XP_004291990.1"	1	_LLVLGGNGFVGSHVCK(ac)EALDR_	74	-0.48912	96.016	chlo
470111597	PREDICTED: uncharacterized protein LOC101300027 [Fragaria vesca subsp. vesca];>gi|470142377|ref|XP_004306886.1	1	_FSK(ac)LSLGTVAPK_	122	1.3711	71.879	cyto
470112229	"PREDICTED: asparagine--tRNA ligase, cytoplasmic 2-like [Fragaria vesca subsp. vesca]"	1	_VLLK(ac)TILDR_	33	-0.11781	94.309	nucl
470112577	PREDICTED: dehydrogenase/reductase SDR family member 12-like [Fragaria vesca subsp. vesca]	1	_FK(ac)SEEMETR_	33	-0.50927	59.418	chlo
470112743	PREDICTED: uncharacterized protein LOC101312605 [Fragaria vesca subsp. vesca]	1	_LLSEK(ac)YGK_	148	0.6834	58.23	chlo
470113360	PREDICTED: uncharacterized protein LOC101291795 [Fragaria vesca subsp. vesca]	1	_SSYNVK(ac)HTLLVK_	317	-1.3229	164.88	chlo
470113548	PREDICTED: putative L-ascorbate peroxidase 6-like [Fragaria vesca subsp. vesca]	1	_ALPK(ac)DEECLR_	286	-0.50871	82.831	chlo
470113652	PREDICTED: putative aryl-alcohol dehydrogenase C977.14c-like [Fragaria vesca subsp. vesca]	1	_IASK(ac)HGVTIPNVAVK_	310	0.010744	103.77	chlo
470113654	PREDICTED: major latex protein 146-like [Fragaria vesca subsp. vesca]	1	_YDIGSGVLTAK(ac)LK_	70	0.64997	61.409	cyto
470113892	"PREDICTED: protein TIC 62, chloroplastic-like [Fragaria vesca subsp. vesca]"	1	_ELFK(ac)AAQGQ_	320	0.64038	71.614	chlo
470114169	"PREDICTED: ATP synthase gamma chain, chloroplastic-like [Fragaria vesca subsp. vesca]"	1	_MTAM(ox)SNASDNAVELK(ac)K_	343	0.68414	104.2	chlo
470114169	"PREDICTED: ATP synthase gamma chain, chloroplastic-like [Fragaria vesca subsp. vesca]"	1	_RPYIPVDK(ac)FIEGTNQPTAK_	187	0.35374	58.712	chlo
470114187	PREDICTED: putative lactoylglutathione lyase-like isoform 2 [Fragaria vesca subsp. vesca];>gi|470114185|ref|XP_004293297.1	1	_ALGLK(ac)LLR_	178	0.04075	69.198	cyto
470114187	PREDICTED: putative lactoylglutathione lyase-like isoform 2 [Fragaria vesca subsp. vesca];>gi|470114185|ref|XP_004293297.1	1	_SAEVVDLVTK(ac)ELGGK_	245	1.4121	54.768	cyto
470114187	PREDICTED: putative lactoylglutathione lyase-like isoform 2 [Fragaria vesca subsp. vesca];>gi|470114185|ref|XP_004293297.1	1	_VGDLDK(ac)SISFYER_	166	-1.8658	158.52	cyto
470114191	"PREDICTED: 5'-adenylylsulfate reductase 3, chloroplastic-like [Fragaria vesca subsp. vesca]"	1	_ELQLGSFPTILFFPK(ac)HSSR_	428	-0.14507	48.968	chlo
470114201	"PREDICTED: aminomethyltransferase, mitochondrial-like [Fragaria vesca subsp. vesca]"	1	_AEGGFLGAEVILK(ac)QLADGPSIR_	315	1.6886	167.89	mito
470114201	"PREDICTED: aminomethyltransferase, mitochondrial-like [Fragaria vesca subsp. vesca]"	1	_AILEK(ac)SEGK_	253	1.2754	80.688	mito
470114201	"PREDICTED: aminomethyltransferase, mitochondrial-like [Fragaria vesca subsp. vesca]"	1	_DLAHIEEHM(ox)K(ac)AFK_	164	0.070139	166.48	mito
470114201	"PREDICTED: aminomethyltransferase, mitochondrial-like [Fragaria vesca subsp. vesca]"	1	_EDLSK(ac)FYFGEFR_	205	-0.13042	186.76	mito
470114201	"PREDICTED: aminomethyltransferase, mitochondrial-like [Fragaria vesca subsp. vesca]"	1	_GHSEIQNEK(ac)GETIGEVTSGGFSPCLK_	345	-0.83909	84.398	mito
470114201	"PREDICTED: aminomethyltransferase, mitochondrial-like [Fragaria vesca subsp. vesca]"	1	_NIAMGYVK(ac)SGNHK_	371	-0.871	162.31	mito
470114201	"PREDICTED: aminomethyltransferase, mitochondrial-like [Fragaria vesca subsp. vesca]"	1	_SLLALQGPLAAPTLQHLTK(ac)EDLSK_	200	1.0146	128.98	mito
470114249	PREDICTED: pyrophosphate--fructose 6-phosphate 1-phosphotransferase subunit beta-like [Fragaria vesca subsp. vesca];>gi|470140516|ref|XP_004305986.1	1	_STGK(ac)YYHFVR_	260	0.38772	70.028	chlo
470114301	PREDICTED: tropinone reductase homolog At1g07440-like [Fragaria vesca subsp. vesca];>gi|470117015|ref|XP_004294666.1	1	_EELIHK(ac)VSSLFHGK_	85	0.3742	108.58	cyto
470114303	PREDICTED: fumarylacetoacetase-like [Fragaria vesca subsp. vesca]	1	_ATLQK(ac)LLSSTEPTLR_	91	-0.28956	102.29	nucl
470114343	PREDICTED: inositol monophosphatase 3-like [Fragaria vesca subsp. vesca]	1	_VAASNPLLK(ac)DAFVK_	259	-0.70686	81.632	cyto
470114516	"PREDICTED: chlorophyll a-b binding protein 151, chloroplastic-like [Fragaria vesca subsp. vesca];>gi|470114765|ref|XP_004293580.1"	1	_NGVK(ac)FGEAVWFK_	122	2.6778	61.11	chlo
470114516	"PREDICTED: chlorophyll a-b binding protein 151, chloroplastic-like [Fragaria vesca subsp. vesca]"	1	_TVK(ac)SAPESIWYGPDRPK_	42	0.74025	124.84	chlo
470114530	"PREDICTED: protein THYLAKOID FORMATION1, chloroplastic-like [Fragaria vesca subsp. vesca]"	1	_ELLK(ac)EYVAR_	257	-0.23009	111.39	chlo
470114530	"PREDICTED: protein THYLAKOID FORMATION1, chloroplastic-like [Fragaria vesca subsp. vesca]"	1	_NLLSK(ac)LVQAK_	248	-1.7363	117.14	chlo
470114540	"PREDICTED: cytochrome b6-f complex iron-sulfur subunit, chloroplastic-like [Fragaria vesca subsp. vesca]"	1	_GDPTYLVVEK(ac)DR_	142	-0.14602	126.5	chlo
470114712	PREDICTED: pyruvate dehydrogenase E1 component subunit beta-like [Fragaria vesca subsp. vesca]	1	_GLAEK(ac)YGDLR_	128	-1.2333	92.538	chlo
470114712	PREDICTED: pyruvate dehydrogenase E1 component subunit beta-like [Fragaria vesca subsp. vesca]	1	_SDNPVILFEHVLLYNLK(ac)ER_	261	-0.51841	200.74	chlo
470114731	"PREDICTED: polyphenol oxidase, chloroplastic-like [Fragaria vesca subsp. vesca]"	1	_DPVYLAK(ac)YK_	157	0.47385	52.549	chlo
470114737	"PREDICTED: uncharacterized protein At2g34460, chloroplastic-like [Fragaria vesca subsp. vesca]"	1	_GYAVK(ac)AGVR_	55	1.081	61.582	cyto
470148894	PREDICTED: 60S ribosomal protein L27a-3-like [Fragaria vesca subsp. vesca];>gi|470121222|ref|XP_004296676.1	1	_ILFDK(ac)YHPGYFGK_	47	-0.62753	78.324	cyto
470148894	PREDICTED: 60S ribosomal protein L27a-3-like [Fragaria vesca subsp. vesca];>gi|470121222|ref|XP_004296676.1	1	_NK(ac)FYCPIVNVDK_	67	-0.11375	107.39	cyto
470148894	PREDICTED: 60S ribosomal protein L27a-3-like [Fragaria vesca subsp. vesca];>gi|470121222|ref|XP_004296676.1	1	_YFHK(ac)LR_	63	-0.53038	56.51	cyto
470115079	PREDICTED: protein ROOT HAIR DEFECTIVE 3 homolog 2-like [Fragaria vesca subsp. vesca]	1	_SASLK(ac)ILSVR_	583	0.093865	77.288	plas
470115139	"PREDICTED: glycine cleavage system H protein, mitochondrial-like isoform 2 [Fragaria vesca subsp. vesca]"	1	_NLM(ox)DSDK(ac)YTK_	141	0.046257	52.247	mito
470115139	"PREDICTED: glycine cleavage system H protein, mitochondrial-like isoform 2 [Fragaria vesca subsp. vesca]"	1	_YTK(ac)FCEEEDAH_	144	-0.72207	151.83	mito
470115143	PREDICTED: proteasome subunit alpha type-2-A-like [Fragaria vesca subsp. vesca]	1	_NVSNAK(ac)TFLEK_	171	-0.079868	86.772	cyto
470115143	PREDICTED: proteasome subunit alpha type-2-A-like [Fragaria vesca subsp. vesca]	1	_TFLEK(ac)R_	176	0.65216	117.7	cyto
470115145	PREDICTED: proteasome subunit alpha type-5-like [Fragaria vesca subsp. vesca]	1	_LFQVEYAIEAIK(ac)LGSTAIGLK_	32	0.4717	103.31	pero
470115213	"PREDICTED: succinate-semialdehyde dehydrogenase, mitochondrial-like [Fragaria vesca subsp. vesca]"	1	_FK(ac)TEDDALR_	441	-0.93296	83.499	chlo
470115213	"PREDICTED: succinate-semialdehyde dehydrogenase, mitochondrial-like [Fragaria vesca subsp. vesca]"	1	_VESFVK(ac)DATSK_	388	-0.63161	94.538	chlo
470115243	PREDICTED: metacaspase-4-like [Fragaria vesca subsp. vesca]	1	_FM(ox)K(ac)VILNK_	266	-0.5441	73.208	cyto
470115295	PREDICTED: haloacid dehalogenase-like hydrolase domain-containing protein 3-like [Fragaria vesca subsp. vesca]	1	_SVGQPCPDYK(ac)R_	44	0.97213	104.07	nucl
470115307	PREDICTED: plasma membrane-associated cation-binding protein 1-like isoform 2 [Fragaria vesca subsp. vesca]	1	_ESYDK(ac)EFEEK_	43	-0.50331	51.286	chlo
470115307	PREDICTED: plasma membrane-associated cation-binding protein 1-like isoform 2 [Fragaria vesca subsp. vesca]	1	_VFENK(ac)TSVK_	19	-0.20716	50.194	chlo
470115341	PREDICTED: proteasome subunit alpha type-4-like [Fragaria vesca subsp. vesca]	1	_VK(ac)YQVVSPDALSK_	224	0.10753	64.842	chlo
470115341	PREDICTED: proteasome subunit alpha type-4-like [Fragaria vesca subsp. vesca]	1	_VLSK(ac)TMDSTSLTSDK_	198	2.1668	135.47	chlo
470115570	PREDICTED: ras-related protein RABA1d-like [Fragaria vesca subsp. vesca];>gi|470128135|ref|XP_004300007.1	1	_VVLIGDSGVGK(ac)SNLLSR_	26	1.0613	98.062	cyto
470115587	PREDICTED: coatomer subunit alpha-1-like [Fragaria vesca subsp. vesca]	1	_FSDLEEK(ac)LK_	1007	0.35939	98.048	nucl
470115606	"PREDICTED: ferredoxin--NADP reductase, root isozyme, chloroplastic-like [Fragaria vesca subsp. vesca]"	1	_YLK(ac)DYPDNFR_	288	0.55294	57.164	chlo
470115649	PREDICTED: uncharacterized protein LOC101290738 [Fragaria vesca subsp. vesca]	1	_DK(ac)TCNAVESGAETVK_	170	-1.2195	173.19	chlo
470115649	PREDICTED: uncharacterized protein LOC101290738 [Fragaria vesca subsp. vesca]	1	_TCNAVESGAETVK(ac)DK_	183	-1.1356	81.656	chlo
470115724	PREDICTED: bifunctional polymyxin resistance protein ArnA-like [Fragaria vesca subsp. vesca]	1	_IK(ac)HLLEPSDGHPWSDR_	56	-0.45577	43.794	cyto
470115724	PREDICTED: bifunctional polymyxin resistance protein ArnA-like [Fragaria vesca subsp. vesca]	1	_VLALDVYNDK(ac)IK_	54	1.5123	84.169	cyto
470115745	PREDICTED: probable glycerophosphoryl diester phosphodiesterase 2-like [Fragaria vesca subsp. vesca]	1	_FK(ac)SAGTYLK_	465	0.88094	80.986	plas
470115745	PREDICTED: probable glycerophosphoryl diester phosphodiesterase 2-like [Fragaria vesca subsp. vesca]	1	_VSPTTTK(ac)LIFK_	220	-0.70975	65.179	plas
470115771	"PREDICTED: sedoheptulose-1,7-bisphosphatase, chloroplastic-like [Fragaria vesca subsp. vesca]"	1	_EK(ac)YTLR_	285	-0.66003	100.07	chlo
470115771	"PREDICTED: sedoheptulose-1,7-bisphosphatase, chloroplastic-like [Fragaria vesca subsp. vesca];>gi|470143913|ref|XP_004307611.1"	1	_GFPGTHEFLLLDEGK(ac)WQHVK_	243	-0.24902	188.86	chlo
470115771	"PREDICTED: sedoheptulose-1,7-bisphosphatase, chloroplastic-like [Fragaria vesca subsp. vesca]"	1	_WQHVK(ac)ETTEIGEGK_	249	-0.80191	121.95	chlo
470115771	"PREDICTED: sedoheptulose-1,7-bisphosphatase, chloroplastic-like [Fragaria vesca subsp. vesca]"	1	_LIDYYVK(ac)EK_	283	-0.31814	74.841	chlo
470115771	"PREDICTED: sedoheptulose-1,7-bisphosphatase, chloroplastic-like [Fragaria vesca subsp. vesca]"	1	_SVLDK(ac)VIVNLDDR_	351	0.64842	161.21	chlo
470115774	"PREDICTED: phosphoenolpyruvate carboxylase, housekeeping isozyme-like [Fragaria vesca subsp. vesca]"	1	_HTDVMDAITK(ac)HLEIGSYR_	465	-0.25206	107.72	cyto
470115774	"PREDICTED: phosphoenolpyruvate carboxylase, housekeeping isozyme-like [Fragaria vesca subsp. vesca]"	1	_HVIEK(ac)DIR_	798	0.10746	105.52	cyto
470115786	PREDICTED: elongation factor 2-like [Fragaria vesca subsp. vesca];>gi|470115784|ref|XP_004294071.1	1	_AMK(ac)FSVSPVVR_	482	0.53382	75.819	cyto
470115786	PREDICTED: elongation factor 2-like [Fragaria vesca subsp. vesca];>gi|470115784|ref|XP_004294071.1	1	_DLYVK(ac)NVQR_	427	0.69074	121.05	cyto
470115786	PREDICTED: elongation factor 2-like [Fragaria vesca subsp. vesca];>gi|470115784|ref|XP_004294071.1	1	_ETVLEK(ac)SCR_	571	0.73283	99.815	cyto
470115786	PREDICTED: elongation factor 2-like [Fragaria vesca subsp. vesca];>gi|470115784|ref|XP_004294071.1	1	_ILAEEFGWDK(ac)DLAK_	628	0.21068	73.834	cyto
470115786	PREDICTED: elongation factor 2-like [Fragaria vesca subsp. vesca];>gi|470115784|ref|XP_004294071.1	1	_IMDYK(ac)HNIR_	16	-0.26904	130.75	cyto
470115786	PREDICTED: elongation factor 2-like [Fragaria vesca subsp. vesca]	1	_MYADK(ac)FK_	232	0.3726	57.177	cyto
470115786	PREDICTED: elongation factor 2-like [Fragaria vesca subsp. vesca];>gi|470115784|ref|XP_004294071.1	1	_NATLTNEK(ac)ETDAHPIR_	471	-0.69771	100.43	cyto
470115786	PREDICTED: elongation factor 2-like [Fragaria vesca subsp. vesca]	1	_QVIATCMNDQK(ac)DK_	291	-0.59611	196.7	cyto
470115786	PREDICTED: elongation factor 2-like [Fragaria vesca subsp. vesca]	1	_VFAGK(ac)VQTGLK_	402	-0.21292	104.14	cyto
470115830	PREDICTED: peroxisomal (S)-2-hydroxy-acid oxidase-like [Fragaria vesca subsp. vesca]	1	_FFQLYVYK(ac)DR_	133	-0.29214	139.86	cyto
470115830	PREDICTED: peroxisomal (S)-2-hydroxy-acid oxidase-like [Fragaria vesca subsp. vesca]	1	_FTLPPFLTLK(ac)NFEGLDLGK_	182	0.45973	174.19	cyto
470115830	PREDICTED: peroxisomal (S)-2-hydroxy-acid oxidase-like [Fragaria vesca subsp. vesca]	1	_GTDVFK(ac)ALALGASGIFIGR_	297	0.37032	185.85	cyto
470115830	PREDICTED: peroxisomal (S)-2-hydroxy-acid oxidase-like [Fragaria vesca subsp. vesca]	1	_LPILVK(ac)GVLTAEDAR_	231	-0.36562	179.56	cyto
470115830	PREDICTED: peroxisomal (S)-2-hydroxy-acid oxidase-like [Fragaria vesca subsp. vesca]	1	_NAFSK(ac)ILFRPR_	45	-0.23197	134.26	cyto
470115830	PREDICTED: peroxisomal (S)-2-hydroxy-acid oxidase-like [Fragaria vesca subsp. vesca]	1	_SLSWK(ac)DVQWLQTITK_	215	0.80268	109.36	cyto
470115832	"PREDICTED: malate dehydrogenase, mitochondrial-like [Fragaria vesca subsp. vesca]"	1	_AK(ac)TFYAGK_	180	0.16838	63.534	mito
470115832	"PREDICTED: malate dehydrogenase, mitochondrial-like [Fragaria vesca subsp. vesca]"	1	_K(ac)LFGVTTLDVVR_	167	-1.2903	54.898	mito
470115850	"PREDICTED: acetylornithine aminotransferase, mitochondrial-like [Fragaria vesca subsp. vesca]"	1	_GCK(ac)LFDTEGR_	90	-0.52291	89.317	chlo
470115870	"PREDICTED: uroporphyrinogen decarboxylase 1, chloroplastic-like [Fragaria vesca subsp. vesca]"	1	_TPEEAVK(ac)HFFEVAR_	384	0.91874	160.8	chlo
470134694	PREDICTED: ubiquitin-conjugating enzyme E2 36-like [Fragaria vesca subsp. vesca];>gi|470115920|ref|XP_004294139.1	1	_FLTK(ac)IYHPNIDK_	76	0.4145	161.41	chlo
470115983	PREDICTED: probable rhamnose biosynthetic enzyme 1-like [Fragaria vesca subsp. vesca];>gi|470113326|ref|XP_004292875.1	1	_NFITK(ac)ISR_	554	-0.091766	64.841	chlo
470116094	PREDICTED: probable glutathione S-transferase-like [Fragaria vesca subsp. vesca]	1	_GVK(ac)YEYKDEDLR_	29	-0.17746	145.6	cyto
470116094	PREDICTED: probable glutathione S-transferase-like [Fragaria vesca subsp. vesca]	1	_YEYK(ac)DEDLR_	33	-0.28425	99.855	cyto
470116094	PREDICTED: probable glutathione S-transferase-like [Fragaria vesca subsp. vesca]	1	_IALAEK(ac)GVK_	26	0.0047973	61.161	cyto
470116094	PREDICTED: probable glutathione S-transferase-like [Fragaria vesca subsp. vesca]	1	_K(ac)EFIDCIK_	125	-0.77749	91.265	cyto
470116182	PREDICTED: peptidyl-prolyl cis-trans isomerase CYP19-4-like [Fragaria vesca subsp. vesca]	1	_ALCTGEK(ac)GIGK_	75	-0.2968	78.342	extr
470116329	PREDICTED: glyoxylate/succinic semialdehyde reductase 1-like [Fragaria vesca subsp. vesca]	1	_K(ac)SFYLGQVGNGAK_	156	0.77496	145.29	chlo
470117023	"PREDICTED: thiamine thiazole synthase, chloroplastic-like [Fragaria vesca subsp. vesca];>gi|470116356|ref|XP_004294348.1"	1	_HAALFTSTIMSK(ac)LLAR_	182	-0.29764	139.86	chlo
470116362	PREDICTED: early nodulin-like protein 2-like [Fragaria vesca subsp. vesca]	1	_VSQDDYTNCNTDATAEK(ac)FSDGHSTFK_	85	-0.55568	203.33	extr
470116378	PREDICTED: uncharacterized protein LOC101302142 [Fragaria vesca subsp. vesca]	1	_TPTPGPEFIEK(ac)YK_	259	-0.57861	139.74	chlo
470116378	PREDICTED: uncharacterized protein LOC101302142 [Fragaria vesca subsp. vesca]	1	_YK(ac)SYLANFGYDPTK_	261	0.28117	105.14	chlo
470116422	PREDICTED: ribonuclease UK114-like [Fragaria vesca subsp. vesca]	1	_AVNEIYAK(ac)YFPSPAPAR_	156	-0.64082	98.227	chlo
470116422	PREDICTED: ribonuclease UK114-like [Fragaria vesca subsp. vesca]	1	_TTILLADLK(ac)DFK_	145	1.0183	79.089	chlo
470137207	PREDICTED: actin-97-like [Fragaria vesca subsp. vesca];>gi|470116685|ref|XP_004294508.1	1	_DLTDALMK(ac)ILTER_	193	0.49028	169.17	cysk
470137207	PREDICTED: actin-97-like [Fragaria vesca subsp. vesca];>gi|470116685|ref|XP_004294508.1	1	_GILTLK(ac)YPIEHGIVSNWDDMEK_	70	-0.40818	88.976	cysk
470137207	PREDICTED: actin-97-like [Fragaria vesca subsp. vesca];>gi|470116685|ref|XP_004294508.1	1	_YPIEHGIVSNWDDM(ox)EK(ac)IWHHTFYNELR_	86	-2.1964	76.31	cysk
470116699	PREDICTED: 12-oxophytodienoate reductase 2-like [Fragaria vesca subsp. vesca]	1	_TVGEK(ac)FECPHSLVPM(ox)R_	280	-0.22841	67.685	chlo
470116805	"PREDICTED: outer envelope pore protein 16, chloroplastic-like [Fragaria vesca subsp. vesca]"	1	_AAAEDAYYAVK(ac)K_	54	-0.54114	88.338	cyto
470143575	PREDICTED: histone H4-like [Fragaria vesca subsp. vesca];>gi|470143571|ref|XP_004307447.1	1	_GK(ac)GGK(ac)GLGK(ac)GGAK(ac)R_	9	-0.58965	179.41	nucl
470143575	PREDICTED: histone H4-like [Fragaria vesca subsp. vesca];>gi|470143571|ref|XP_004307447.1	1	_GK(ac)GGK(ac)GLGK(ac)GGAK(ac)R_	13	-0.58965	179.41	nucl
470143575	PREDICTED: histone H4-like [Fragaria vesca subsp. vesca];>gi|470143571|ref|XP_004307447.1	1	_GK(ac)GGK(ac)GLGK(ac)GGAK(ac)R_	17	-0.58965	179.41	nucl
470143575	PREDICTED: histone H4-like [Fragaria vesca subsp. vesca];>gi|470143571|ref|XP_004307447.1	1	_GK(ac)GGK(ac)GLGK(ac)GGAK(ac)R_	6	-0.58965	179.41	nucl
470117136	PREDICTED: probable histone H2B.1-like [Fragaria vesca subsp. vesca];>gi|470116872|ref|XP_004294597.1	1	_LVLPGELAK(ac)HAVSEGTK_	129	-0.4016	69.422	nucl
470117136	PREDICTED: probable histone H2B.1-like [Fragaria vesca subsp. vesca];>gi|470116872|ref|XP_004294597.1	0.999999	_TVAEK(ac)APAEK(ac)KPK_	22	-0.24113	92.102	nucl
470117136	PREDICTED: probable histone H2B.1-like [Fragaria vesca subsp. vesca];>gi|470116872|ref|XP_004294597.1	0.786861	_TVAEK(ac)APAEK(ac)KPK_	27	-0.24113	92.102	nucl
470117001	"PREDICTED: ribulose bisphosphate carboxylase/oxygenase activase 2, chloroplastic-like isoform 1 [Fragaria vesca subsp. vesca];>gi|470117003|ref|XP_004294660.1"	1	_GK(ac)MCALFINDLDAGAGR_	223	0.05777	105.89	chlo
470117001	"PREDICTED: ribulose bisphosphate carboxylase/oxygenase activase 2, chloroplastic-like isoform 1 [Fragaria vesca subsp. vesca];>gi|470117003|ref|XP_004294660.1"	1	_GQGK(ac)SFQCELVFAK_	173	-0.030386	159.66	chlo
470117001	"PREDICTED: ribulose bisphosphate carboxylase/oxygenase activase 2, chloroplastic-like isoform 1 [Fragaria vesca subsp. vesca];>gi|470117003|ref|XP_004294660.1"	1	_SFQCELVFAK(ac)MGITPIM(ox)M(ox)SAGELESGNAGEPAK_	183	-0.67933	126.59	chlo
470117001	"PREDICTED: ribulose bisphosphate carboxylase/oxygenase activase 2, chloroplastic-like isoform 1 [Fragaria vesca subsp. vesca];>gi|470117003|ref|XP_004294660.1"	1	_K(ac)WISGVGVDGIGK_	361	0.482	81.904	chlo
470117001	"PREDICTED: ribulose bisphosphate carboxylase/oxygenase activase 2, chloroplastic-like isoform 1 [Fragaria vesca subsp. vesca];>gi|470117003|ref|XP_004294660.1"	1	_LVVHITK(ac)NFM(ox)SLPNIK_	149	-0.33223	161.24	chlo
470117001	"PREDICTED: ribulose bisphosphate carboxylase/oxygenase activase 2, chloroplastic-like isoform 1 [Fragaria vesca subsp. vesca];>gi|470117003|ref|XP_004294660.1"	1	_MEK(ac)FYWAPTR_	304	0.57282	148.28	chlo
470117001	"PREDICTED: ribulose bisphosphate carboxylase/oxygenase activase 2, chloroplastic-like isoform 1 [Fragaria vesca subsp. vesca];>gi|470117003|ref|XP_004294660.1"	1	_MTLEK(ac)LLGYGNMLVQEQDNVK_	394	1.32	178.56	chlo
470117001	"PREDICTED: ribulose bisphosphate carboxylase/oxygenase activase 2, chloroplastic-like isoform 1 [Fragaria vesca subsp. vesca];>gi|470117003|ref|XP_004294660.1"	1	_TYNLDNNMDGFYIAPAFMDK(ac)LVVHITK_	142	-0.2856	125.62	chlo
470117001	"PREDICTED: ribulose bisphosphate carboxylase/oxygenase activase 2, chloroplastic-like isoform 1 [Fragaria vesca subsp. vesca];>gi|470117003|ref|XP_004294660.1"	1	_WK(ac)GLAYDISDDQQDITR_	74	0.30328	278.3	chlo
470127875	PREDICTED: 40S ribosomal protein S23-like [Fragaria vesca subsp. vesca];>gi|470117047|ref|XP_004294678.1	1	_VSGVSLLALFK(ac)EK_	134	0.41508	77.372	cyto
470117066	"PREDICTED: L-ascorbate peroxidase, cytosolic-like [Fragaria vesca subsp. vesca]"	1	_PLVEK(ac)YAADEDAFFADYALAHQR_	223	-0.049562	218.44	cyto
470117066	"PREDICTED: L-ascorbate peroxidase, cytosolic-like [Fragaria vesca subsp. vesca]"	1	_EDK(ac)PEPPPEGR_	122	-0.045751	58.172	cyto
470117066	"PREDICTED: L-ascorbate peroxidase, cytosolic-like [Fragaria vesca subsp. vesca]"	1	_EVFGK(ac)TMGLSDQDIVALSGGHTLGR_	147	-0.11261	177.6	cyto
470117066	"PREDICTED: L-ascorbate peroxidase, cytosolic-like [Fragaria vesca subsp. vesca]"	1	_LAWHSAGTYDVK(ac)TK_	50	-1.9021	166.64	cyto
470117098	PREDICTED: 14 kDa zinc-binding protein-like isoform 2 [Fragaria vesca subsp. vesca];>gi|470117096|ref|XP_004294700.1	1	_HCEILGQLLYTAK(ac)LVAK_	115	0.44877	65.298	cyto
470142843	PREDICTED: 26S protease regulatory subunit 6B homolog [Fragaria vesca subsp. vesca];>gi|470117126|ref|XP_004294715.1	1	_VVGSEFVQK(ac)YLGEGPR_	228	-0.23473	83.54	cyto
470125768	PREDICTED: ubiquitin-conjugating enzyme E2 10-like isoform 2 [Fragaria vesca subsp. vesca];>gi|470144765|ref|XP_004308018.1	1	_TK(ac)VFHPNINSNGSICLDILK_	43	0.20647	79.143	cyto
470117149	PREDICTED: trans-cinnamate 4-monooxygenase-like [Fragaria vesca subsp. vesca]	1	_IQLFK(ac)DYFVDER_	254	2.5936	58.268	cyto
470117193	PREDICTED: peroxidase 4-like [Fragaria vesca subsp. vesca]	1	_NFNADFAK(ac)AM(ox)IK_	301	0.57519	92.247	chlo
470117296	"PREDICTED: methylcrotonoyl-CoA carboxylase beta chain, mitochondrial-like [Fragaria vesca subsp. vesca]"	1	_APEETK(ac)YGVFR_	562	2.6956	89.266	mito
470117296	"PREDICTED: methylcrotonoyl-CoA carboxylase beta chain, mitochondrial-like [Fragaria vesca subsp. vesca]"	1	_IVDGSEFDEFK(ac)K_	353	-0.0098351	118.87	mito
470117445	PREDICTED: regulator of ribonuclease-like protein 3-like [Fragaria vesca subsp. vesca]	1	_GHGDK(ac)HVPINIAGTLIR_	212	1.1819	65.287	chlo
470117483	PREDICTED: LOW QUALITY PROTEIN: proteasome activator complex subunit 4-like [Fragaria vesca subsp. vesca]	1	_ILAGK(ac)YLLK_	1009	0.58829	55.898	nucl
470117505	PREDICTED: DNA damage-inducible protein 1-like [Fragaria vesca subsp. vesca]	1	_K(ac)HQCSIDLK_	290	0.66393	58.63	cyto
470117509	PREDICTED: heat shock cognate protein 80-like [Fragaria vesca subsp. vesca]	1	_AVENSPFLEK(ac)LK_	480	-0.62208	122.39	cyto
470117509	PREDICTED: heat shock cognate protein 80-like [Fragaria vesca subsp. vesca]	1	_EK(ac)FEGLCK_	537	0.026945	76.679	cyto
470117509	PREDICTED: heat shock cognate protein 80-like [Fragaria vesca subsp. vesca];>gi|470144829|ref|XP_004308050.1	1	_FYESFSK(ac)NLK_	413	0.63598	121.9	cyto
470117509	PREDICTED: heat shock cognate protein 80-like [Fragaria vesca subsp. vesca]	1	_ICLHLK(ac)EDQLEYLEER_	178	-0.42469	120.63	cyto
470117509	PREDICTED: heat shock cognate protein 80-like [Fragaria vesca subsp. vesca];>gi|470144829|ref|XP_004308050.1	1	_IMK(ac)AQALR_	585	-0.38901	110.81	cyto
470117509	PREDICTED: heat shock cognate protein 80-like [Fragaria vesca subsp. vesca]	1	_K(ac)HSEFISYPISLWIEK_	196	0.71217	91.401	cyto
470117509	PREDICTED: heat shock cognate protein 80-like [Fragaria vesca subsp. vesca]	0.999968	_KKPNNIK(ac)LYVR_	332	0.41101	73.499	cyto
470117509	PREDICTED: heat shock cognate protein 80-like [Fragaria vesca subsp. vesca]	1	_SGDEMTSLK(ac)DYVTR_	448	-0.91137	72.209	cyto
470117509	PREDICTED: heat shock cognate protein 80-like [Fragaria vesca subsp. vesca]	1	_YHSTK(ac)SGDEMTSLK_	439	-0.26591	144.8	cyto
470117523	"PREDICTED: fructose-bisphosphate aldolase, cytoplasmic isozyme 1-like [Fragaria vesca subsp. vesca]"	1	_ALNEQHVLLEGTLLK(ac)PNMVTPGSDSPK_	225	0.46385	166.39	cyto
470117523	"PREDICTED: fructose-bisphosphate aldolase, cytoplasmic isozyme 1-like [Fragaria vesca subsp. vesca]"	1	_ALQSSTLK(ac)TWAGK_	306	0.47203	125.03	cyto
470117523	"PREDICTED: fructose-bisphosphate aldolase, cytoplasmic isozyme 1-like [Fragaria vesca subsp. vesca]"	1	_ANSHATLGK(ac)YGGEGAGGLASESLFVK_	336	1.039	159.56	cyto
470117523	"PREDICTED: fructose-bisphosphate aldolase, cytoplasmic isozyme 1-like [Fragaria vesca subsp. vesca]"	1	_YGGEGAGGLASESLFVK(ac)GYK_	353	1.6718	103.9	cyto
470117523	"PREDICTED: fructose-bisphosphate aldolase, cytoplasmic isozyme 1-like [Fragaria vesca subsp. vesca]"	1	_NAK(ac)YIATPGK_	17	0.52099	102.52	cyto
470117523	"PREDICTED: fructose-bisphosphate aldolase, cytoplasmic isozyme 1-like [Fragaria vesca subsp. vesca]"	1	_SAFVGK(ac)YAEELIKNAKYIATPGK_	7	0.080901	129.17	cyto
470117523	"PREDICTED: fructose-bisphosphate aldolase, cytoplasmic isozyme 1-like [Fragaria vesca subsp. vesca]"	1	_YAIICQENGLVPIVEPEILTDGDHDIK(ac)K_	195	1.2297	145.34	cyto
470117571	PREDICTED: transcription factor Pur-alpha 1-like [Fragaria vesca subsp. vesca]	1	_FLK(ac)VSEASVSR_	111	1.9002	71.159	cysk
470117592	"PREDICTED: pyruvate kinase, cytosolic isozyme-like isoform 1 [Fragaria vesca subsp. vesca];>gi|470117594|ref|XP_004294939.1"	1	_IFLAQK(ac)VM(ox)IYK_	266	-0.55111	57.149	chlo
470117592	"PREDICTED: pyruvate kinase, cytosolic isozyme-like isoform 1 [Fragaria vesca subsp. vesca];>gi|470145251|ref|XP_004308255.1"	1	_LVAK(ac)YR_	398	0.34208	103.41	chlo
470117605	PREDICTED: uncharacterized protein LOC101312235 [Fragaria vesca subsp. vesca];>gi|470117607|ref|XP_004294945.1	1	_FFIIK(ac)SYSEDDVHK_	393	-0.85129	58.32	nucl
470117611	"PREDICTED: ruBisCO large subunit-binding protein subunit beta, chloroplastic-like [Fragaria vesca subsp. vesca]"	1	_ALCYPLK(ac)LIAK_	509	-0.1184	54.784	chlo
470117611	"PREDICTED: ruBisCO large subunit-binding protein subunit beta, chloroplastic-like [Fragaria vesca subsp. vesca]"	1	_LASK(ac)VDAIK_	480	0.40503	91.658	chlo
470117611	"PREDICTED: ruBisCO large subunit-binding protein subunit beta, chloroplastic-like [Fragaria vesca subsp. vesca]"	1	_NVVLESK(ac)YGSPK_	99	-0.45934	142.83	chlo
470117615	PREDICTED: uncharacterized protein LOC101313964 [Fragaria vesca subsp. vesca]	1	_DGGTYIDAIAPGGFAEK(ac)TGK_	115	0.33337	142.43	chlo
470117615	PREDICTED: uncharacterized protein LOC101313964 [Fragaria vesca subsp. vesca]	1	_SGFEDFK(ac)R_	282	0.17233	97.431	chlo
470117615	PREDICTED: uncharacterized protein LOC101313964 [Fragaria vesca subsp. vesca]	1	_SGK(ac)YEEALEK_	225	0.39601	90.434	chlo
470117615	PREDICTED: uncharacterized protein LOC101313964 [Fragaria vesca subsp. vesca]	1	_VGLQLYK(ac)SGK_	222	-0.32245	75.566	chlo
470117630	PREDICTED: formate--tetrahydrofolate ligase-like [Fragaria vesca subsp. vesca]	1	_DLNLSPDHYDLYGK(ac)YK_	50	0.14659	136.66	cyto
470117702	PREDICTED: DEAD-box ATP-dependent RNA helicase 37-like [Fragaria vesca subsp. vesca];>gi|470135106|ref|XP_004303365.1	1	_VEFVHESDK(ac)R_	397	-0.41256	84.198	nucl
470117741	PREDICTED: tubulin alpha-1 chain-like [Fragaria vesca subsp. vesca]	1	_DAFNTFFSETGSGK(ac)HVPR_	60	-0.92693	136.39	cyto
470117741	PREDICTED: tubulin alpha-1 chain-like [Fragaria vesca subsp. vesca];>gi|470127791|ref|XP_004299843.1	1	_GDVVPK(ac)DVNAAVATIK_	326	0.24819	65.105	cyto
470117743	PREDICTED: mitochondrial dicarboxylate/tricarboxylate transporter DTC-like [Fragaria vesca subsp. vesca]	1	_AGGPLK(ac)FYTGFPVYCVR_	263	-1.3228	124.25	chlo
470117743	PREDICTED: mitochondrial dicarboxylate/tricarboxylate transporter DTC-like [Fragaria vesca subsp. vesca]	1	_AIEANDGK(ac)PLPLYQK_	101	-2.1387	98.58	chlo
470117782	"PREDICTED: 4-hydroxy-3-methylbut-2-en-1-yl diphosphate synthase, chloroplastic-like [Fragaria vesca subsp. vesca]"	1	_TPELLYK(ac)SLAAK_	431	0.037564	92.906	chlo
470117788	PREDICTED: protein disulfide isomerase-like 1-4-like [Fragaria vesca subsp. vesca]	1	_AFGEDFLEDK(ac)LK_	407	1.767	107.97	chlo
470117788	PREDICTED: protein disulfide isomerase-like 1-4-like [Fragaria vesca subsp. vesca]	1	_AFYK(ac)SDPIPETNDGDVK_	413	-0.48412	45.577	chlo
470117788	PREDICTED: protein disulfide isomerase-like 1-4-like [Fragaria vesca subsp. vesca]	1	_LSHFDGK(ac)FDK_	279	0.019223	53.08	chlo
470117788	PREDICTED: protein disulfide isomerase-like 1-4-like [Fragaria vesca subsp. vesca]	1	_VAK(ac)LFHIDSDVK_	250	1.1395	66.989	chlo
470117788	PREDICTED: protein disulfide isomerase-like 1-4-like [Fragaria vesca subsp. vesca]	1	_VLPEFVEAAK(ac)LFK_	338	-0.17829	84.365	chlo
470117795	"PREDICTED: dihydrolipoyl dehydrogenase 1, mitochondrial-like [Fragaria vesca subsp. vesca]"	1	_AIDDAEGLVK(ac)ILAETETDK_	442	1.7922	69.081	mito
470117795	"PREDICTED: dihydrolipoyl dehydrogenase 1, mitochondrial-like [Fragaria vesca subsp. vesca]"	1	_ALGVK(ac)YR_	417	0.19147	126.24	mito
470117795	"PREDICTED: dihydrolipoyl dehydrogenase 1, mitochondrial-like [Fragaria vesca subsp. vesca]"	1	_ALLHSSHMYHEALHSFK(ac)SHGVK_	111	0.077774	150.94	mito
470117795	"PREDICTED: dihydrolipoyl dehydrogenase 1, mitochondrial-like [Fragaria vesca subsp. vesca]"	1	_SHGVK(ac)FDNVQIDLAAMM(ox)GQK_	116	0.18287	92.563	mito
470117795	"PREDICTED: dihydrolipoyl dehydrogenase 1, mitochondrial-like [Fragaria vesca subsp. vesca]"	1	_AVSNLTK(ac)GIEGLFK_	140	0.90227	93.106	mito
470117795	"PREDICTED: dihydrolipoyl dehydrogenase 1, mitochondrial-like [Fragaria vesca subsp. vesca]"	1	_EAAMATYDK(ac)AIHI_	506	-0.14045	114.72	mito
470117795	"PREDICTED: dihydrolipoyl dehydrogenase 1, mitochondrial-like [Fragaria vesca subsp. vesca]"	1	_GYGK(ac)FISPNEVSVDTIDGGNTVVK_	159	-0.28404	165.85	mito
470117795	"PREDICTED: dihydrolipoyl dehydrogenase 1, mitochondrial-like [Fragaria vesca subsp. vesca]"	1	_NPFTSGLDLDK(ac)IGVETDK_	328	0.092215	259.55	mito
470117795	"PREDICTED: dihydrolipoyl dehydrogenase 1, mitochondrial-like [Fragaria vesca subsp. vesca]"	1	_TEEQVK(ac)ALGVK_	412	0.015788	58.829	mito
470117806	"PREDICTED: 30S ribosomal protein S1, chloroplastic-like [Fragaria vesca subsp. vesca]"	1	_DIPLK(ac)FVEVDEEQSR_	230	0.22674	87.088	chlo
470117806	"PREDICTED: 30S ribosomal protein S1, chloroplastic-like [Fragaria vesca subsp. vesca]"	1	_IK(ac)HVEEVGLVPGVK_	132	-0.5052	101.01	chlo
470117853	PREDICTED: galactokinase-like [Fragaria vesca subsp. vesca]	1	_FHK(ac)VFGHLPQLCAR_	44	-0.16761	83.204	chlo
470117853	PREDICTED: galactokinase-like [Fragaria vesca subsp. vesca]	1	_VHAFK(ac)DTVSSDLSDEDK_	382	-2.2723	84.94	chlo
470117887	PREDICTED: ATP-citrate synthase beta chain protein 1-like [Fragaria vesca subsp. vesca]	1	_ETFEK(ac)LVEEGK_	316	0.46465	88.338	chlo
470117887	PREDICTED: ATP-citrate synthase beta chain protein 1-like [Fragaria vesca subsp. vesca]	1	_IGDTAGTIDNIIHCK(ac)LYR_	163	1.9184	90.385	chlo
470117887	PREDICTED: ATP-citrate synthase beta chain protein 1-like [Fragaria vesca subsp. vesca]	1	_SIGLIGHTFDQK(ac)R_	590	0.28414	104.17	chlo
470117887	PREDICTED: ATP-citrate synthase beta chain protein 1-like [Fragaria vesca subsp. vesca]	1	_YFK(ac)DAYDK_	460	0.61114	78.264	chlo
470117892	PREDICTED: major allergen Pru av 1-like [Fragaria vesca subsp. vesca];>gi|470121689|ref|XP_004296894.1	1	_ASHLFK(ac)LVEDYLLANPNEYC_	146	-0.26326	121.44	cyto
470117892	PREDICTED: major allergen Pru av 1-like [Fragaria vesca subsp. vesca];>gi|470121689|ref|XP_004296894.1	1	_GDVEIK(ac)EEHVK_	130	0.13038	114.71	cyto
470117892	PREDICTED: major allergen Pru av 1-like [Fragaria vesca subsp. vesca];>gi|470121689|ref|XP_004296894.1	1	_GDVEIKEEHVK(ac)AGK_	135	0.030969	119.87	cyto
470117906	PREDICTED: uncharacterized protein C167.05-like [Fragaria vesca subsp. vesca]	1	_ALK(ac)WAIDNVAR_	22	0.065438	95.618	cyto
470132770	PREDICTED: GTP-binding protein SAR1A-like [Fragaria vesca subsp. vesca];>gi|470129084|ref|XP_004300458.1	1	_FK(ac)AFDLGGHQIAR_	67	1.4295	74.987	cyto
470117977	PREDICTED: T-complex protein 1 subunit eta-like [Fragaria vesca subsp. vesca]	1	_DSFLVK(ac)GVAFK_	215	0.43169	51.727	cyto
470117977	PREDICTED: T-complex protein 1 subunit eta-like [Fragaria vesca subsp. vesca]	1	_EAK(ac)PFVEDGVHPQNLIR_	112	-2.1812	58.246	cyto
470118005	PREDICTED: ubiquitin carboxyl-terminal hydrolase 12-like [Fragaria vesca subsp. vesca];>gi|470135125|ref|XP_004303374.1	1	_PQPIK(ac)YR_	862	1.6332	68.915	cyto
470118014	PREDICTED: lysosomal beta glucosidase-like [Fragaria vesca subsp. vesca]	1	_VAACAK(ac)HYVGDGGTTR_	229	-0.60186	129.05	plas
470118022	"PREDICTED: enoyl-[acyl-carrier-protein] reductase [NADH], chloroplastic-like [Fragaria vesca subsp. vesca];>gi|470137225|ref|XP_004304370.1"	1	_GK(ac)FDESR_	141	0.39873	113.89	chlo
470118022	"PREDICTED: enoyl-[acyl-carrier-protein] reductase [NADH], chloroplastic-like [Fragaria vesca subsp. vesca]"	1	_NDFGSIDILVHSLANGPEVTK(ac)PLLETSR_	219	1.9937	139.85	chlo
470118034	PREDICTED: 3-deoxy-manno-octulosonate cytidylyltransferase-like [Fragaria vesca subsp. vesca]	1	_FLK(ac)IYR_	242	0.32979	99.511	chlo
470118058	"PREDICTED: thioredoxin M4, chloroplastic-like [Fragaria vesca subsp. vesca]"	1	_M(ox)IHPIIDELAK(ac)QYAGK_	125	0.25559	63.29	chlo
470118138	PREDICTED: ER membrane protein complex subunit 8/9 homolog [Fragaria vesca subsp. vesca]	1	_LVLHALK(ac)HK_	23	0.4894	45.368	cyto
470118484	PREDICTED: protein ASPARTIC PROTEASE IN GUARD CELL 2-like [Fragaria vesca subsp. vesca]	1	_DK(ac)YSIVEQTAEK_	71	-0.99002	152.4	chlo
470118484	PREDICTED: protein ASPARTIC PROTEASE IN GUARD CELL 2-like [Fragaria vesca subsp. vesca]	1	_YSIVEQTAEK(ac)YGR_	81	0.29415	147.26	chlo
470118963	PREDICTED: uncharacterized protein LOC101314642 [Fragaria vesca subsp. vesca]	1	_DYDVYFK(ac)TLK_	573	-1.0336	66.663	chlo
470118963	PREDICTED: uncharacterized protein LOC101314642 [Fragaria vesca subsp. vesca]	1	_YSQGIK(ac)FFEPEIK_	213	-0.48942	52.009	chlo
470119595	PREDICTED: uncharacterized protein At1g08160-like [Fragaria vesca subsp. vesca]	1	_STALPSFVSK(ac)DFLLEK_	139	-0.099732	63.691	chlo
470119961	"PREDICTED: presequence protease 1, chloroplastic/mitochondrial-like [Fragaria vesca subsp. vesca]"	1	_FVGK(ac)FLDLLPSK_	856	0.5285	46.282	chlo
470119961	"PREDICTED: presequence protease 1, chloroplastic/mitochondrial-like [Fragaria vesca subsp. vesca]"	1	_LTYEEFK(ac)EFHR_	301	-0.9167	80.014	chlo
470149323	PREDICTED: 60S ribosomal protein L5-2-like [Fragaria vesca subsp. vesca];>gi|470120560|ref|XP_004296368.1	1	_YNTPK(ac)YR_	23	0.66891	108.09	cyto
470120564	"PREDICTED: malate dehydrogenase, cytoplasmic-like [Fragaria vesca subsp. vesca]"	1	_NVSIYK(ac)SQASALEK_	111	-0.81272	146.77	cyto
470120564	"PREDICTED: malate dehydrogenase, cytoplasmic-like [Fragaria vesca subsp. vesca]"	1	_SQASALEK(ac)YAAANCK_	119	-0.90908	211.13	cyto
470120569	PREDICTED: protein tas-like [Fragaria vesca subsp. vesca]	1	_EATIK(ac)YMEVAK_	337	1.1021	55.261	chlo
470120569	PREDICTED: protein tas-like [Fragaria vesca subsp. vesca]	1	_K(ac)HGLTPVQLALGFAR_	344	-0.063733	122.33	chlo
470120594	"PREDICTED: probable plastid-lipid-associated protein 6, chloroplastic-like [Fragaria vesca subsp. vesca]"	1	_ELEAAGGPVDLSTDIDK(ac)LQGR_	136	-0.39252	284.88	chlo
470120594	"PREDICTED: probable plastid-lipid-associated protein 6, chloroplastic-like [Fragaria vesca subsp. vesca]"	1	_IVFDK(ac)TTVK_	226	1.1416	88.495	chlo
470120614	PREDICTED: cyanate hydratase-like [Fragaria vesca subsp. vesca]	1	_VVLTFDGK(ac)YLPHTEQK_	143	0.12568	90.706	chlo
470120622	PREDICTED: uncharacterized protein LOC101310107 [Fragaria vesca subsp. vesca]	1	_VLHK(ac)TFHDLSGK_	170	0.0050271	95.264	nucl
470120622	PREDICTED: uncharacterized protein LOC101310107 [Fragaria vesca subsp. vesca]	1	_VLQEK(ac)HTIDGR_	67	1.0149	191.79	nucl
470120634	PREDICTED: 60S acidic ribosomal protein P0-like [Fragaria vesca subsp. vesca]	1	_INYDAK(ac)LCK_	16	-0.49448	70.056	cyto
470120659	PREDICTED: mitochondrial outer membrane protein porin 4-like [Fragaria vesca subsp. vesca]	1	_ATYIHDVK(ac)SSSGTTVAAELTHR_	191	-0.34194	218.41	mito
470120759	PREDICTED: plasma membrane ATPase 4-like [Fragaria vesca subsp. vesca];>gi|470101519|ref|XP_004287218.1	1	_ADGFAGVFPEHK(ac)YEIVK_	575	0.027772	112.01	plas
470120759	PREDICTED: plasma membrane ATPase 4-like [Fragaria vesca subsp. vesca]	1	_GVEK(ac)DHVVLLAAR_	361	-0.42246	95.264	plas
470120800	PREDICTED: 60S ribosomal protein L4-like [Fragaria vesca subsp. vesca]	1	_FVIWTK(ac)CAFEK_	261	-2.6007	90.913	chlo
470120800	PREDICTED: 60S ribosomal protein L4-like [Fragaria vesca subsp. vesca]	1	_LDSIYGSFDK(ac)PSEK_	276	-0.65483	122.97	chlo
470120800	PREDICTED: 60S ribosomal protein L4-like [Fragaria vesca subsp. vesca]	1	_LLK(ac)QIGAYDDAEK_	178	-0.55818	112.08	chlo
470120800	PREDICTED: 60S ribosomal protein L4-like [Fragaria vesca subsp. vesca];>gi|470133984|ref|XP_004302838.1	1	_LNLLK(ac)LAPGGHLGR_	246	-0.39275	70.829	chlo
470120928	"PREDICTED: 6-phosphogluconate dehydrogenase, decarboxylating 1, chloroplastic-like [Fragaria vesca subsp. vesca]"	1	_VKDDLADGFLVDK(ac)LLDK_	259	0.58248	94.973	chlo
470120979	"PREDICTED: ferredoxin-thioredoxin reductase catalytic chain, chloroplastic-like [Fragaria vesca subsp. vesca]"	1	_GLADHK(ac)DSLGAPLCPCR_	77	-0.31446	186.75	chlo
470120979	"PREDICTED: ferredoxin-thioredoxin reductase catalytic chain, chloroplastic-like [Fragaria vesca subsp. vesca]"	1	_SGTYFCVDK(ac)GVTSVVIK_	63	-0.12417	111.01	chlo
470121120	PREDICTED: 26S proteasome non-ATPase regulatory subunit 1-like [Fragaria vesca subsp. vesca]	1	_IILDK(ac)HEDTMSK_	731	0.30379	92.856	chlo
470121124	"PREDICTED: glutathione reductase, cytosolic-like [Fragaria vesca subsp. vesca]"	1	_LSYSAK(ac)HILIATGGR_	166	0.52102	129.05	cyto
470121138	"PREDICTED: 3-ketoacyl-CoA thiolase 2, peroxisomal-like [Fragaria vesca subsp. vesca]"	1	_FK(ac)DEIIPVATK_	232	-1.4863	78.744	cyto
470121138	"PREDICTED: 3-ketoacyl-CoA thiolase 2, peroxisomal-like [Fragaria vesca subsp. vesca]"	0.98754	_NTTLADLAK(ac)LKPVFK_	271	-0.69239	112.1	cyto
470121148	PREDICTED: cytochrome P450 716B1-like [Fragaria vesca subsp. vesca];>gi|470121021|ref|XP_004296583.1	1	_GHPEK(ac)FIFDR_	64	-1.572	75.229	chlo
470121148	PREDICTED: cytochrome P450 716B1-like [Fragaria vesca subsp. vesca]	1	_MNK(ac)FSSEVFK_	72	1.0905	62.466	chlo
470121174	PREDICTED: peptidyl-prolyl cis-trans isomerase CYP19-3-like [Fragaria vesca subsp. vesca];>gi|470132416|ref|XP_004302078.1	1	_ALCTGEK(ac)GIGSSGK_	44	-0.19261	151.99	cyto
470121174	PREDICTED: peptidyl-prolyl cis-trans isomerase CYP19-3-like [Fragaria vesca subsp. vesca];>gi|470132416|ref|XP_004302078.1	1	_FEDENFK(ac)LK_	96	-0.53717	79.986	cyto
470121174	PREDICTED: peptidyl-prolyl cis-trans isomerase CYP19-3-like [Fragaria vesca subsp. vesca];>gi|470132416|ref|XP_004302078.1	1	_TSWLDGK(ac)HVVFGK_	132	-4.0698	86.405	cyto
470121211	PREDICTED: probable aldo-keto reductase 2-like [Fragaria vesca subsp. vesca]	1	_FQGENLEHNK(ac)SIFER_	244	0.12838	221.85	nucl
470121226	PREDICTED: eukaryotic translation initiation factor 3 subunit H-like [Fragaria vesca subsp. vesca]	1	_LYLTK(ac)ALHEN_	335	1.4424	72.922	chlo
470121232	PREDICTED: probable importin-7 homolog [Fragaria vesca subsp. vesca]	1	_LK(ac)QTEPYK_	448	0.2733	62.582	chlo
470121276	PREDICTED: mitochondrial import receptor subunit TOM40-1-like [Fragaria vesca subsp. vesca]	1	_IDFTK(ac)GLNQK_	57	-0.23531	148.91	nucl
470121288	PREDICTED: pirin-like protein-like [Fragaria vesca subsp. vesca]	1	_VLAK(ac)SQSEGDGAVVR_	64	-0.42866	127.36	chlo
470121311	"PREDICTED: ABC transporter I family member 6, chloroplastic-like [Fragaria vesca subsp. vesca]"	1	_STFAK(ac)VLVGHPDYEVTGGSVVFK_	115	0.19824	91.416	chlo
470121419	"PREDICTED: pyruvate, phosphate dikinase, chloroplastic-like [Fragaria vesca subsp. vesca]"	1	_FEEK(ac)LENYK_	246	0.05901	119.75	chlo
470121591	PREDICTED: translationally-controlled tumor protein homolog [Fragaria vesca subsp. vesca]	1	_K(ac)QFVTWVK_	85	-0.1465	61.78	extr
470121591	PREDICTED: translationally-controlled tumor protein homolog [Fragaria vesca subsp. vesca]	1	_LEGEQQEIFK(ac)K_	111	-0.51816	149.23	extr
470121591	PREDICTED: translationally-controlled tumor protein homolog [Fragaria vesca subsp. vesca]	1	_LQEQPPFDK(ac)K_	84	-0.27165	88.596	extr
470121591	PREDICTED: translationally-controlled tumor protein homolog [Fragaria vesca subsp. vesca]	1	_NIEGATK(ac)FLLSK_	119	0.47601	72.891	extr
470121643	PREDICTED: 60S ribosomal protein L19-2-like [Fragaria vesca subsp. vesca]	1	_LPTK(ac)ILWMR_	92	-0.22708	90.696	cyto
470121683	PREDICTED: major allergen Pru ar 1-like [Fragaria vesca subsp. vesca];>gi|470121649|ref|XP_004296875.1	1	_AAGLFK(ac)IIENHLLANPEAYN_	146	-0.059104	56.081	cyto
470121683	PREDICTED: major allergen Pru ar 1-like [Fragaria vesca subsp. vesca];>gi|470121649|ref|XP_004296875.1	1	_GEVEIK(ac)EEHVK_	129	0.63216	117.09	cyto
470121683	PREDICTED: major allergen Pru ar 1-like [Fragaria vesca subsp. vesca];>gi|470121649|ref|XP_004296875.1	1	_HQIDGLDK(ac)DNFVYNYSIIEGDAIGDK_	77	-0.1713	149.16	cyto
470121683	PREDICTED: major allergen Pru ar 1-like [Fragaria vesca subsp. vesca];>gi|470121649|ref|XP_004296875.1	1	_IAPQAVK(ac)SAEIVQGDGGVGTIK_	40	0.16592	146.6	cyto
470121683	PREDICTED: major allergen Pru ar 1-like [Fragaria vesca subsp. vesca];>gi|470121649|ref|XP_004296875.1	1	_IHLGEGSEYSYVK(ac)HQIDGLDK_	69	-0.82132	247.58	cyto
470121660	PREDICTED: topless-related protein 2-like [Fragaria vesca subsp. vesca];>gi|470134888|ref|XP_004303268.1	1	_ENEQLSK(ac)YGDTK_	132	1.3557	51.726	chlo
470121675	PREDICTED: major allergen Pru av 1-like [Fragaria vesca subsp. vesca]	1	_ASHLFK(ac)LIEGYLK_	146	1.8751	171.21	cyto
470121675	PREDICTED: major allergen Pru av 1-like [Fragaria vesca subsp. vesca]	1	_LIEGYLK(ac)DHPSEYN_	153	0.65274	138.35	cyto
470121675	PREDICTED: major allergen Pru av 1-like [Fragaria vesca subsp. vesca]	1	_GVYTYENEFTSDIPAPK(ac)LFK_	18	-0.48308	89.011	cyto
470121675	PREDICTED: major allergen Pru av 1-like [Fragaria vesca subsp. vesca]	1	_ITFGEGSHYGYVK(ac)HK_	69	-0.43415	184.51	cyto
470121677	PREDICTED: major allergen Pru ar 1-like [Fragaria vesca subsp. vesca]	1	_AAGLFK(ac)LVESYLLAHPEEYN_	145	-0.70119	104.45	cyto
470121677	PREDICTED: major allergen Pru ar 1-like [Fragaria vesca subsp. vesca]	1	_IAPQAVK(ac)SAEICEGDGGVGTIK_	40	0.036212	188.24	cyto
470121677	PREDICTED: major allergen Pru ar 1-like [Fragaria vesca subsp. vesca];>gi|470121673|ref|XP_004296886.1	1	_IHLGEGSEYSYVK(ac)HK_	69	-0.49207	230.16	cyto
470121687	PREDICTED: major allergen Pru av 1-like [Fragaria vesca subsp. vesca]	1	_IEK(ac)ISYVTK_	98	1.5578	85.355	cyto
470121694	"PREDICTED: photosystem I reaction center subunit II, chloroplastic-like [Fragaria vesca subsp. vesca]"	1	_EGPNLLK(ac)LAR_	125	-0.024602	98.048	chlo
470121694	"PREDICTED: photosystem I reaction center subunit II, chloroplastic-like [Fragaria vesca subsp. vesca]"	1	_FTGK(ac)QVYDI_	200	-0.27336	57.708	chlo
470121694	"PREDICTED: photosystem I reaction center subunit II, chloroplastic-like [Fragaria vesca subsp. vesca]"	1	_IK(ac)YQFYR_	146	0.67327	151.17	chlo
470121741	"PREDICTED: glucose-1-phosphate adenylyltransferase large subunit 1, chloroplastic-like [Fragaria vesca subsp. vesca]"	1	_KPYIASM(ox)GVYVFK(ac)K_	313	-0.56162	72.815	chlo
470121741	"PREDICTED: glucose-1-phosphate adenylyltransferase large subunit 1, chloroplastic-like [Fragaria vesca subsp. vesca]"	1	_SFFDANLALTEHPNK(ac)FSFYDAAK_	376	-0.93121	41.166	chlo
470121818	"PREDICTED: endo-1,3;1,4-beta-D-glucanase-like [Fragaria vesca subsp. vesca]"	1	_GHGADK(ac)GFEDVK_	103	0.24399	160.48	cyto
470121818	"PREDICTED: endo-1,3;1,4-beta-D-glucanase-like [Fragaria vesca subsp. vesca];>gi|470121820|ref|XP_004296955.1"	1	_SHVK(ac)IFPK_	201	0.95915	93.178	cyto
470121873	"PREDICTED: glutamine synthetase leaf isozyme, chloroplastic-like [Fragaria vesca subsp. vesca]"	1	_EGK(ac)GYLEDR_	385	-0.437	83.862	chlo
470121873	"PREDICTED: glutamine synthetase leaf isozyme, chloroplastic-like [Fragaria vesca subsp. vesca]"	1	_HK(ac)EHISAYGEGNER_	337	-0.20909	87.647	chlo
470121873	"PREDICTED: glutamine synthetase leaf isozyme, chloroplastic-like [Fragaria vesca subsp. vesca]"	1	_LTGLHETQNINK(ac)FSWGVANR_	362	-0.1502	259.77	chlo
470121873	"PREDICTED: glutamine synthetase leaf isozyme, chloroplastic-like [Fragaria vesca subsp. vesca]"	1	_PIEGDWNGAGCHTNYSTK(ac)SM(ox)R_	314	-0.54819	81.144	chlo
470121873	"PREDICTED: glutamine synthetase leaf isozyme, chloroplastic-like [Fragaria vesca subsp. vesca]"	0.958853	_TISKPVEHPSELPK(ac)WNYDGSSTGQAPGDDSEVILYPQAIFK_	111	-0.13134	111.8	chlo
470121875	PREDICTED: serine hydroxymethyltransferase 1-like [Fragaria vesca subsp. vesca]	1	_ANAVALGK(ac)YLMSK_	327	0.55371	64.842	cyto
470121875	PREDICTED: serine hydroxymethyltransferase 1-like [Fragaria vesca subsp. vesca]	1	_DFEK(ac)IGEFLHR_	407	0.72622	111.33	cyto
470121875	PREDICTED: serine hydroxymethyltransferase 1-like [Fragaria vesca subsp. vesca]	1	_DFNK(ac)GLVNNK_	435	-0.32028	52.6	cyto
470121875	PREDICTED: serine hydroxymethyltransferase 1-like [Fragaria vesca subsp. vesca]	1	_IMGLDLPSGGHLTHGYYTSGGK(ac)K_	145	0.22709	82.885	cyto
470121875	PREDICTED: serine hydroxymethyltransferase 1-like [Fragaria vesca subsp. vesca]	1	_LLK(ac)DFNK_	431	-0.089834	56.177	cyto
470121875	PREDICTED: serine hydroxymethyltransferase 1-like [Fragaria vesca subsp. vesca]	1	_VNNTTGYIDYDK(ac)LEEK_	172	-0.24858	83.758	cyto
470121877	PREDICTED: adenosylhomocysteinase-like [Fragaria vesca subsp. vesca]	1	_(ac)ALSVEK(ac)HSSGR_	7	0.57513	194.96	cyto
470121877	PREDICTED: adenosylhomocysteinase-like [Fragaria vesca subsp. vesca]	1	_HLDEK(ac)VAALHLGK_	446	0.36067	109	cyto
470121877	PREDICTED: adenosylhomocysteinase-like [Fragaria vesca subsp. vesca]	1	_VYVLPK(ac)HLDEK_	441	-0.36235	117.25	cyto
470121877	PREDICTED: adenosylhomocysteinase-like [Fragaria vesca subsp. vesca]	1	_SK(ac)FDNLYGCR_	237	0.14772	197.21	cyto
470122105	PREDICTED: S-adenosylmethionine synthase 3-like isoform 4 [Fragaria vesca subsp. vesca];>gi|470122103|ref|XP_004297089.1	1	_PVIPEK(ac)YLDEK_	224	2.8227	130.29	cyto
470122105	PREDICTED: S-adenosylmethionine synthase 3-like isoform 4 [Fragaria vesca subsp. vesca];>gi|470122103|ref|XP_004297089.1	1	_YLDEK(ac)TIFHLNPSGR_	229	0.11601	70.451	cyto
470122313	PREDICTED: heat shock protein HSP 90-alpha 1-like [Fragaria vesca subsp. vesca]	1	_ELVSNASDALDK(ac)LR_	120	0.1285	127.36	chlo
470122313	PREDICTED: heat shock protein HSP 90-alpha 1-like [Fragaria vesca subsp. vesca]	0.999993	_EVEKDEYNEFYK(ac)K_	358	1.9274	56.139	chlo
470122313	PREDICTED: heat shock protein HSP 90-alpha 1-like [Fragaria vesca subsp. vesca]	1	_FLK(ac)LGCIEDTGNHK_	494	0.25611	186.16	chlo
470122313	PREDICTED: heat shock protein HSP 90-alpha 1-like [Fragaria vesca subsp. vesca]	1	_LM(ox)DLIVHSLYSHK(ac)EVFLR_	103	-0.83827	60.334	chlo
470122313	PREDICTED: heat shock protein HSP 90-alpha 1-like [Fragaria vesca subsp. vesca]	1	_SAPFLEK(ac)LVQK_	558	0.21349	81.09	chlo
470122694	PREDICTED: SEC12-like protein 2-like [Fragaria vesca subsp. vesca]	1	_TVK(ac)QIDFSHDGK_	176	-0.43454	91.202	cyto
470122710	PREDICTED: MLP-like protein 28-like [Fragaria vesca subsp. vesca]	1	_IIYQVIPK(ac)SNEGADHLVK_	115	0.86971	60.764	cyto
470122874	"PREDICTED: phosphoglucomutase, cytoplasmic-like [Fragaria vesca subsp. vesca]"	1	_HLNLK(ac)FFEVPTGWK_	357	-0.35598	200.55	chlo
470122874	"PREDICTED: phosphoglucomutase, cytoplasmic-like [Fragaria vesca subsp. vesca]"	1	_LLK(ac)SIFDFDSIR_	202	-0.3864	156.36	chlo
470122874	"PREDICTED: phosphoglucomutase, cytoplasmic-like [Fragaria vesca subsp. vesca]"	1	_LSK(ac)MQEFTGR_	564	-0.58782	136.02	chlo
470122874	"PREDICTED: phosphoglucomutase, cytoplasmic-like [Fragaria vesca subsp. vesca]"	1	_SMPTSAALDVVAK(ac)HLNLK_	352	0.17981	156.11	chlo
470122874	"PREDICTED: phosphoglucomutase, cytoplasmic-like [Fragaria vesca subsp. vesca]"	1	_VQTTPFDGQK(ac)PGTSGLR_	15	0.48434	195.38	chlo
470122886	PREDICTED: putative clathrin assembly protein At2g01600-like [Fragaria vesca subsp. vesca]	1	_HEAVK(ac)ALDVYK_	256	0.14803	92.19	chlo
470122912	PREDICTED: probable nucleoredoxin 1-like [Fragaria vesca subsp. vesca]	1	_HLEEK(ac)IEQEAK_	480	0.083431	228.78	cyto
470122912	PREDICTED: probable nucleoredoxin 1-like [Fragaria vesca subsp. vesca]	1	_ISFLK(ac)EQEEAAK_	159	0.56665	130.36	cyto
470122912	PREDICTED: probable nucleoredoxin 1-like [Fragaria vesca subsp. vesca]	1	_LILAHGADAFPFTEEHLK(ac)HLEEK_	475	0.5495	78.976	cyto
470122943	"PREDICTED: chaperone protein ClpC, chloroplastic-like [Fragaria vesca subsp. vesca]"	1	_IK(ac)SLVTEELK_	787	0.071811	75.819	chlo
470122943	"PREDICTED: chaperone protein ClpC, chloroplastic-like [Fragaria vesca subsp. vesca]"	1	_SLVTEELK(ac)QYFRPEFLNR_	795	0.005269	146.3	chlo
470122943	"PREDICTED: chaperone protein ClpC, chloroplastic-like [Fragaria vesca subsp. vesca]"	1	_LLK(ac)MEETLHTR_	599	-4.3681	128.88	chlo
470122943	"PREDICTED: chaperone protein ClpC, chloroplastic-like [Fragaria vesca subsp. vesca]"	1	_NNPCLIGEPGVGK(ac)TAIAEGLAQR_	306	0.27669	63.398	chlo
470122943	"PREDICTED: chaperone protein ClpC, chloroplastic-like [Fragaria vesca subsp. vesca]"	1	_QLTK(ac)LEVK_	817	-0.22166	64.711	chlo
470122943	"PREDICTED: chaperone protein ClpC, chloroplastic-like [Fragaria vesca subsp. vesca]"	1	_YEIHHK(ac)LR_	455	-0.72046	81.296	chlo
470122953	"PREDICTED: phosphate carrier protein, mitochondrial-like [Fragaria vesca subsp. vesca]"	1	_YYADIAGPEFAAK(ac)YK_	167	0.6076	80.632	chlo
470122965	PREDICTED: ubiquitin-conjugating enzyme E2 27-like [Fragaria vesca subsp. vesca]	1	_VQK(ac)ELLECSR_	9	0.83171	139.31	chlo
470122981	"PREDICTED: glutamate-1-semialdehyde 2,1-aminomutase, chloroplastic-like isoform 1 [Fragaria vesca subsp. vesca];>gi|470122983|ref|XP_004297516.1"	1	_IIK(ac)FEGCYHGHADPFLVK_	185	-0.48938	53.554	chlo
470122981	"PREDICTED: glutamate-1-semialdehyde 2,1-aminomutase, chloroplastic-like isoform 1 [Fragaria vesca subsp. vesca]"	1	_NFTLQK(ac)SEEAFNAAK_	51	0.26467	156.96	chlo
470123037	PREDICTED: probable inactive purple acid phosphatase 27-like [Fragaria vesca subsp. vesca]	1	_FIEK(ac)CLASANR_	450	-0.94399	121.29	E.R.
470123045	"PREDICTED: argininosuccinate synthase, chloroplastic-like [Fragaria vesca subsp. vesca];>gi|470131305|ref|XP_004301537.1"	1	_K(ac)HNVPVPVTK_	237	0.33048	115.91	cyto
470123049	"PREDICTED: beta-fructofuranosidase, insoluble isoenzyme CWINV1-like [Fragaria vesca subsp. vesca]"	1	_AK(ac)HPLYSTPK_	231	0.16254	54.286	vacu
470123049	"PREDICTED: beta-fructofuranosidase, insoluble isoenzyme CWINV1-like [Fragaria vesca subsp. vesca];>gi|470135713|ref|XP_004303654.1"	1	_FYASK(ac)TFFDSAK_	320	-0.69057	124.6	vacu
470123049	"PREDICTED: beta-fructofuranosidase, insoluble isoenzyme CWINV1-like [Fragaria vesca subsp. vesca]"	1	_LLGLDTSAIGPDVK(ac)HVLK_	269	0.13159	62.94	vacu
470123049	"PREDICTED: beta-fructofuranosidase, insoluble isoenzyme CWINV1-like [Fragaria vesca subsp. vesca];>gi|470135713|ref|XP_004303654.1"	1	_YDYGK(ac)FYASK_	315	1	97.734	vacu
470123228	"PREDICTED: carbonic anhydrase, chloroplastic-like isoform 2 [Fragaria vesca subsp. vesca];>gi|470123226|ref|XP_004297629.1"	1	_FEK(ac)DVDLYGK_	63	-1.7802	110.84	cyto
470123228	"PREDICTED: carbonic anhydrase, chloroplastic-like isoform 2 [Fragaria vesca subsp. vesca];>gi|470123226|ref|XP_004297629.1"	1	_LLSEK(ac)ADLEGVAAAK_	17	-0.54037	77.664	cyto
470123236	"PREDICTED: quinone oxidoreductase-like protein At1g23740, chloroplastic-like [Fragaria vesca subsp. vesca]"	1	_LIALK(ac)PK_	204	-0.098032	131.13	chlo
470123236	"PREDICTED: quinone oxidoreductase-like protein At1g23740, chloroplastic-like [Fragaria vesca subsp. vesca]"	1	_PK(ac)NLDFAQAASLPLAIETAYEGLER_	206	-0.14552	168.55	chlo
470123236	"PREDICTED: quinone oxidoreductase-like protein At1g23740, chloroplastic-like [Fragaria vesca subsp. vesca]"	1	_VGDEVYGDIHEK(ac)ALDGPK_	179	-3.4497	67.644	chlo
470123236	"PREDICTED: quinone oxidoreductase-like protein At1g23740, chloroplastic-like [Fragaria vesca subsp. vesca]"	1	_VMAAALNPVDFK(ac)R_	131	-0.36081	154.28	chlo
470123252	"PREDICTED: aldehyde dehydrogenase family 2 member B7, mitochondrial-like [Fragaria vesca subsp. vesca];>gi|470123250|ref|XP_004297641.1"	1	_ILK(ac)YIDYGIK_	389	0.55256	62.166	mito
470123252	"PREDICTED: aldehyde dehydrogenase family 2 member B7, mitochondrial-like [Fragaria vesca subsp. vesca];>gi|470123250|ref|XP_004297641.1"	1	_YK(ac)ELDEVIK_	445	0.42281	80.24	mito
470123254	PREDICTED: spermidine synthase 1-like [Fragaria vesca subsp. vesca]	1	_IEK(ac)ILFQGK_	69	1.5021	97.565	cyto
470123254	PREDICTED: spermidine synthase 1-like [Fragaria vesca subsp. vesca]	1	_MVVDVSK(ac)QFFPR_	164	-1.0602	107.09	cyto
470123278	PREDICTED: MLP-like protein 423-like [Fragaria vesca subsp. vesca]	1	_DFAVK(ac)NFK_	145	3.8152	82.452	cyto
470123334	"PREDICTED: pyruvate dehydrogenase E1 component subunit alpha-1, mitochondrial-like [Fragaria vesca subsp. vesca]"	1	_FAK(ac)EHALK_	275	0.60327	56.916	chlo
470123334	"PREDICTED: pyruvate dehydrogenase E1 component subunit alpha-1, mitochondrial-like [Fragaria vesca subsp. vesca]"	1	_MEIAADSLYK(ac)AK_	86	-2.3772	69.03	chlo
470123442	PREDICTED: serine carboxypeptidase-like 34-like [Fragaria vesca subsp. vesca]	1	_FPQYK(ac)SHDFYITGESYGGHYVPQLSELVYDR_	179	-0.35041	139.6	extr
470123599	PREDICTED: UDP-glycosyltransferase 85A1-like [Fragaria vesca subsp. vesca]	1	_K(ac)HSVVPLR_	98	0.15769	114.28	chlo
470123626	PREDICTED: kaempferol 3-O-beta-D-galactosyltransferase-like [Fragaria vesca subsp. vesca]	1	_IEGGVFTK(ac)TR_	405	0.17768	67.385	chlo
470123967	PREDICTED: acylamino-acid-releasing enzyme-like [Fragaria vesca subsp. vesca]	1	_YGFLDK(ac)ESK_	667	0.64523	70.363	nucl
470137767	PREDICTED: ADP-ribosylation factor 1-like isoform 2 [Fragaria vesca subsp. vesca];>gi|470132877|ref|XP_004302301.1	1	_TTILYK(ac)LK_	36	1.039	84.568	mito
470124581	PREDICTED: dihydrolipoyllysine-residue acetyltransferase component of pyruvate dehydrogenase complex-like [Fragaria vesca subsp. vesca]	1	_IVYGADLAAFLK(ac)TFAK_	465	0.010423	121.82	chlo
470124782	"PREDICTED: alpha-1,4 glucan phosphorylase L-2 isozyme, chloroplastic/amyloplastic-like [Fragaria vesca subsp. vesca];>gi|470136943|ref|XP_004304240.1"	1	_YK(ac)YGLFK_	225	0.39766	63.21	chlo
470125091	PREDICTED: probable aspartyl aminopeptidase-like [Fragaria vesca subsp. vesca]	1	_K(ac)YFFTR_	83	-0.27332	138.07	nucl
470125230	"PREDICTED: lipoyl synthase, chloroplastic-like [Fragaria vesca subsp. vesca]"	1	_FFAHLK(ac)EDEFEYL_	525	-0.99136	85.522	chlo
470125339	PREDICTED: transaldolase-like [Fragaria vesca subsp. vesca]	1	_VHDLLK(ac)LYDR_	171	-0.28339	118.9	chlo
470125361	"PREDICTED: elongation factor G, chloroplastic-like [Fragaria vesca subsp. vesca]"	1	_GITITSAATTTFWDK(ac)HR_	155	0.9036	75.376	chlo
470125396	PREDICTED: primary amine oxidase-like [Fragaria vesca subsp. vesca]	1	_LLK(ac)PISIEQPK_	290	0.59531	50.354	E.R.
470125505	PREDICTED: LOW QUALITY PROTEIN: hydroxymethylglutaryl-CoA synthase-like [Fragaria vesca subsp. vesca]	1	_DLEK(ac)VAQQVAK_	300	0.14878	129.82	chlo
470125537	"PREDICTED: probable phospholipid hydroperoxide glutathione peroxidase 6, mitochondrial-like [Fragaria vesca subsp. vesca]"	1	_ATPLYK(ac)FLK_	175	-0.39513	62.463	chlo
470125537	"PREDICTED: probable phospholipid hydroperoxide glutathione peroxidase 6, mitochondrial-like [Fragaria vesca subsp. vesca]"	1	_FK(ac)AEYPIFDK_	154	-0.84288	54.683	chlo
470125537	"PREDICTED: probable phospholipid hydroperoxide glutathione peroxidase 6, mitochondrial-like [Fragaria vesca subsp. vesca]"	1	_GNDVDLSTYK(ac)GK_	89	0.48362	129.04	chlo
470125537	"PREDICTED: probable phospholipid hydroperoxide glutathione peroxidase 6, mitochondrial-like [Fragaria vesca subsp. vesca]"	1	_WNFSK(ac)FLVDK_	195	0.33357	119.74	chlo
470125537	"PREDICTED: probable phospholipid hydroperoxide glutathione peroxidase 6, mitochondrial-like [Fragaria vesca subsp. vesca]"	1	_YAPTTTPLSIEK(ac)DVK_	219	0.48994	95.067	chlo
470125547	PREDICTED: probable rhamnose biosynthetic enzyme 1-like [Fragaria vesca subsp. vesca]	1	_NFITK(ac)IAR_	184	0.17647	102.95	cysk
470125577	PREDICTED: 60S ribosomal protein L24-like isoform 2 [Fragaria vesca subsp. vesca];>gi|470125575|ref|XP_004298777.1	1	_VLK(ac)TELCR_	4	-0.66306	152.63	chlo
470125649	PREDICTED: aminopeptidase N-like [Fragaria vesca subsp. vesca]	1	_GM(ox)DLYFK(ac)R_	503	-1.4052	62.107	chlo
470125649	PREDICTED: aminopeptidase N-like [Fragaria vesca subsp. vesca]	1	_MYK(ac)TLLGAEGFR_	486	-0.92481	112.5	chlo
470125649	PREDICTED: aminopeptidase N-like [Fragaria vesca subsp. vesca]	1	_SILSDSSLDK(ac)EFVAK_	717	-0.16143	100.43	chlo
470125661	PREDICTED: beta-adaptin-like protein C-like [Fragaria vesca subsp. vesca]	1	_K(ac)HANQDVFYFSANIPR_	847	-0.074062	50.966	cyto
470125661	PREDICTED: beta-adaptin-like protein C-like [Fragaria vesca subsp. vesca]	1	_(ac)SGHDSK(ac)YFSTTK_	7	-0.88416	96.464	cyto
470125661	PREDICTED: beta-adaptin-like protein C-like [Fragaria vesca subsp. vesca]	1	_VFFCK(ac)YNDPIYVK_	327	-1.2945	57.434	cyto
470125684	"PREDICTED: monodehydroascorbate reductase, chloroplastic-like [Fragaria vesca subsp. vesca]"	1	_FLK(ac)GTSLK_	272	0.2754	73.573	chlo
470125684	"PREDICTED: monodehydroascorbate reductase, chloroplastic-like [Fragaria vesca subsp. vesca]"	1	_PALTK(ac)AYLFPLDK_	102	-1.0893	171.21	chlo
470125839	"PREDICTED: nucleoside diphosphate kinase IV, chloroplastic/mitochondrial-like [Fragaria vesca subsp. vesca]"	1	_DFAQK(ac)HYHDLSER_	364	-0.72742	219.41	cyto
470125839	"PREDICTED: nucleoside diphosphate kinase IV, chloroplastic/mitochondrial-like [Fragaria vesca subsp. vesca]"	1	_LIGATDPQK(ac)SEPGTIR_	412	-0.069169	89.358	cyto
470125839	"PREDICTED: nucleoside diphosphate kinase IV, chloroplastic/mitochondrial-like [Fragaria vesca subsp. vesca]"	1	_VVVPSK(ac)DFAQK_	359	-1.4773	84.507	cyto
470125893	"PREDICTED: aldehyde dehydrogenase family 2 member B4, mitochondrial-like [Fragaria vesca subsp. vesca]"	1	_FADLVEK(ac)HSEELAALETWNNGK_	128	-0.88477	129.02	mito
470125893	"PREDICTED: aldehyde dehydrogenase family 2 member B4, mitochondrial-like [Fragaria vesca subsp. vesca]"	1	_FK(ac)EIDEVVR_	442	0.10997	110.47	mito
470125893	"PREDICTED: aldehyde dehydrogenase family 2 member B4, mitochondrial-like [Fragaria vesca subsp. vesca]"	1	_GIEQGPQIDSEQFQK(ac)VLK_	383	-0.22791	166.6	mito
470125915	"PREDICTED: 1-deoxy-D-xylulose 5-phosphate reductoisomerase, chloroplastic-like [Fragaria vesca subsp. vesca];>gi|470110968|ref|XP_004291728.1"	1	_ETLIAGGPFVLPLAHK(ac)HNVK_	214	-0.14077	47.618	cyto
470125915	"PREDICTED: 1-deoxy-D-xylulose 5-phosphate reductoisomerase, chloroplastic-like [Fragaria vesca subsp. vesca]"	1	_VVELTCAK(ac)HR_	432	0.53474	150.61	cyto
470125923	PREDICTED: iron-sulfur cluster assembly protein 1-like [Fragaria vesca subsp. vesca]	1	_NTEIAK(ac)HLSLPPVK_	121	-0.53127	148.7	chlo
470125997	PREDICTED: small nuclear ribonucleoprotein-associated protein B'-like isoform 2 [Fragaria vesca subsp. vesca];>gi|470125995|ref|XP_004298981.1	1	_QLVGK(ac)FMAFDR_	30	1.3806	77.358	chlo
470126007	"PREDICTED: alpha-glucan water dikinase 1, chloroplastic-like [Fragaria vesca subsp. vesca]"	1	_AVADK(ac)IETLK_	1141	0.87188	79.201	chlo
470126033	PREDICTED: GDSL esterase/lipase At3g26430-like [Fragaria vesca subsp. vesca]	1	_FNLISQPQK(ac)HGVEEPIR_	297	0.73026	103.13	E.R.
470126033	PREDICTED: GDSL esterase/lipase At3g26430-like [Fragaria vesca subsp. vesca]	1	_GIVVPDVLDQFK(ac)K_	204	2.106	82.069	E.R.
470126033	PREDICTED: GDSL esterase/lipase At3g26430-like [Fragaria vesca subsp. vesca]	1	_GLK(ac)HAVVQLR_	264	0.12169	82.261	E.R.
470126067	PREDICTED: fruit protein pKIWI502-like [Fragaria vesca subsp. vesca]	1	_SDVK(ac)LFYGAR_	199	1.1024	105.52	chlo
470126067	PREDICTED: fruit protein pKIWI502-like [Fragaria vesca subsp. vesca]	1	_SLIESGFNADK(ac)R_	194	-1.1512	115.57	chlo
470126171	PREDICTED: universal stress protein A-like protein-like [Fragaria vesca subsp. vesca]	1	_TAICAAVLK(ac)HNVK_	130	0.012821	96.551	cyto
470126189	"PREDICTED: ribulose bisphosphate carboxylase small chain 1, chloroplastic-like [Fragaria vesca subsp. vesca]"	1	_K(ac)FETLSYLPPLSVESLAK_	68	0.5697	131.54	chlo
470126189	"PREDICTED: ribulose bisphosphate carboxylase small chain 1, chloroplastic-like [Fragaria vesca subsp. vesca]"	1	_LPMFGCTDASQVIAELEEAK(ac)K_	148	0.1454	264.64	chlo
470126189	"PREDICTED: ribulose bisphosphate carboxylase small chain 1, chloroplastic-like [Fragaria vesca subsp. vesca]"	1	_NK(ac)WVPCLEFELEHGFVYR_	94	-0.84206	197.15	chlo
470126189	"PREDICTED: ribulose bisphosphate carboxylase small chain 1, chloroplastic-like [Fragaria vesca subsp. vesca]"	1	_QVQCVSFIAYK(ac)PASY_	176	-0.43431	151.99	chlo
470126215	PREDICTED: alpha-xylosidase 1-like [Fragaria vesca subsp. vesca]	1	_LLAFLDK(ac)IHK_	365	-0.71033	53.597	chlo
470126215	PREDICTED: alpha-xylosidase 1-like [Fragaria vesca subsp. vesca]	1	_TFGPDIPLLQLFVK(ac)HETDQR_	76	0.41214	99.407	chlo
470126218	PREDICTED: putative DNA repair protein RAD23-3-like [Fragaria vesca subsp. vesca]	1	_VLK(ac)DDTTLEENK_	54	0.13028	100.38	cyto
470126235	PREDICTED: coatomer subunit gamma-like [Fragaria vesca subsp. vesca]	1	_TSDPSK(ac)YIR_	476	0.13275	44.425	chlo
470126342	"PREDICTED: elongation factor Tu, chloroplastic-like [Fragaria vesca subsp. vesca];>gi|470141330|ref|XP_004306387.1"	1	_K(ac)YDEIDAAPEER_	118	1.3137	112.44	chlo
470126374	"PREDICTED: 31 kDa ribonucleoprotein, chloroplastic-like [Fragaria vesca subsp. vesca]"	1	_IYVGNLPWNVDNGELEQLFSK(ac)HGR_	231	-1.4918	196.43	chlo
470126380	PREDICTED: uncharacterized protein LOC101294943 [Fragaria vesca subsp. vesca]	1	_ALISHK(ac)DDVQPLVIGR_	323	0.45223	123.14	nucl
470126380	PREDICTED: uncharacterized protein LOC101294943 [Fragaria vesca subsp. vesca]	1	_DYWHFDK(ac)K_	435	0.11108	80.755	nucl
470126380	PREDICTED: uncharacterized protein LOC101294943 [Fragaria vesca subsp. vesca]	1	_EMEK(ac)FFMFR_	694	0.62247	76.064	nucl
470126380	PREDICTED: uncharacterized protein LOC101294943 [Fragaria vesca subsp. vesca]	1	_HHK(ac)TIDDDTILR_	589	0.40952	106.11	nucl
470126380	PREDICTED: uncharacterized protein LOC101294943 [Fragaria vesca subsp. vesca]	1	_LNK(ac)IIEAENLSR_	553	-0.96909	98.368	nucl
470126481	"PREDICTED: chaperonin CPN60-2, mitochondrial-like [Fragaria vesca subsp. vesca];>gi|470123019|ref|XP_004297534.1"	1	_EIGELIAK(ac)AMEK_	195	2.182	51.939	mito
470126481	"PREDICTED: chaperonin CPN60-2, mitochondrial-like [Fragaria vesca subsp. vesca]"	1	_ELDK(ac)LSTANFDQK_	459	0.73369	67.095	mito
470126566	"PREDICTED: calcium sensing receptor, chloroplastic-like [Fragaria vesca subsp. vesca]"	1	_KVEAEIAALK(ac)IAYLK_	303	0.47185	114.96	chlo
470126566	"PREDICTED: calcium sensing receptor, chloroplastic-like [Fragaria vesca subsp. vesca]"	1	_LIAIPLEELPSK(ac)LK_	284	-0.22563	94.09	chlo
470126624	"PREDICTED: alpha-1,4-glucan-protein synthase [UDP-forming]-like [Fragaria vesca subsp. vesca];>gi|470125113|ref|XP_004298551.1"	1	_ASCISFK(ac)DSACR_	84	-0.90581	66.989	cyto
470126648	PREDICTED: ras GTPase-activating protein-binding protein 1-like [Fragaria vesca subsp. vesca]	1	_IK(ac)SLNYEEYTAEIK_	70	1.5293	62.861	cyto
470126652	PREDICTED: mitochondrial import receptor subunit TOM5 homolog [Fragaria vesca subsp. vesca]	1	_AFLK(ac)SQYQSEEK_	16	0.43114	136.7	nucl
470126654	PREDICTED: glycerophosphoryl diester phosphodiesterase-like [Fragaria vesca subsp. vesca]	1	_RFEDK(ac)FVETLK_	200	0.56895	89.43	chlo
470126658	PREDICTED: uncharacterized protein LOC101312443 [Fragaria vesca subsp. vesca]	1	_DEFAK(ac)YGEVVDVR_	65	-2.3519	130.2	chlo
470126674	PREDICTED: flavonoid 3'-monooxygenase-like [Fragaria vesca subsp. vesca]	1	_ALDDLK(ac)HVR_	144	-0.22018	83.883	chlo
470126730	"PREDICTED: ribulose-phosphate 3-epimerase, chloroplastic-like [Fragaria vesca subsp. vesca]"	1	_AVNQIK(ac)SLGAK_	162	0.0069112	150.46	chlo
470126730	"PREDICTED: ribulose-phosphate 3-epimerase, chloroplastic-like [Fragaria vesca subsp. vesca]"	1	_FSK(ac)SDIIVSPSILSANFAK_	55	-0.075101	156.67	chlo
470126730	"PREDICTED: ribulose-phosphate 3-epimerase, chloroplastic-like [Fragaria vesca subsp. vesca]"	1	_SDIIVSPSILSANFAK(ac)LGEQVK_	71	1.6998	114.63	chlo
470126730	"PREDICTED: ribulose-phosphate 3-epimerase, chloroplastic-like [Fragaria vesca subsp. vesca]"	1	_VPDFIK(ac)AGADIVSVHCEQSSTIHLHR_	136	0.32194	176.09	chlo
470135244	PREDICTED: 40S ribosomal protein S28-like [Fragaria vesca subsp. vesca];>gi|470126750|ref|XP_004299346.1	1	_(ac)MESTVK(ac)HALVVK_	6	0.3385	131.36	chlo
470135244	PREDICTED: 40S ribosomal protein S28-like [Fragaria vesca subsp. vesca];>gi|470126750|ref|XP_004299346.1	1	_VK(ac)FLDDQNR_	29	-1.1668	88.495	chlo
470126765	"PREDICTED: malate dehydrogenase, chloroplastic-like [Fragaria vesca subsp. vesca]"	1	_ALEALK(ac)PELK_	389	0.56043	83.775	chlo
470126765	"PREDICTED: malate dehydrogenase, chloroplastic-like [Fragaria vesca subsp. vesca]"	1	_K(ac)LFGVSTLDVVR_	232	-0.60913	79.875	chlo
470126842	"PREDICTED: delta-1-pyrroline-5-carboxylate dehydrogenase 12A1, mitochondrial-like [Fragaria vesca subsp. vesca]"	1	_LLLK(ac)ANPR_	268	-0.23591	86.794	mito
470126884	PREDICTED: peroxisomal acyl-coenzyme A oxidase 1-like [Fragaria vesca subsp. vesca]	1	_FIEK(ac)LQQDIPGK_	538	-0.23929	107.65	cyto
470126884	PREDICTED: peroxisomal acyl-coenzyme A oxidase 1-like [Fragaria vesca subsp. vesca]	1	_FLMK(ac)TVSQLPSGK_	440	0.52909	97.69	cyto
470126902	PREDICTED: 60S ribosomal protein L15-like [Fragaria vesca subsp. vesca]	1	_GAYK(ac)YVSELWR_	5	1.9985	74.611	nucl
470126902	PREDICTED: 60S ribosomal protein L15-like [Fragaria vesca subsp. vesca]	1	_INWIVNPVHK(ac)HR_	157	-0.21313	111.86	nucl
470126902	PREDICTED: 60S ribosomal protein L15-like [Fragaria vesca subsp. vesca]	1	_PTNQGVTQLK(ac)FQR_	93	0.30576	93.243	nucl
470126989	"PREDICTED: succinyl-CoA ligase [ADP-forming] subunit alpha-1, mitochondrial-like [Fragaria vesca subsp. vesca]"	1	_LIGPNCPGIIK(ac)PGECK_	170	-0.61006	44.299	mito
470127043	PREDICTED: glutamate decarboxylase-like [Fragaria vesca subsp. vesca]	1	_DIGVPLVAFTLK(ac)DSSK_	382	-0.0042364	56.121	cyto
470127043	PREDICTED: glutamate decarboxylase-like [Fragaria vesca subsp. vesca]	1	_DSSK(ac)HTVFEIADTLR_	386	0.17875	156.67	cyto
470127043	PREDICTED: glutamate decarboxylase-like [Fragaria vesca subsp. vesca]	1	_NPVPK(ac)FR_	30	0.059094	97.068	cyto
470127043	PREDICTED: glutamate decarboxylase-like [Fragaria vesca subsp. vesca]	1	_SIEEIQK(ac)EVATYWK_	486	-3.2771	60.657	cyto
470127087	PREDICTED: NAD-dependent dihydropyrimidine dehydrogenase subunit PreA-like [Fragaria vesca subsp. vesca]	1	_LCSELK(ac)DFMR_	364	-1.3889	125.74	chlo
470127256	"PREDICTED: betaine aldehyde dehydrogenase 1, chloroplastic-like [Fragaria vesca subsp. vesca]"	1	_LILHESIASK(ac)FLER_	309	-0.25531	116.63	chlo
470127262	PREDICTED: uncharacterized protein LOC101301782 [Fragaria vesca subsp. vesca]	1	_AAGVLDNFAEGEK(ac)YQEHM(ox)LR_	58	-1.1844	81.016	chlo
470127277	PREDICTED: acetyl-CoA carboxylase 1-like [Fragaria vesca subsp. vesca]	1	_TFLQK(ac)HEER_	1138	1.674	50.353	chlo
470127392	PREDICTED: uncharacterized protein LOC101297249 [Fragaria vesca subsp. vesca]	1	_FIEK(ac)YYHLANAK_	101	-0.20696	135.63	chlo
470127432	"PREDICTED: thylakoid lumenal 29 kDa protein, chloroplastic-like [Fragaria vesca subsp. vesca]"	1	_DK(ac)FSAVGFGPR_	256	-0.52638	105.13	chlo
470127446	"PREDICTED: isoamylase 3, chloroplastic-like [Fragaria vesca subsp. vesca]"	1	_FFK(ac)EVINYR_	684	0.26443	110.88	chlo
470127486	PREDICTED: GEM-like protein 1-like [Fragaria vesca subsp. vesca]	1	_IFQK(ac)NFETVPDEQLLK_	175	-0.33352	109.1	nucl
470127531	PREDICTED: eukaryotic translation initiation factor 3 subunit C-like [Fragaria vesca subsp. vesca]	1	_LISK(ac)TFR_	652	0.39022	80.229	cyto
470127655	PREDICTED: glutaredoxin-C4-like [Fragaria vesca subsp. vesca]	1	_IAIFSK(ac)SYCPYCR_	53	-1.1331	126.34	extr
470127731	PREDICTED: patellin-3-like [Fragaria vesca subsp. vesca]	1	_IQFLEK(ac)SIR_	376	0.37225	91.656	cyto
470127731	PREDICTED: patellin-3-like [Fragaria vesca subsp. vesca];>gi|470127729|ref|XP_004299815.1	1	_SDVILLK(ac)FLR_	283	-0.1796	55.314	cyto
470127750	PREDICTED: uncharacterized protein LOC101300446 [Fragaria vesca subsp. vesca]	1	_EHLGVHPCDK(ac)R_	191	0.10825	69.554	chlo
470127750	PREDICTED: uncharacterized protein LOC101300446 [Fragaria vesca subsp. vesca]	1	_QVDNLHK(ac)HVQACGLTK_	109	0.46391	137.81	chlo
470127791	PREDICTED: tubulin alpha-1 chain-like [Fragaria vesca subsp. vesca];>ENSEMBL:ENSBTAP00000016242 (Bos taurus) similar to alpha-tubulin I isoform 1;>gi|470137096|ref|XP_004304311.1	1	_FDLMYAK(ac)R_	401	0.021416	103.83	cyto
470127791	PREDICTED: tubulin alpha-1 chain-like [Fragaria vesca subsp. vesca]	1	_GDDAFNTFFSETGAGK(ac)HVPR_	60	0.0074841	151.95	cyto
470127860	PREDICTED: uncharacterized protein LOC101291626 [Fragaria vesca subsp. vesca]	1	_LSFLDHYSK(ac)FINR_	19	-0.22851	63.16	mito
470127948	PREDICTED: UDP-glucose:glycoprotein glucosyltransferase-like [Fragaria vesca subsp. vesca]	1	_GFIFSK(ac)FLER_	327	0.021422	53.211	chlo
470128097	PREDICTED: peroxiredoxin-2B-like [Fragaria vesca subsp. vesca]	1	_AWAK(ac)TYPENK_	90	0.37144	84.738	cyto
470128097	PREDICTED: peroxiredoxin-2B-like [Fragaria vesca subsp. vesca]	1	_FALLVDDLK(ac)VK_	138	0.66888	81.625	cyto
470128097	PREDICTED: peroxiredoxin-2B-like [Fragaria vesca subsp. vesca]	1	_IILFGVPGAFTPTCSLK(ac)HVPGYIEK_	54	1.0672	86.08	cyto
470145009	PREDICTED: elongation factor 1-gamma-like [Fragaria vesca subsp. vesca];>gi|470128121|ref|XP_004300001.1	1	_LYSNTK(ac)TNFR_	285	0.84342	117.02	chlo
470145009	PREDICTED: elongation factor 1-gamma-like [Fragaria vesca subsp. vesca];>gi|470128121|ref|XP_004300001.1	1	_TPEFLK(ac)MNPIGK_	47	-2.9538	128.68	chlo
470128205	"PREDICTED: 50S ribosomal protein L21, chloroplastic-like [Fragaria vesca subsp. vesca]"	1	_VVLNK(ac)VLLVGTK_	137	-0.31561	84.892	chlo
470128317	PREDICTED: pyrophosphate--fructose 6-phosphate 1-phosphotransferase subunit alpha-like [Fragaria vesca subsp. vesca]	1	_PGIFPATVDLK(ac)GK_	516	1.5692	65.043	cyto
470128370	PREDICTED: dolichyl-diphosphooligosaccharide--protein glycosyltransferase subunit 1A-like [Fragaria vesca subsp. vesca]	1	_ETK(ac)FSHLDIAGR_	392	0.27251	44.511	plas
470128370	PREDICTED: dolichyl-diphosphooligosaccharide--protein glycosyltransferase subunit 1A-like [Fragaria vesca subsp. vesca]	1	_HSTVVDCYDK(ac)K_	576	0.044552	73.655	plas
470128381	"PREDICTED: glyceraldehyde-3-phosphate dehydrogenase B, chloroplastic-like [Fragaria vesca subsp. vesca]"	1	_NASHLLK(ac)YDSMLGTFK_	131	-0.49658	235.4	chlo
470128381	"PREDICTED: glyceraldehyde-3-phosphate dehydrogenase B, chloroplastic-like [Fragaria vesca subsp. vesca]"	1	_YDSMLGTFK(ac)ADIK_	140	-0.69669	132.31	chlo
470128454	PREDICTED: UDP-glycosyltransferase 73C5-like [Fragaria vesca subsp. vesca]	1	_GPPPGLPQPHSEPEEDYFPHELDK(ac)HVGNR_	374	0.1303	40.849	chlo
470128467	PREDICTED: proteasome subunit alpha type-3-like [Fragaria vesca subsp. vesca]	1	_TEIEK(ac)LK_	178	0.62683	63.565	cysk
470128485	"PREDICTED: phosphoribulokinase, chloroplastic-like [Fragaria vesca subsp. vesca]"	1	_FAWK(ac)IQR_	214	0.53042	126.24	chlo
470128485	"PREDICTED: phosphoribulokinase, chloroplastic-like [Fragaria vesca subsp. vesca]"	1	_GHSLESIK(ac)ASIEAR_	230	-0.66407	246.5	chlo
470128515	PREDICTED: phosphomevalonate kinase-like [Fragaria vesca subsp. vesca]	1	_LSLK(ac)HLTLQNVSSGDSR_	76	-1.9738	52.185	chlo
470128576	PREDICTED: uncharacterized protein LOC101299868 [Fragaria vesca subsp. vesca]	1	_GFDEK(ac)HQLTSTASEK_	133	-0.10845	80.411	chlo
470128672	"PREDICTED: glycine cleavage system H protein, mitochondrial-like isoform 1 [Fragaria vesca subsp. vesca];>gi|470128674|ref|XP_004300261.1"	1	_EYTK(ac)FCEEEDAAH_	157	-0.67201	164.04	chlo
470128672	"PREDICTED: glycine cleavage system H protein, mitochondrial-like isoform 1 [Fragaria vesca subsp. vesca];>gi|470128674|ref|XP_004300261.1"	1	_VKPSNPSELESLLGAK(ac)EYTK_	153	-0.28871	91.238	chlo
470128727	PREDICTED: LOW QUALITY PROTEIN: ras-related protein RABH1b-like [Fragaria vesca subsp. vesca];>gi|470143204|ref|XP_004307271.1	1	_APVSALAK(ac)YK_	9	1.2445	56.404	chlo
470128818	"PREDICTED: ATP-dependent Clp protease proteolytic subunit-related protein 4, chloroplastic-like [Fragaria vesca subsp. vesca]"	1	_LFAK(ac)HVGK_	246	0.69075	53.833	chlo
470129061	PREDICTED: uncharacterized protein LOC101297546 [Fragaria vesca subsp. vesca]	1	_ECAK(ac)WDDLNR_	52	0.063005	98.254	cyto
470129069	"PREDICTED: calvin cycle protein CP12-2, chloroplastic-like [Fragaria vesca subsp. vesca]"	1	_NK(ac)DPLETYCNDNPETDECR_	106	0.19861	239.43	chlo
470129244	PREDICTED: coatomer subunit alpha-1-like [Fragaria vesca subsp. vesca]	1	_FLK(ac)YYEFSTQR_	341	-0.040648	125.72	chlo
470131961	PREDICTED: methylesterase 8-like [Fragaria vesca subsp. vesca];>gi|470129283|ref|XP_004300553.1	1	_LTEEK(ac)YGLVPR_	184	0.58333	85.813	cyto
470129332	"PREDICTED: oxygen-evolving enhancer protein 1, chloroplastic-like [Fragaria vesca subsp. vesca]"	1	_GDEEELAK(ac)ENTK_	271	-0.71109	170.4	chlo
470129332	"PREDICTED: oxygen-evolving enhancer protein 1, chloroplastic-like [Fragaria vesca subsp. vesca]"	1	_GTGTANQCPTIEGGSEAFAFK(ac)PGK_	126	-0.088983	165.32	chlo
470129332	"PREDICTED: oxygen-evolving enhancer protein 1, chloroplastic-like [Fragaria vesca subsp. vesca]"	0.970582	_GTGTANQCPTIEGGSEAFAFKPGK(ac)YVAK_	129	-0.49639	113.68	chlo
470129332	"PREDICTED: oxygen-evolving enhancer protein 1, chloroplastic-like [Fragaria vesca subsp. vesca]"	1	_KFCLEPTSFTVK(ac)AESVSK_	145	-0.50645	96.562	chlo
470129332	"PREDICTED: oxygen-evolving enhancer protein 1, chloroplastic-like [Fragaria vesca subsp. vesca]"	1	_LTFDEIQSK(ac)TYMEVK_	99	-0.41023	223.06	chlo
470129332	"PREDICTED: oxygen-evolving enhancer protein 1, chloroplastic-like [Fragaria vesca subsp. vesca]"	1	_NAPPEFQNTK(ac)LMTR_	161	-0.72632	97.797	chlo
470129332	"PREDICTED: oxygen-evolving enhancer protein 1, chloroplastic-like [Fragaria vesca subsp. vesca]"	1	_VPFLFTIK(ac)QLVASGKPDNFTGEFLVPSYR_	215	-0.54459	197.35	chlo
470129540	"PREDICTED: chlorophyll a-b binding protein CP26, chloroplastic-like [Fragaria vesca subsp. vesca]"	1	_KPENFSK(ac)YQAYELIHAR_	117	0.6078	238.19	chlo
470129540	"PREDICTED: chlorophyll a-b binding protein CP26, chloroplastic-like [Fragaria vesca subsp. vesca]"	1	_LHPGGPFDPLGLAK(ac)DPDQAALLK_	221	-0.50373	78.976	chlo
470129540	"PREDICTED: chlorophyll a-b binding protein CP26, chloroplastic-like [Fragaria vesca subsp. vesca]"	1	_LTNGLDLEDK(ac)LHPGGPFDPLGLAK_	207	0.21097	106.93	chlo
470129560	PREDICTED: catalase-like [Fragaria vesca subsp. vesca]	1	_GASAK(ac)GFFEVTHDISHLTCADFLR_	72	-0.425	152.07	cyto
470129560	PREDICTED: catalase-like [Fragaria vesca subsp. vesca]	1	_GFAVK(ac)FYTR_	125	0.39053	83.358	cyto
470129560	PREDICTED: catalase-like [Fragaria vesca subsp. vesca]	1	_GPILLEDYHLVEK(ac)LANFDR_	50	-0.45771	202.6	cyto
470129560	PREDICTED: catalase-like [Fragaria vesca subsp. vesca]	1	_SIIEK(ac)ENNFK_	424	-0.56058	109.83	cyto
470129560	PREDICTED: catalase-like [Fragaria vesca subsp. vesca]	1	_SLGQK(ac)LASHLNVR_	481	1.0345	49.298	cyto
470129612	"PREDICTED: chlorophyll a-b binding protein CP24 10A, chloroplastic-like [Fragaria vesca subsp. vesca]"	1	_DPAFLK(ac)WYR_	95	-0.089011	158.76	chlo
470129612	"PREDICTED: chlorophyll a-b binding protein CP24 10A, chloroplastic-like [Fragaria vesca subsp. vesca]"	1	_K(ac)SWIPAVK_	54	-0.068499	83.948	chlo
470129612	"PREDICTED: chlorophyll a-b binding protein CP24 10A, chloroplastic-like [Fragaria vesca subsp. vesca]"	1	_LQLAEIK(ac)HSR_	229	-0.18661	183.03	chlo
470129836	PREDICTED: uncharacterized protein LOC101291534 [Fragaria vesca subsp. vesca];>gi|470108900|ref|XP_004290740.1	1	_EISK(ac)YLFQEGVCYAK_	1671	-0.20569	139.58	E.R.
470130288	PREDICTED: protein CbbY-like [Fragaria vesca subsp. vesca]	1	_AFIAGLHK(ac)R_	155	-2.5276	104.44	chlo
470130288	PREDICTED: protein CbbY-like [Fragaria vesca subsp. vesca]	1	_ISFNDTFK(ac)EK_	100	0.20926	126.71	chlo
470130288	PREDICTED: protein CbbY-like [Fragaria vesca subsp. vesca]	1	_K(ac)AFIAGLHK_	147	0.50767	74.464	chlo
470130288	PREDICTED: protein CbbY-like [Fragaria vesca subsp. vesca]	1	_KTELFM(ox)ALIEK(ac)K_	167	-0.35028	85.742	chlo
470130288	PREDICTED: protein CbbY-like [Fragaria vesca subsp. vesca]	1	_LLPLRPGVAK(ac)LIDQALAEGVK_	178	0.01119	92.932	chlo
470130288	PREDICTED: protein CbbY-like [Fragaria vesca subsp. vesca]	1	_M(ox)TAYFNK(ac)TGWPEK_	132	-0.2084	64.244	chlo
470130338	PREDICTED: lysosomal beta glucosidase-like [Fragaria vesca subsp. vesca]	1	_DMVTGFLK(ac)NTLR_	164	0.05514	149.41	cyto
470130584	PREDICTED: 3-isopropylmalate dehydratase small subunit-like [Fragaria vesca subsp. vesca]	1	_EYVLK(ac)PIGDAGPVIR_	229	1.2265	114.64	chlo
470130668	PREDICTED: sucrose synthase 6-like [Fragaria vesca subsp. vesca]	1	_DREEIAEIIK(ac)LHALVK_	632	0.27372	76.378	cyto
470131273	"PREDICTED: probable plastid-lipid-associated protein 4, chloroplastic-like [Fragaria vesca subsp. vesca]"	1	_FDYFK(ac)IAGLIPVK_	187	2.0021	73.877	chlo
470131273	"PREDICTED: probable plastid-lipid-associated protein 4, chloroplastic-like [Fragaria vesca subsp. vesca]"	1	_GNLFILK(ac)M(ox)VDPSYR_	227	-1.5925	89.992	chlo
470131273	"PREDICTED: probable plastid-lipid-associated protein 4, chloroplastic-like [Fragaria vesca subsp. vesca]"	1	_TLK(ac)EELLDAIASLDR_	70	-0.44428	71.929	chlo
470131273	"PREDICTED: probable plastid-lipid-associated protein 4, chloroplastic-like [Fragaria vesca subsp. vesca]"	1	_VAVK(ac)FDYFK_	182	0.84329	58.699	chlo
470131467	"PREDICTED: psbP domain-containing protein 3, chloroplastic-like [Fragaria vesca subsp. vesca]"	1	_LYTVTGQFGEEEADK(ac)YR_	236	0.27817	240.24	chlo
470131467	"PREDICTED: psbP domain-containing protein 3, chloroplastic-like [Fragaria vesca subsp. vesca]"	1	_TAGVAAK(ac)LIDCK_	180	0.20566	102.6	chlo
470131803	"PREDICTED: 33 kDa ribonucleoprotein, chloroplastic-like [Fragaria vesca subsp. vesca]"	1	_DVEIIK(ac)QMDGR_	126	-0.24731	92.112	chlo
470131828	PREDICTED: uncharacterized protein LOC101300065 [Fragaria vesca subsp. vesca]	1	_MQFSEK(ac)QIPFR_	1408	-0.44901	81.525	nucl
470131967	PREDICTED: salicylic acid-binding protein 2-like [Fragaria vesca subsp. vesca]	1	_AFIVCEK(ac)DLIITK_	210	-0.97888	87.083	chlo
470131967	PREDICTED: salicylic acid-binding protein 2-like [Fragaria vesca subsp. vesca]	1	_K(ac)AFIVCEK_	203	-0.36661	83.647	chlo
470132333	PREDICTED: probable ribose-5-phosphate isomerase-like [Fragaria vesca subsp. vesca]	1	_TVPALTQDDLK(ac)K_	45	0.86355	94.538	chlo
470132358	"PREDICTED: GDP-mannose 3,5-epimerase 1-like [Fragaria vesca subsp. vesca]"	1	_HYTK(ac)DFGIECR_	189	3.2154	40.767	cysk
470132358	"PREDICTED: GDP-mannose 3,5-epimerase 1-like [Fragaria vesca subsp. vesca]"	1	_LATEELCK(ac)HYTK_	185	-0.25555	186.76	cysk
470132358	"PREDICTED: GDP-mannose 3,5-epimerase 1-like [Fragaria vesca subsp. vesca]"	1	_LTK(ac)SDFR_	259	0.043481	113.89	cysk
470132564	PREDICTED: CBS domain-containing protein CBSX6-like [Fragaria vesca subsp. vesca]	1	_DK(ac)FCCLSR_	183	0.35851	43.77	chlo
470132602	"PREDICTED: thioredoxin F2, chloroplastic-like [Fragaria vesca subsp. vesca]"	1	_IIAPK(ac)YQELSQK_	125	0.27019	138.63	chlo
470132602	"PREDICTED: thioredoxin F2, chloroplastic-like [Fragaria vesca subsp. vesca]"	1	_YQELSQK(ac)YDDVIFLK_	132	0.48499	110.97	chlo
470132602	"PREDICTED: thioredoxin F2, chloroplastic-like [Fragaria vesca subsp. vesca]"	1	_LDCNQENK(ac)PLAK_	148	0.64248	124.21	chlo
470132602	"PREDICTED: thioredoxin F2, chloroplastic-like [Fragaria vesca subsp. vesca]"	1	_YDDVIFLK(ac)LDCNQENKPLAK_	140	-0.42638	141.6	chlo
470132654	PREDICTED: bifunctional aspartate aminotransferase and glutamate/aspartate-prephenate aminotransferase-like [Fragaria vesca subsp. vesca]	1	_DFLVK(ac)SFGELAGVK_	377	3.7089	62.68	chlo
470132654	PREDICTED: bifunctional aspartate aminotransferase and glutamate/aspartate-prephenate aminotransferase-like [Fragaria vesca subsp. vesca]	1	_IENSESLCK(ac)YLLDK_	422	-0.48227	87.519	chlo
470132774	PREDICTED: probable protein disulfide-isomerase A6-like [Fragaria vesca subsp. vesca]	1	_DIAEK(ac)YGVSGYPTLK_	211	1.1789	61.37	extr
470132847	PREDICTED: uncharacterized protein LOC101303527 [Fragaria vesca subsp. vesca];>gi|470139115|ref|XP_004305297.1	1	_SK(ac)FLLTEK_	27	0.61537	72.434	cyto
470132857	"PREDICTED: chloroplast stem-loop binding protein of 41 kDa b, chloroplastic-like [Fragaria vesca subsp. vesca]"	1	_AAGFPEPEIVHYNPK(ac)EFDFGK_	306	-0.23464	191.65	chlo
470132857	"PREDICTED: chloroplast stem-loop binding protein of 41 kDa b, chloroplastic-like [Fragaria vesca subsp. vesca]"	1	_APITQQLPGESDSDYTDFASK(ac)ILHLK_	109	0.40326	183.24	chlo
470132857	"PREDICTED: chloroplast stem-loop binding protein of 41 kDa b, chloroplastic-like [Fragaria vesca subsp. vesca]"	1	_DLATAFVK(ac)VLCNEK_	260	-0.77984	219.84	chlo
470132857	"PREDICTED: chloroplast stem-loop binding protein of 41 kDa b, chloroplastic-like [Fragaria vesca subsp. vesca]"	1	_GK(ac)LETESLLESR_	191	-0.20618	67.019	chlo
470132857	"PREDICTED: chloroplast stem-loop binding protein of 41 kDa b, chloroplastic-like [Fragaria vesca subsp. vesca]"	1	_SDQLPHFEIDAVDPK(ac)SR_	185	0.57553	86.637	chlo
470132881	"PREDICTED: glucose-6-phosphate 1-dehydrogenase 4, chloroplastic-like [Fragaria vesca subsp. vesca]"	1	_LTQSLLSK(ac)FQEQQIYR_	316	1.3552	157.91	chlo
470132905	PREDICTED: germin-like protein 5-1-like [Fragaria vesca subsp. vesca]	1	_GEVFVFPK(ac)GLVHFQK_	150	-0.39806	69.258	extr
470132987	PREDICTED: mitochondrial outer membrane protein porin of 34 kDa-like [Fragaria vesca subsp. vesca]	1	_DLLYK(ac)DYQSDHK_	21	-0.0069364	142.1	cyto
470132987	PREDICTED: mitochondrial outer membrane protein porin of 34 kDa-like [Fragaria vesca subsp. vesca]	1	_DYQSDHK(ac)FTITTYSPTGVAITSSGTK_	28	-0.60941	147.17	cyto
470133049	PREDICTED: 26S protease regulatory subunit 6A homolog A-like [Fragaria vesca subsp. vesca]	1	_IHK(ac)EELQR_	40	-0.16117	59.931	cyto
470133060	"PREDICTED: ATP-dependent Clp protease proteolytic subunit-related protein 3, chloroplastic-like [Fragaria vesca subsp. vesca]"	1	_DTLVK(ac)LLSK_	253	0.39506	85.622	chlo
470133060	"PREDICTED: ATP-dependent Clp protease proteolytic subunit-related protein 3, chloroplastic-like [Fragaria vesca subsp. vesca]"	1	_EFGVIDK(ac)VLWR_	289	-1.4383	65.179	chlo
470133064	PREDICTED: REF/SRPP-like protein At3g05500-like [Fragaria vesca subsp. vesca]	1	_YNETVQHTAEK(ac)GYR_	181	-0.95433	184	chlo
470133288	"PREDICTED: 2,3-bisphosphoglycerate-independent phosphoglycerate mutase-like [Fragaria vesca subsp. vesca]"	1	_AFEYADFDK(ac)FDR_	303	-0.63676	164.81	cyto
470133288	"PREDICTED: 2,3-bisphosphoglycerate-independent phosphoglycerate mutase-like [Fragaria vesca subsp. vesca]"	1	_IYQGEGFK(ac)YIK_	116	-0.37952	111.63	cyto
470133355	PREDICTED: pyruvate decarboxylase isozyme 2-like [Fragaria vesca subsp. vesca]	1	_LK(ac)HNNTAYENYR_	379	0.80523	73.346	cyto
470133383	"PREDICTED: acyl-coenzyme A oxidase 4, peroxisomal-like [Fragaria vesca subsp. vesca]"	1	_LCK(ac)LYEAGK_	345	0.16673	67.334	chlo
470133447	PREDICTED: elongation factor P-like [Fragaria vesca subsp. vesca]	1	_ETK(ac)QFTYK_	123	0.74252	78.192	chlo
470133447	PREDICTED: elongation factor P-like [Fragaria vesca subsp. vesca]	1	_VIEFLHVK(ac)PGK_	82	0.046425	52.837	chlo
470133449	"PREDICTED: ferritin-1, chloroplastic-like [Fragaria vesca subsp. vesca];>gi|470146694|ref|XP_004308957.1"	1	_FFK(ac)ESSEEER_	142	0.13613	97.734	chlo
470133449	"PREDICTED: ferritin-1, chloroplastic-like [Fragaria vesca subsp. vesca];>gi|470146694|ref|XP_004308957.1"	1	_GLAK(ac)FFK_	139	1.2536	64.803	chlo
470133451	PREDICTED: probable pyridoxal biosynthesis protein PDX1-like [Fragaria vesca subsp. vesca];>gi|470116159|ref|XP_004294253.1	1	_MSDPQLIK(ac)EIK_	86	0.31183	101.39	cyto
470133451	PREDICTED: probable pyridoxal biosynthesis protein PDX1-like [Fragaria vesca subsp. vesca]	1	_NMDDDEVFTFAK(ac)K_	205	0.13679	88.075	cyto
470133521	PREDICTED: macrophage migration inhibitory factor homolog isoform 2 [Fragaria vesca subsp. vesca];>gi|470133519|ref|XP_004302613.1	1	_FFLK(ac)FYDTK_	99	0.058177	150.27	cyto
470133521	PREDICTED: macrophage migration inhibitory factor homolog isoform 2 [Fragaria vesca subsp. vesca];>gi|470133519|ref|XP_004302613.1	1	_LSAAISSILEAK(ac)LSVPK_	88	2.3838	59.27	cyto
470133565	"PREDICTED: chlorophyll a-b binding protein CP29.2, chloroplastic-like [Fragaria vesca subsp. vesca]"	1	_ATLQLAEIK(ac)HAR_	241	-0.036623	179.35	chlo
470133712	PREDICTED: aldo-keto reductase family 4 member C9-like [Fragaria vesca subsp. vesca]	1	_AM(ox)ETLYDSCK(ac)AR_	151	-1.95	90.697	nucl
470133735	PREDICTED: probable mediator of RNA polymerase II transcription subunit 37e-like [Fragaria vesca subsp. vesca];>gi|470143740|ref|XP_004307529.1	1	_EEIEK(ac)MVQEAEK_	523	-1.6726	113.24	cyto
470133735	PREDICTED: probable mediator of RNA polymerase II transcription subunit 37e-like [Fragaria vesca subsp. vesca];>gi|470143740|ref|XP_004307529.1	1	_MVQEAEK(ac)YK_	530	-0.31965	99.815	cyto
470133735	PREDICTED: probable mediator of RNA polymerase II transcription subunit 37e-like [Fragaria vesca subsp. vesca];>gi|470143740|ref|XP_004307529.1	1	_LIGDAAK(ac)NQVAMNPINTVFDAK_	59	-0.053082	77.51	cyto
470133735	PREDICTED: probable mediator of RNA polymerase II transcription subunit 37e-like [Fragaria vesca subsp. vesca];>gi|470143740|ref|XP_004307529.1	1	_NQVAMNPINTVFDAK(ac)R_	74	0.31331	210.9	cyto
470133735	PREDICTED: probable mediator of RNA polymerase II transcription subunit 37e-like [Fragaria vesca subsp. vesca];>gi|470143740|ref|XP_004307529.1	1	_MVNHFVQEFK(ac)R_	252	-0.39581	178.71	cyto
470133757	"PREDICTED: diaminopimelate epimerase, chloroplastic-like [Fragaria vesca subsp. vesca]"	1	_EAGILHFVK(ac)YHGLGNDFILVDNR_	82	-0.033331	140.07	chlo
470133785	"PREDICTED: uncharacterized protein At2g37660, chloroplastic-like [Fragaria vesca subsp. vesca]"	1	_DDELLK(ac)TETR_	273	-0.76751	97.734	cyto
470133858	PREDICTED: actin-depolymerizing factor 3-like isoform 2 [Fragaria vesca subsp. vesca];>gi|470133856|ref|XP_004302775.1	1	_SIVFK(ac)IEEK_	33	-0.90148	66.056	chlo
470133915	PREDICTED: protein GPR107-like [Fragaria vesca subsp. vesca]	1	_ALNLICAAEDK(ac)HYVK_	231	0.053643	59.705	plas
470133927	"PREDICTED: calcium-transporting ATPase 1, endoplasmic reticulum-type-like [Fragaria vesca subsp. vesca]"	1	_EIHECEK(ac)HFGVNR_	39	0.5011	98.368	plas
470133941	PREDICTED: uncharacterized protein LOC101292034 [Fragaria vesca subsp. vesca]	1	_IFMK(ac)QGSIR_	198	1.6059	50.353	mito
470133998	PREDICTED: mitochondrial-processing peptidase subunit alpha-like [Fragaria vesca subsp. vesca]	0.999998	_KPVEHFLK(ac)TVEGVTLK_	457	0.15374	111.01	mito
470133998	PREDICTED: mitochondrial-processing peptidase subunit alpha-like [Fragaria vesca subsp. vesca]	1	_NPQGLLLEK(ac)IHSAGFTGALR_	211	1.1161	113.49	mito
470134088	PREDICTED: malonate--CoA ligase-like [Fragaria vesca subsp. vesca]	1	_RPAISLEELCSGAK(ac)HK_	572	0.38716	67.299	chlo
470134110	PREDICTED: glyoxylate/hydroxypyruvate reductase A HPR2-like [Fragaria vesca subsp. vesca];>gi|470134108|ref|XP_004302898.1	1	_FNLLK(ac)LWTAPHK_	28	-0.59434	92.19	cyto
470134110	PREDICTED: glyoxylate/hydroxypyruvate reductase A HPR2-like [Fragaria vesca subsp. vesca];>gi|470134108|ref|XP_004302898.1	1	_VDLK(ac)YCK_	84	0.061188	67.032	cyto
470134139	PREDICTED: heat shock 70 kDa protein 15-like [Fragaria vesca subsp. vesca]	1	_K(ac)FSDPVLQR_	74	-0.2619	166.07	cyto
470134139	PREDICTED: heat shock 70 kDa protein 15-like [Fragaria vesca subsp. vesca]	1	_QQQDSLPK(ac)HANPVLLSADVK_	757	-0.63849	44.341	cyto
470134153	PREDICTED: coatomer subunit beta'-2-like [Fragaria vesca subsp. vesca]	1	_IFTK(ac)NFQEK_	417	0.17801	83.309	chlo
470134189	PREDICTED: chaperone protein DnaJ-like [Fragaria vesca subsp. vesca]	1	_SLYDK(ac)YGEAGVK_	145	0.048205	80.312	chlo
470134195	PREDICTED: translocase of chloroplast 34-like [Fragaria vesca subsp. vesca]	1	_GGVGK(ac)SSTVNSLIGER_	50	1.3084	73.279	cyto
470134237	PREDICTED: 40S ribosomal protein S2-4-like [Fragaria vesca subsp. vesca]	1	_EHQIIDTLCPGLK(ac)DEVMK_	89	-1.1479	119.68	chlo
470134340	PREDICTED: monodehydroascorbate reductase-like [Fragaria vesca subsp. vesca]	1	_GQVEEEK(ac)GGIK_	276	0.23264	91.961	cyto
470134340	PREDICTED: monodehydroascorbate reductase-like [Fragaria vesca subsp. vesca]	1	_LQPPVESLDQLAK(ac)EGLSFASK_	425	-0.78688	90.084	cyto
470134340	PREDICTED: monodehydroascorbate reductase-like [Fragaria vesca subsp. vesca]	1	_PALSK(ac)AYLFPESPAR_	52	0.0166	169.92	cyto
470134340	PREDICTED: monodehydroascorbate reductase-like [Fragaria vesca subsp. vesca]	1	_TDTFFK(ac)TSVPDVYAVGDVATFPLK_	286	0.76718	72.302	cyto
470134361	PREDICTED: fructose-bisphosphate aldolase cytoplasmic isozyme-like [Fragaria vesca subsp. vesca];>gi|470134363|ref|XP_004303023.1	1	_ALNDHHVLLEGTLLK(ac)PNMVTPGSEAK_	225	0.35809	117.83	cyto
470134361	PREDICTED: fructose-bisphosphate aldolase cytoplasmic isozyme-like [Fragaria vesca subsp. vesca];>gi|470134363|ref|XP_004303023.1	1	_ALQASTLK(ac)AWSGK_	306	0.096057	106.32	cyto
470134361	PREDICTED: fructose-bisphosphate aldolase cytoplasmic isozyme-like [Fragaria vesca subsp. vesca];>gi|470134363|ref|XP_004303023.1	1	_CAK(ac)YYEAGAR_	132	-0.051323	137.46	cyto
470134361	PREDICTED: fructose-bisphosphate aldolase cytoplasmic isozyme-like [Fragaria vesca subsp. vesca];>gi|470134363|ref|XP_004303023.1	1	_FDSIK(ac)VENVEENR_	44	0.71547	115.12	cyto
470134361	PREDICTED: fructose-bisphosphate aldolase cytoplasmic isozyme-like [Fragaria vesca subsp. vesca]	1	_GK(ac)YADELIK_	7	0.078332	81.525	cyto
470134361	PREDICTED: fructose-bisphosphate aldolase cytoplasmic isozyme-like [Fragaria vesca subsp. vesca]	1	_YADELIK(ac)NAAYIGTPGK_	14	1.9188	133.86	cyto
470134361	PREDICTED: fructose-bisphosphate aldolase cytoplasmic isozyme-like [Fragaria vesca subsp. vesca];>gi|470134363|ref|XP_004303023.1	1	_LGEGAAESLHVK(ac)DYK_	354	-0.4348	75.968	cyto
470134361	PREDICTED: fructose-bisphosphate aldolase cytoplasmic isozyme-like [Fragaria vesca subsp. vesca]	1	_TAEGK(ac)PFVDVLNEGGVLPGIK_	87	-0.45721	112.44	cyto
470134363	PREDICTED: fructose-bisphosphate aldolase cytoplasmic isozyme-like [Fragaria vesca subsp. vesca]	1	_GK(ac)YHDELIK_	7	1.3175	126.71	cyto
470134363	PREDICTED: fructose-bisphosphate aldolase cytoplasmic isozyme-like [Fragaria vesca subsp. vesca]	1	_YHDELIK(ac)NAAYIGTPGK_	14	-0.8197	57.616	cyto
470134388	PREDICTED: enolase-like [Fragaria vesca subsp. vesca]	1	_EGLELLK(ac)TAIEK_	233	0.50446	117.75	cyto
470134388	PREDICTED: enolase-like [Fragaria vesca subsp. vesca]	1	_IEEELGSAAVYAGAK(ac)FR_	436	-4.936	76.378	cyto
470134388	PREDICTED: enolase-like [Fragaria vesca subsp. vesca]	1	_ISGTALK(ac)DLYK_	284	0.27963	117.86	cyto
470134388	PREDICTED: enolase-like [Fragaria vesca subsp. vesca]	1	_TPLYK(ac)HIANLAGNK_	137	0.66173	201.08	cyto
470134388	PREDICTED: enolase-like [Fragaria vesca subsp. vesca];>gi|470145062|ref|XP_004308163.1	1	_K(ac)YGQDATNVGDEGGFAPNIQENK_	204	0.048936	104.67	cyto
470134388	PREDICTED: enolase-like [Fragaria vesca subsp. vesca];>gi|470145062|ref|XP_004308163.1	1	_LAK(ac)YNQLLR_	415	2.3321	143.73	cyto
470134388	PREDICTED: enolase-like [Fragaria vesca subsp. vesca]	1	_SCNALLLK(ac)VNQIGSVTESIEAVR_	352	-0.49877	176.7	cyto
470134388	PREDICTED: enolase-like [Fragaria vesca subsp. vesca];>gi|470145062|ref|XP_004308163.1	1	_TYDLNFK(ac)EEK_	268	0.23327	110.39	cyto
470134390	"PREDICTED: peroxiredoxin-2E, chloroplastic-like [Fragaria vesca subsp. vesca]"	1	_AVLFAVPGAFTPTCSQK(ac)HVPGFVEK_	120	0.15395	92.147	mito
470134390	"PREDICTED: peroxiredoxin-2E, chloroplastic-like [Fragaria vesca subsp. vesca]"	1	_HVPGFVEK(ac)SAELK_	128	0.10185	79.492	mito
470134411	"PREDICTED: pyruvate kinase, cytosolic isozyme-like [Fragaria vesca subsp. vesca]"	1	_VFLFQK(ac)AALYK_	297	0.19	90.827	cyto
470134411	"PREDICTED: pyruvate kinase, cytosolic isozyme-like [Fragaria vesca subsp. vesca];>gi|470142658|ref|XP_004307020.1"	1	_VFNQDLYFK(ac)R_	381	-0.45577	163.38	cyto
470134433	"PREDICTED: peptidyl-prolyl cis-trans isomerase FKBP16-4, chloroplastic-like [Fragaria vesca subsp. vesca]"	1	_VAVHYVAK(ac)WK_	133	0.1422	89.029	chlo
470134558	PREDICTED: serine carboxypeptidase-like 40-like [Fragaria vesca subsp. vesca]	1	_ALSLIK(ac)HFLDGTPLPDTTR_	490	0.42108	206.7	chlo
470134603	"PREDICTED: ribulose bisphosphate carboxylase small chain, chloroplastic-like [Fragaria vesca subsp. vesca]"	1	_FETLSYLPPLTSESLAK(ac)EVDFLLR_	87	1.5244	92.886	chlo
470134603	"PREDICTED: ribulose bisphosphate carboxylase small chain, chloroplastic-like [Fragaria vesca subsp. vesca]"	1	_K(ac)FETLSYLPPLTSESLAK_	70	1.0099	125.23	chlo
470134603	"PREDICTED: ribulose bisphosphate carboxylase small chain, chloroplastic-like [Fragaria vesca subsp. vesca]"	1	_LPM(ox)FGCTDASQVLK(ac)ELEEAK_	144	-0.30298	148.06	chlo
470134603	"PREDICTED: ribulose bisphosphate carboxylase small chain, chloroplastic-like [Fragaria vesca subsp. vesca]"	1	_NK(ac)WVPCLEFELEK_	96	-0.60646	113.76	chlo
470134603	"PREDICTED: ribulose bisphosphate carboxylase small chain, chloroplastic-like [Fragaria vesca subsp. vesca]"	1	_WVPCLEFELEK(ac)GFVYR_	107	0.091095	136.81	chlo
470134603	"PREDICTED: ribulose bisphosphate carboxylase small chain, chloroplastic-like [Fragaria vesca subsp. vesca]"	1	_QVQCISFIAYK(ac)PAGY_	178	-0.61449	151.99	chlo
470134710	PREDICTED: phosphoenolpyruvate carboxylase 2-like [Fragaria vesca subsp. vesca]	1	_AQEELVK(ac)VAK_	620	-0.30355	54.198	cyto
470134710	PREDICTED: phosphoenolpyruvate carboxylase 2-like [Fragaria vesca subsp. vesca]	1	_HTDVIDTITK(ac)HLGLGSYR_	465	-0.88684	89.011	cyto
470134710	PREDICTED: phosphoenolpyruvate carboxylase 2-like [Fragaria vesca subsp. vesca];>gi|470123021|ref|XP_004297535.1	1	_VVPLFEK(ac)LADLEAAPAAVAR_	561	-1.8132	53.033	cyto
470134742	PREDICTED: T-complex protein 1 subunit theta-like [Fragaria vesca subsp. vesca]	1	_ISSK(ac)FELR_	316	1.7925	74.464	cyto
470134744	PREDICTED: uncharacterized protein LOC101312554 [Fragaria vesca subsp. vesca]	1	_LKPIYNTPPSK(ac)YETLDQGR_	286	-0.74869	121.01	chlo
470134754	"PREDICTED: ATP-dependent zinc metalloprotease FTSH 2, chloroplastic-like [Fragaria vesca subsp. vesca]"	1	_TDILK(ac)VHASNK_	406	-0.29181	165.35	chlo
470134754	"PREDICTED: ATP-dependent zinc metalloprotease FTSH 2, chloroplastic-like [Fragaria vesca subsp. vesca]"	1	_VQLPGLSQELLQK(ac)FR_	147	0.041527	123.29	chlo
470134770	"PREDICTED: unknown protein DS12 from 2D-PAGE of leaf, chloroplastic-like [Fragaria vesca subsp. vesca]"	1	_AK(ac)FHVSYR_	257	-0.91038	133.23	chlo
470134770	"PREDICTED: unknown protein DS12 from 2D-PAGE of leaf, chloroplastic-like [Fragaria vesca subsp. vesca]"	1	_ANVFLDSSGK(ac)HNK_	139	0.68972	177.16	chlo
470134770	"PREDICTED: unknown protein DS12 from 2D-PAGE of leaf, chloroplastic-like [Fragaria vesca subsp. vesca]"	1	_HNK(ac)FAITR_	142	0.22562	119.75	chlo
470134772	PREDICTED: 4-coumarate--CoA ligase 1-like [Fragaria vesca subsp. vesca]	1	_VASGLNK(ac)LGIK_	71	-3.3011	57.401	cyto
470134793	PREDICTED: uncharacterized protein LOC101295056 [Fragaria vesca subsp. vesca]	1	_AVSHFPTAVK(ac)EFK_	260	-0.4625	111.31	chlo
470134793	PREDICTED: uncharacterized protein LOC101295056 [Fragaria vesca subsp. vesca]	1	_EAFQK(ac)QMLEK_	183	-2.2003	96.229	chlo
470134793	PREDICTED: uncharacterized protein LOC101295056 [Fragaria vesca subsp. vesca]	1	_HPGATVGGVEK(ac)DYR_	212	-0.7717	117.93	chlo
470134793	PREDICTED: uncharacterized protein LOC101295056 [Fragaria vesca subsp. vesca]	1	_VLDK(ac)EAFQK_	178	0.90873	92.051	chlo
470134834	PREDICTED: uncharacterized protein LOC101301311 [Fragaria vesca subsp. vesca]	1	_GK(ac)LFVPNAEQK_	420	-0.42508	80.69	chlo
470134834	PREDICTED: uncharacterized protein LOC101301311 [Fragaria vesca subsp. vesca]	1	_GK(ac)YIVIHGLESDSK_	307	0.42126	92.773	chlo
470134844	PREDICTED: 40S ribosomal protein S12-like isoform 1 [Fragaria vesca subsp. vesca];>gi|470134846|ref|XP_004303247.1	1	_VVEK(ac)HAAQLCVLAEDCDQQDYVK_	55	-0.52812	185.06	chlo
470134844	PREDICTED: 40S ribosomal protein S12-like isoform 1 [Fragaria vesca subsp. vesca]	1	_VVGCSCVVVK(ac)DFGEDHEALHVVQQHVK_	123	0.4539	111.65	chlo
470134916	"PREDICTED: NADH dehydrogenase [ubiquinone] flavoprotein 2, mitochondrial-like [Fragaria vesca subsp. vesca]"	1	_DIESALLK(ac)HLGVK_	147	1.0493	142.77	chlo
470134985	PREDICTED: phospholipase D alpha 1-like [Fragaria vesca subsp. vesca]	1	_ELSLK(ac)IADK_	554	0.99055	56.202	cysk
470134985	PREDICTED: phospholipase D alpha 1-like [Fragaria vesca subsp. vesca]	1	_VSLFQDAHVPDK(ac)FIPK_	194	1.9653	56.817	cysk
470135045	"PREDICTED: thioredoxin-like 3-1, chloroplastic-like [Fragaria vesca subsp. vesca]"	1	_LEK(ac)LAAEYETK_	117	-0.22838	147.24	cyto
470135045	"PREDICTED: thioredoxin-like 3-1, chloroplastic-like [Fragaria vesca subsp. vesca]"	1	_VK(ac)FYYVDVNK_	127	-0.62045	77.744	cyto
470135171	"PREDICTED: polyphenol oxidase, chloroplastic-like [Fragaria vesca subsp. vesca]"	1	_VRPAAHAVDQAYIDK(ac)YSK_	155	0.52762	145.48	chlo
470135193	"PREDICTED: 33 kDa ribonucleoprotein, chloroplastic-like [Fragaria vesca subsp. vesca]"	1	_NTGYK(ac)VYIDSPNK_	212	-0.68607	107.11	chlo
470135211	PREDICTED: 40S ribosomal protein S5-1-like isoform 2 [Fragaria vesca subsp. vesca];>gi|470135209|ref|XP_004303416.1	1	_(ac)ATEVVAEPVQQLYQEPHNDVK(ac)LFNK_	22	-0.54609	111.11	cyto
470135402	"PREDICTED: 2-Cys peroxiredoxin BAS1-like, chloroplastic-like [Fragaria vesca subsp. vesca]"	1	_GLFIIDK(ac)EGVIQHSTINNLAIGR_	200	-0.83699	365.69	mito
470135402	"PREDICTED: 2-Cys peroxiredoxin BAS1-like, chloroplastic-like [Fragaria vesca subsp. vesca]"	1	_SGGLGDLK(ac)YPLVSDVTK_	166	0.052566	145.91	mito
470135402	"PREDICTED: 2-Cys peroxiredoxin BAS1-like, chloroplastic-like [Fragaria vesca subsp. vesca]"	1	_YPLVSDVTK(ac)SISK_	175	1.4081	68.168	mito
470135402	"PREDICTED: 2-Cys peroxiredoxin BAS1-like, chloroplastic-like [Fragaria vesca subsp. vesca]"	1	_SISK(ac)SYGVLIPDQGIALR_	179	2.3832	151.31	mito
470135412	PREDICTED: ubiquitin-conjugating enzyme E2 variant 1C-like [Fragaria vesca subsp. vesca];>gi|470110869|ref|XP_004291683.1	1	_IYQLK(ac)LFCDK_	69	0.89998	74.094	cyto
470135412	PREDICTED: ubiquitin-conjugating enzyme E2 variant 1C-like [Fragaria vesca subsp. vesca];>gi|470110869|ref|XP_004291683.1	0.999901	_LFCDK(ac)DYPEKPPTVR_	74	0.46942	79.652	cyto
470135533	PREDICTED: fasciclin-like arabinogalactan protein 2-like [Fragaria vesca subsp. vesca]	1	_ILAK(ac)HPSLSTFNHYLTLTHLAAEINR_	38	-0.77432	132.28	chlo
470135533	PREDICTED: fasciclin-like arabinogalactan protein 2-like [Fragaria vesca subsp. vesca]	1	_ITGTVLDQDPLVIYK(ac)VNK_	324	0.19656	128.79	chlo
470135543	"PREDICTED: probable acetyl-CoA acetyltransferase, cytosolic 2-like [Fragaria vesca subsp. vesca]"	1	_GRPSTIVDKDEGLGK(ac)FDPAK_	234	2.1124	84.166	chlo
470135543	"PREDICTED: probable acetyl-CoA acetyltransferase, cytosolic 2-like [Fragaria vesca subsp. vesca]"	1	_ILVTLLGVLK(ac)QK_	379	0.42169	56.205	chlo
470135574	"PREDICTED: ferredoxin-dependent glutamate synthase 1, chloroplastic-like [Fragaria vesca subsp. vesca]"	1	_DLIEFK(ac)SDR_	939	0.53353	96.342	chlo
470135574	"PREDICTED: ferredoxin-dependent glutamate synthase 1, chloroplastic-like [Fragaria vesca subsp. vesca]"	1	_GVDGSLEK(ac)ALYR_	679	-0.43841	136.7	chlo
470135574	"PREDICTED: ferredoxin-dependent glutamate synthase 1, chloroplastic-like [Fragaria vesca subsp. vesca]"	1	_TIK(ac)IYNVDR_	1361	0.80421	60.342	chlo
470135678	PREDICTED: peptidyl-prolyl cis-trans isomerase Pin1-like [Fragaria vesca subsp. vesca]	1	_ASHILIK(ac)HQGSR_	15	0.24652	104.17	mito
470135684	PREDICTED: probable calcium-binding protein CML49-like [Fragaria vesca subsp. vesca];>gi|470110679|ref|XP_004291599.1	1	_GLTEK(ac)FK_	260	0.6815	79.116	nucl
470135701	"PREDICTED: glyoxylate/succinic semialdehyde reductase 2, chloroplastic-like [Fragaria vesca subsp. vesca]"	1	_SLYPTAFPLK(ac)HQQK_	303	-0.52144	95.428	chlo
470135736	"PREDICTED: dihydrolipoyllysine-residue acetyltransferase component 3 of pyruvate dehydrogenase complex, mitochondrial-like [Fragaria vesca subsp. vesca]"	1	_ISINDLVIK(ac)AAALALQK_	381	-2.3059	86.873	mito
470135806	PREDICTED: flavonoid 3'-monooxygenase-like [Fragaria vesca subsp. vesca]	1	_AFLK(ac)THDVTFAGR_	92	-0.81962	113.25	chlo
470135806	PREDICTED: flavonoid 3'-monooxygenase-like [Fragaria vesca subsp. vesca]	1	_FLEHVLDEHIENK(ac)K_	263	0.05431	110.25	chlo
470135822	PREDICTED: proteasome subunit alpha type-6-like [Fragaria vesca subsp. vesca]	1	_AVK(ac)SAGITSIGVR_	33	3.2685	70.373	cyto
470135822	PREDICTED: proteasome subunit alpha type-6-like [Fragaria vesca subsp. vesca]	1	_LFQVEYAFK(ac)AVK_	30	0.98199	110.8	cyto
470135878	PREDICTED: 40S ribosomal protein Sa-2-like [Fragaria vesca subsp. vesca]	1	_AVLK(ac)FAQHTGVNAIAGR_	93	-0.9628	236.78	cyto
470135878	PREDICTED: 40S ribosomal protein Sa-2-like [Fragaria vesca subsp. vesca];>gi|470101196|ref|XP_004287064.1	1	_TWEK(ac)LQLAAR_	61	-1.7762	72.848	cyto
470135969	"PREDICTED: ATPase 10, plasma membrane-type-like [Fragaria vesca subsp. vesca]"	1	_VHSTIDK(ac)FAER_	457	0.71941	81.09	plas
470135997	PREDICTED: uncharacterized protein LOC101304983 [Fragaria vesca subsp. vesca]	1	_FFIIK(ac)SYSEDNVHK_	424	0.30688	93.348	nucl
470136047	PREDICTED: V-type proton ATPase catalytic subunit A-like [Fragaria vesca subsp. vesca]	1	_DALAEGDK(ac)ITLETAK_	509	1.0484	118.19	cyto
470136047	PREDICTED: V-type proton ATPase catalytic subunit A-like [Fragaria vesca subsp. vesca]	1	_ITLETAK(ac)LLR_	516	-0.11367	55.721	cyto
470136047	PREDICTED: V-type proton ATPase catalytic subunit A-like [Fragaria vesca subsp. vesca]	1	_FEDPAEGEEALVAK(ac)FK_	603	0.77697	114.63	cyto
470136047	PREDICTED: V-type proton ATPase catalytic subunit A-like [Fragaria vesca subsp. vesca]	1	_INYSLIK(ac)HR_	575	-0.15394	142.56	cyto
470136047	PREDICTED: V-type proton ATPase catalytic subunit A-like [Fragaria vesca subsp. vesca]	1	_LVSQK(ac)FEDPAEGEEALVAK_	589	-0.76257	117.82	cyto
470136084	"PREDICTED: glucan endo-1,3-beta-glucosidase, basic isoform-like [Fragaria vesca subsp. vesca]"	1	_VYNSNVIK(ac)HVK_	297	0.55321	111.94	extr
470136207	PREDICTED: 4-hydroxyphenylpyruvate dioxygenase-like [Fragaria vesca subsp. vesca]	1	_AFSAK(ac)HGLAVR_	116	-0.70852	91.961	chlo
470136232	"PREDICTED: uncharacterized oxidoreductase At1g06690, chloroplastic-like [Fragaria vesca subsp. vesca]"	1	_DFLTK(ac)LQPLLNR_	282	0.025593	161.99	chlo
470136236	"PREDICTED: oxygen-evolving enhancer protein 2, chloroplastic-like [Fragaria vesca subsp. vesca]"	1	_DGK(ac)LYICK_	233	0.58891	74.269	chlo
470136236	"PREDICTED: oxygen-evolving enhancer protein 2, chloroplastic-like [Fragaria vesca subsp. vesca]"	1	_LYICK(ac)AQAGDK(ac)R_	238	-0.78334	133.32	chlo
470136236	"PREDICTED: oxygen-evolving enhancer protein 2, chloroplastic-like [Fragaria vesca subsp. vesca]"	1	_HQLITATVK(ac)DGK_	230	0.6452	184.11	chlo
470136236	"PREDICTED: oxygen-evolving enhancer protein 2, chloroplastic-like [Fragaria vesca subsp. vesca]"	1	_LYICK(ac)AQAGDK(ac)R_	244	-0.78334	102.87	chlo
470136236	"PREDICTED: oxygen-evolving enhancer protein 2, chloroplastic-like [Fragaria vesca subsp. vesca]"	1	_SITDFGSPEQFLTQVDYLLGK(ac)QAYFGK_	168	-2.1066	219.64	chlo
470136236	"PREDICTED: oxygen-evolving enhancer protein 2, chloroplastic-like [Fragaria vesca subsp. vesca]"	1	_TADGDEGGK(ac)HQLITATVK_	221	0.89795	288.75	chlo
470136236	"PREDICTED: oxygen-evolving enhancer protein 2, chloroplastic-like [Fragaria vesca subsp. vesca]"	1	_TSTDFLPYAGEGFK(ac)VSIPAK_	105	0.14766	59.339	chlo
470136256	PREDICTED: transmembrane 9 superfamily member 4-like [Fragaria vesca subsp. vesca]	1	_DDYIINHLK(ac)FR_	176	-0.87514	54.259	plas
470136258	"PREDICTED: chlorophyll a-b binding protein 8, chloroplastic-like [Fragaria vesca subsp. vesca]"	1	_QYFLGFEK(ac)YLGGSGNPAYPGGPLFNPLGFGK_	193	-0.91732	100.86	chlo
470136476	PREDICTED: polyadenylate-binding protein 2-like [Fragaria vesca subsp. vesca]	1	_FQNVYVK(ac)NISESTTEDDFTK_	214	-0.23594	142.43	pero
470136476	PREDICTED: polyadenylate-binding protein 2-like [Fragaria vesca subsp. vesca]	1	_SGAGNIFIK(ac)NLDK_	123	-0.44513	98.582	pero
470136478	"PREDICTED: CBS domain-containing protein CBSX1, chloroplastic-like [Fragaria vesca subsp. vesca]"	1	_ESLHVVKPSTTVDQALDFLVEK(ac)R_	104	1.1785	86.182	chlo
470136478	"PREDICTED: CBS domain-containing protein CBSX1, chloroplastic-like [Fragaria vesca subsp. vesca]"	1	_TFNEIQK(ac)LLSK_	164	1.7469	101.89	chlo
470136523	"PREDICTED: d-3-phosphoglycerate dehydrogenase, chloroplastic-like [Fragaria vesca subsp. vesca]"	1	_PTVLVAEK(ac)LGEAGLDLLK_	67	-0.15307	127.01	chlo
470136523	"PREDICTED: d-3-phosphoglycerate dehydrogenase, chloroplastic-like [Fragaria vesca subsp. vesca];>gi|470140175|ref|XP_004305818.1"	1	_NK(ac)YVGVSLVGK_	190	0.55275	58.172	chlo
470136523	"PREDICTED: d-3-phosphoglycerate dehydrogenase, chloroplastic-like [Fragaria vesca subsp. vesca]"	1	_VLNDETFAK(ac)M(ox)K_	277	-1.7292	88.338	chlo
470136611	PREDICTED: 1-aminocyclopropane-1-carboxylate oxidase-like isoform 2 [Fragaria vesca subsp. vesca];>gi|470136609|ref|XP_004304079.1	1	_EFALK(ac)LEK_	120	1.1827	93.178	cyto
470136611	PREDICTED: 1-aminocyclopropane-1-carboxylate oxidase-like isoform 2 [Fragaria vesca subsp. vesca];>gi|470136609|ref|XP_004304079.1	1	_VMK(ac)EFALK_	115	0.3935	56.258	cyto
470136703	"PREDICTED: thylakoid lumenal protein At1g03610, chloroplastic-like [Fragaria vesca subsp. vesca]"	1	_ETSNTWVAK(ac)YR_	113	-0.46063	52.903	chlo
470136725	PREDICTED: putative DNA repair protein RAD23-3-like [Fragaria vesca subsp. vesca]	1	_VFVK(ac)TLK_	6	0.34705	60.508	cyto
470136735	PREDICTED: 14-3-3-like protein-like [Fragaria vesca subsp. vesca]	1	_VAK(ac)TVDVEELTVEER_	36	-1.0283	124.78	nucl_plas
470136735	PREDICTED: 14-3-3-like protein-like [Fragaria vesca subsp. vesca];>gi|470127510|ref|XP_004299712.1	1	_VFYLK(ac)M(ox)K_	129	-0.83388	58.981	nucl_plas
470136808	"PREDICTED: 6-phosphogluconate dehydrogenase, decarboxylating 3-like [Fragaria vesca subsp. vesca]"	1	_TTSK(ac)VDETVER_	42	-1.0528	114.24	chlo
470136937	PREDICTED: probable mitochondrial-processing peptidase subunit beta-like [Fragaria vesca subsp. vesca]	1	_EQTTYYAK(ac)VLDK_	179	-1.6831	65.043	mito
470136937	PREDICTED: probable mitochondrial-processing peptidase subunit beta-like [Fragaria vesca subsp. vesca]	1	_LQK(ac)LENPDPR_	62	-0.69666	42.843	mito
470137096	PREDICTED: tubulin alpha chain-like [Fragaria vesca subsp. vesca];>gi|470106719|ref|XP_004289709.1	1	_TVGGGDDAFNTFFSETGAGK(ac)HVPR_	60	-0.19708	67.11	cyto
470137123	PREDICTED: DEAD-box ATP-dependent RNA helicase 38-like [Fragaria vesca subsp. vesca]	1	_TK(ac)IFDLGEK_	342	0.5066	50.648	cyto
470137157	PREDICTED: LOW QUALITY PROTEIN: NADPH-dependent thioredoxin reductase 3-like [Fragaria vesca subsp. vesca]	1	_TLK(ac)PILSK_	459	0.48099	64.654	chlo
470137157	PREDICTED: LOW QUALITY PROTEIN: NADPH-dependent thioredoxin reductase 3-like [Fragaria vesca subsp. vesca]	1	_YLVGK(ac)NLIIEFHQPQTEEAK_	392	2.2233	75.533	chlo
470137254	PREDICTED: TBCC domain-containing protein 1-like [Fragaria vesca subsp. vesca]	1	_LIFADPTQTLIPLK(ac)HK_	55	0.4864	68.481	cyto
470137370	"PREDICTED: 29 kDa ribonucleoprotein A, chloroplastic-like [Fragaria vesca subsp. vesca]"	1	_VLEAK(ac)VVFDR_	222	-3.6567	85.924	chlo
470137376	"PREDICTED: isocitrate dehydrogenase [NAD] catalytic subunit 5, mitochondrial-like isoform 2 [Fragaria vesca subsp. vesca];>gi|470137374|ref|XP_004304441.1"	1	_TDGLFLK(ac)CCR_	212	-1.0224	120.45	mito
470137378	PREDICTED: adenosine kinase 2-like [Fragaria vesca subsp. vesca]	1	_DK(ac)YGEEMK_	91	0.42224	71.425	cyto
470137378	PREDICTED: adenosine kinase 2-like [Fragaria vesca subsp. vesca]	1	_TFSK(ac)VHGWETDDVEQIALK_	228	0.16814	195.53	cyto
470137394	PREDICTED: cell division cycle protein 48 homolog [Fragaria vesca subsp. vesca]	1	_LAEDVDLEK(ac)IGK_	402	0.69524	91.62	chlo
470137465	PREDICTED: splicing factor 3A subunit 2-like [Fragaria vesca subsp. vesca]	1	_VTK(ac)QFDGETK_	119	0.8605	60.255	nucl
470137537	"PREDICTED: coproporphyrinogen-III oxidase, chloroplastic-like [Fragaria vesca subsp. vesca]"	1	_HFHSVQK(ac)SACDK_	235	-0.4371	106.26	chlo
470137537	"PREDICTED: coproporphyrinogen-III oxidase, chloroplastic-like [Fragaria vesca subsp. vesca]"	1	_SACDK(ac)FDPSFYPR_	240	-0.29199	130.2	chlo
470137564	PREDICTED: 60S ribosomal protein L7a-like [Fragaria vesca subsp. vesca]	1	_ANFNDK(ac)YEEYR_	222	-2.0045	98.156	cyto
470137614	PREDICTED: V-type proton ATPase subunit C-like [Fragaria vesca subsp. vesca]	0.950959	_KQELEK(ac)LVQDQENLR_	266	0.42347	74.141	mito
470137614	PREDICTED: V-type proton ATPase subunit C-like [Fragaria vesca subsp. vesca]	1	_LQDQISK(ac)HSFDTPLYR_	29	0.85815	149	mito
470137616	"PREDICTED: phosphate carrier protein, mitochondrial-like [Fragaria vesca subsp. vesca]"	1	_CNMQIDPTK(ac)YK_	110	-0.55131	122.7	chlo
470137616	"PREDICTED: phosphate carrier protein, mitochondrial-like [Fragaria vesca subsp. vesca]"	1	_FGFYEFFK(ac)K_	156	-0.26427	99.815	chlo
470137616	"PREDICTED: phosphate carrier protein, mitochondrial-like [Fragaria vesca subsp. vesca]"	1	_K(ac)YYSDLAGPEFTAK_	157	1.2093	125.73	chlo
470137616	"PREDICTED: phosphate carrier protein, mitochondrial-like [Fragaria vesca subsp. vesca]"	1	_FVK(ac)SEGALGLYK_	220	0.22451	132.32	chlo
470137616	"PREDICTED: phosphate carrier protein, mitochondrial-like [Fragaria vesca subsp. vesca]"	1	_GLSDGLPK(ac)FVK_	217	-0.1545	54.267	chlo
470137616	"PREDICTED: phosphate carrier protein, mitochondrial-like [Fragaria vesca subsp. vesca]"	1	_YYSDLAGPEFTAK(ac)YK_	170	0.65533	112.96	chlo
470137628	PREDICTED: lysosomal alpha-mannosidase-like [Fragaria vesca subsp. vesca];>gi|470105421|ref|XP_004289082.1	1	_LIHYVNK(ac)DGR_	313	1.2674	58.699	vacu
470137628	PREDICTED: lysosomal alpha-mannosidase-like [Fragaria vesca subsp. vesca]	1	_PALK(ac)HYVR_	367	1.0408	47.869	vacu
470137628	PREDICTED: lysosomal alpha-mannosidase-like [Fragaria vesca subsp. vesca];>gi|470122927|ref|XP_004297489.1	1	_QLEFFK(ac)GR_	387	0.43573	49.444	vacu
470137654	"PREDICTED: glyceraldehyde-3-phosphate dehydrogenase A, chloroplastic-like [Fragaria vesca subsp. vesca]"	1	_K(ac)TFAEEVNAAFR_	320	3.6252	156.36	chlo
470137654	"PREDICTED: glyceraldehyde-3-phosphate dehydrogenase A, chloroplastic-like [Fragaria vesca subsp. vesca]"	1	_QASHLLK(ac)YDSTLGIFDAEVKPVGDDGISVDGK_	115	0.099648	118.93	chlo
470137654	"PREDICTED: glyceraldehyde-3-phosphate dehydrogenase A, chloroplastic-like [Fragaria vesca subsp. vesca]"	1	_VLDQK(ac)FGIIK_	236	0.57951	85.355	chlo
470137670	PREDICTED: uncharacterized protein LOC101309568 [Fragaria vesca subsp. vesca]	1	_VEVHEGIGIVELK(ac)K_	137	0.46629	70.889	chlo
470137715	"PREDICTED: peptidyl-prolyl cis-trans isomerase CYP38, chloroplastic-like [Fragaria vesca subsp. vesca]"	1	_IAGAK(ac)ALDSTER_	131	0.54288	59.225	chlo
470137725	"PREDICTED: formate dehydrogenase, mitochondrial-like [Fragaria vesca subsp. vesca]"	1	_ETGAK(ac)FEEDLDK_	241	0.27186	88.101	mito
470137725	"PREDICTED: formate dehydrogenase, mitochondrial-like [Fragaria vesca subsp. vesca]"	1	_IGK(ac)LLMQR_	209	1.6395	60.436	mito
470137725	"PREDICTED: formate dehydrogenase, mitochondrial-like [Fragaria vesca subsp. vesca]"	1	_IVGVFYK(ac)ANEYAK_	43	-0.2649	130.15	mito
470137725	"PREDICTED: formate dehydrogenase, mitochondrial-like [Fragaria vesca subsp. vesca]"	1	_YAAGTK(ac)DM(ox)LDR_	354	-1.2151	58.274	mito
470137735	"PREDICTED: quinone oxidoreductase-like protein At1g23740, chloroplastic-like [Fragaria vesca subsp. vesca]"	0.999983	_GSVLEK(ac)LKPYLESGK_	275	0.87974	149.73	cyto
470137735	"PREDICTED: quinone oxidoreductase-like protein At1g23740, chloroplastic-like [Fragaria vesca subsp. vesca]"	1	_LK(ac)PYLESGK_	277	0.15949	58.699	cyto
470137735	"PREDICTED: quinone oxidoreductase-like protein At1g23740, chloroplastic-like [Fragaria vesca subsp. vesca]"	1	_VVAASLNPVDFK(ac)R_	59	-0.29693	155.66	cyto
470137743	"PREDICTED: protease Do-like 1, chloroplastic-like [Fragaria vesca subsp. vesca]"	1	_ILDQCNVGDK(ac)VIVEVLR_	416	0.46061	197.45	chlo
470137743	"PREDICTED: protease Do-like 1, chloroplastic-like [Fragaria vesca subsp. vesca]"	1	_VVGFDQDK(ac)DVAVLHVDAPK_	204	0.63328	149.82	chlo
470137747	"PREDICTED: carbonic anhydrase, chloroplastic-like isoform 2 [Fragaria vesca subsp. vesca];>gi|470137745|ref|XP_004304623.1"	1	_ALHEGASFPELCTHCEK(ac)EAVNVSIGNLLSYPFVR_	203	-0.76777	179.66	cyto
470137747	"PREDICTED: carbonic anhydrase, chloroplastic-like isoform 2 [Fragaria vesca subsp. vesca];>gi|470137745|ref|XP_004304623.1"	1	_DGLVNK(ac)TLGLK_	226	-0.34604	83.182	cyto
470137747	"PREDICTED: carbonic anhydrase, chloroplastic-like isoform 2 [Fragaria vesca subsp. vesca];>gi|470137745|ref|XP_004304623.1"	1	_TLGLK(ac)GGYYDFVK_	231	0.83508	113.76	cyto
470137747	"PREDICTED: carbonic anhydrase, chloroplastic-like isoform 2 [Fragaria vesca subsp. vesca]"	1	_DVATVLHWK(ac)L_	267	-1.0714	73.499	cyto
470137747	"PREDICTED: carbonic anhydrase, chloroplastic-like isoform 2 [Fragaria vesca subsp. vesca];>gi|470137745|ref|XP_004304623.1"	1	_EK(ac)YDTNPALYGELAK_	64	-0.51293	225.11	cyto
470137747	"PREDICTED: carbonic anhydrase, chloroplastic-like isoform 2 [Fragaria vesca subsp. vesca];>gi|470137745|ref|XP_004304623.1"	1	_YDTNPALYGELAK(ac)GQAPK_	77	0.60229	149.52	cyto
470137747	"PREDICTED: carbonic anhydrase, chloroplastic-like isoform 2 [Fragaria vesca subsp. vesca];>gi|470137745|ref|XP_004304623.1"	1	_GQAPK(ac)FMLFACSDSR_	82	-1.0554	155.03	cyto
470137747	"PREDICTED: carbonic anhydrase, chloroplastic-like isoform 2 [Fragaria vesca subsp. vesca];>gi|470137745|ref|XP_004304623.1"	0.849555	_K(ac)EKYDTNPALYGELAK_	62	0.67663	112.67	cyto
470137747	"PREDICTED: carbonic anhydrase, chloroplastic-like isoform 2 [Fragaria vesca subsp. vesca];>gi|470137745|ref|XP_004304623.1"	1	_LLSEK(ac)DDLK_	19	0.13004	67.704	cyto
470137747	"PREDICTED: carbonic anhydrase, chloroplastic-like isoform 2 [Fragaria vesca subsp. vesca];>gi|470137745|ref|XP_004304623.1"	1	_NYEEAIAALQK(ac)LLSEK_	14	-0.33074	107.39	cyto
470137747	"PREDICTED: carbonic anhydrase, chloroplastic-like isoform 2 [Fragaria vesca subsp. vesca];>gi|470137745|ref|XP_004304623.1"	1	_VK(ac)YAGTGSAIEYAVLHLK_	123	2.6045	138.66	cyto
470137773	PREDICTED: DEAD-box ATP-dependent RNA helicase 46-like [Fragaria vesca subsp. vesca]	1	_SITQHVEVM(ox)SSM(ox)EK(ac)HR_	399	-0.68454	73.833	nucl
470137781	PREDICTED: glutaredoxin-C2-like [Fragaria vesca subsp. vesca]	1	_K(ac)LFTQLGADFK_	31	-0.88757	76.326	chlo
470137863	PREDICTED: proteasome subunit beta type-7-B-like [Fragaria vesca subsp. vesca]	1	_VVTALTYLK(ac)R_	123	0.71735	137.98	cyto
470137885	"PREDICTED: succinate dehydrogenase [ubiquinone] iron-sulfur subunit 2, mitochondrial-like [Fragaria vesca subsp. vesca]"	1	_LDAINDEYK(ac)LYR_	245	-1.4255	78.324	mito
470138310	PREDICTED: LOW QUALITY PROTEIN: NHL repeat-containing protein 2-like [Fragaria vesca subsp. vesca]	1	_GVK(ac)GFDTEAAK_	137	-0.066291	65.179	chlo
470138310	PREDICTED: LOW QUALITY PROTEIN: NHL repeat-containing protein 2-like [Fragaria vesca subsp. vesca]	1	_VAVASSADLIK(ac)VK_	192	2.1342	82.069	chlo
470139303	PREDICTED: intron-binding protein aquarius-like [Fragaria vesca subsp. vesca]	1	_VYGTGAYDFK(ac)R_	664	0.12223	85.813	nucl
470139718	"PREDICTED: acetylglutamate kinase, chloroplastic-like [Fragaria vesca subsp. vesca]"	1	_TIVVK(ac)YGGAAMK_	85	-2.0959	73.435	chlo
470140955	PREDICTED: pentatricopeptide repeat-containing protein At1g11900-like [Fragaria vesca subsp. vesca]	1	_LFDQM(ox)K(ac)K_	133	0.29187	47.916	chlo
470141472	PREDICTED: uncharacterized protein LOC101296999 [Fragaria vesca subsp. vesca];>gi|470141464|ref|XP_004306451.1	1	_HYSDGFVVGDFK(ac)WR_	41	0.025045	41.621	nucl
470141485	PREDICTED: uncharacterized protein LOC101299030 [Fragaria vesca subsp. vesca]	1	_SYYFK(ac)SLDVR_	255	1.0604	60.255	nucl
470141505	PREDICTED: histone-lysine N-methyltransferase ASHH1-like [Fragaria vesca subsp. vesca]	1	_HYAQK(ac)QVDAK_	408	-0.085034	48.981	nucl
470141512	PREDICTED: nascent polypeptide-associated complex subunit alpha-like protein-like [Fragaria vesca subsp. vesca]	1	_NILFVISK(ac)PDVFK_	97	0.069726	94.287	nucl
470141538	"PREDICTED: citrate synthase, mitochondrial-like isoform 2 [Fragaria vesca subsp. vesca];>gi|470141536|ref|XP_004306486.1"	1	_DQLK(ac)DYVWK_	332	-0.6056	70.929	mito
470141538	"PREDICTED: citrate synthase, mitochondrial-like isoform 2 [Fragaria vesca subsp. vesca];>gi|470141536|ref|XP_004306486.1"	1	_EFALK(ac)HLPDDPLFR_	369	0.97606	92.265	mito
470141538	"PREDICTED: citrate synthase, mitochondrial-like isoform 2 [Fragaria vesca subsp. vesca];>gi|470141536|ref|XP_004306486.1"	1	_SVVDECGENITK(ac)DQLK_	328	0.32605	151.8	mito
470141578	"PREDICTED: 30S ribosomal protein 2, chloroplastic-like [Fragaria vesca subsp. vesca]"	1	_AEVMYDK(ac)YSGR_	101	0.53749	110.93	chlo
470141578	"PREDICTED: 30S ribosomal protein 2, chloroplastic-like [Fragaria vesca subsp. vesca]"	1	_GVTTETLQK(ac)LFSEK_	184	-0.38685	100.11	chlo
470141578	"PREDICTED: 30S ribosomal protein 2, chloroplastic-like [Fragaria vesca subsp. vesca]"	1	_LFSEK(ac)AK_	189	0.6542	82.671	chlo
470141578	"PREDICTED: 30S ribosomal protein 2, chloroplastic-like [Fragaria vesca subsp. vesca]"	1	_TVDNAELTK(ac)IVEEHGAVEK_	84	0.4929	142.58	chlo
470141606	PREDICTED: probable U6 snRNA-associated Sm-like protein LSm7-like [Fragaria vesca subsp. vesca]	1	_ETVLDLAK(ac)FVDK_	13	-0.19598	106.32	extr
470141606	PREDICTED: probable U6 snRNA-associated Sm-like protein LSm7-like [Fragaria vesca subsp. vesca]	1	_GVQVK(ac)LTGGR_	22	-0.08607	60.255	extr
470141620	"PREDICTED: thylakoid lumenal 19 kDa protein, chloroplastic-like [Fragaria vesca subsp. vesca]"	1	_DNDMLK(ac)HVHESFK_	232	-0.42217	128.06	chlo
470141620	"PREDICTED: thylakoid lumenal 19 kDa protein, chloroplastic-like [Fragaria vesca subsp. vesca]"	1	_HVHESFK(ac)TVGNY_	239	-1.0523	133.42	chlo
470141622	"PREDICTED: ADP,ATP carrier protein 1, mitochondrial-like [Fragaria vesca subsp. vesca];>gi|470134546|ref|XP_004303109.1"	1	_MMMTSGEAVK(ac)YK_	327	-2.5152	108.56	chlo
470141622	"PREDICTED: ADP,ATP carrier protein 1, mitochondrial-like [Fragaria vesca subsp. vesca];>gi|470134546|ref|XP_004303109.1"	1	_YK(ac)SSFDAFTQILK_	329	-0.48923	112.42	chlo
470141622	"PREDICTED: ADP,ATP carrier protein 1, mitochondrial-like [Fragaria vesca subsp. vesca];>gi|470134546|ref|XP_004303109.1"	1	_YFPTQALNFAFK(ac)DYFK_	170	-0.12285	103.13	chlo
470141642	"PREDICTED: carotenoid 9,10(9',10')-cleavage dioxygenase 1-like [Fragaria vesca subsp. vesca]"	1	_LK(ac)HSFTAHPK_	232	0.32945	90.434	nucl
470141642	"PREDICTED: carotenoid 9,10(9',10')-cleavage dioxygenase 1-like [Fragaria vesca subsp. vesca]"	1	_LLALSEGDK(ac)PYVLK_	207	-1.9251	78.401	nucl
470141650	PREDICTED: chalcone synthase 2-like [Fragaria vesca subsp. vesca];>gi|470141648|ref|XP_004306542.1	1	_DVPGLISK(ac)NIEK_	277	-0.61053	79.795	cyto
470141650	PREDICTED: chalcone synthase 2-like [Fragaria vesca subsp. vesca];>gi|470141648|ref|XP_004306542.1	1	_EVGLTFHLLK(ac)DVPGLISK_	269	-0.52525	70.094	cyto
470141650	PREDICTED: chalcone synthase 2-like [Fragaria vesca subsp. vesca];>gi|470141648|ref|XP_004306542.1	1	_ITNSEHK(ac)AELK_	49	0.19323	72.531	cyto
470141650	PREDICTED: chalcone synthase 2-like [Fragaria vesca subsp. vesca];>gi|470141648|ref|XP_004306542.1	1	_LALK(ac)PEK_	320	1.7589	64.265	cyto
470141650	PREDICTED: chalcone synthase 2-like [Fragaria vesca subsp. vesca];>gi|470141648|ref|XP_004306542.1	0.995443	_LALKPEK(ac)LEATR_	323	-0.41886	62.162	cyto
470141723	"PREDICTED: phosphoglycerate kinase, chloroplastic-like [Fragaria vesca subsp. vesca]"	1	_AAVPTIK(ac)YLMDK_	124	0.29155	75.088	chlo
470141723	"PREDICTED: phosphoglycerate kinase, chloroplastic-like [Fragaria vesca subsp. vesca]"	1	_AHASTEGVTK(ac)FLR_	239	0.56953	162.72	chlo
470141723	"PREDICTED: phosphoglycerate kinase, chloroplastic-like [Fragaria vesca subsp. vesca]"	1	_PSVAGFLLQK(ac)ELDYLVGAVSNPK_	252	0.63261	150.36	chlo
470141723	"PREDICTED: phosphoglycerate kinase, chloroplastic-like [Fragaria vesca subsp. vesca]"	1	_FYK(ac)EEEKNDPEHAK_	199	-0.73233	212.35	chlo
470141723	"PREDICTED: phosphoglycerate kinase, chloroplastic-like [Fragaria vesca subsp. vesca]"	0.999999	_FYKEEEK(ac)NDPEHAK_	203	0.30968	206.49	chlo
470141723	"PREDICTED: phosphoglycerate kinase, chloroplastic-like [Fragaria vesca subsp. vesca]"	1	_GVSLLLPTDVVIADK(ac)FAPDANSK_	350	-1.6786	126.97	chlo
470141723	"PREDICTED: phosphoglycerate kinase, chloroplastic-like [Fragaria vesca subsp. vesca]"	1	_GVTPK(ac)FSLAPLVPR_	148	0.61685	101.3	chlo
470141725	"PREDICTED: phosphoglycerate kinase, cytosolic-like [Fragaria vesca subsp. vesca]"	1	_FYK(ac)EEEKNDPEFAK_	125	-0.65543	119.62	chlo
470141725	"PREDICTED: phosphoglycerate kinase, cytosolic-like [Fragaria vesca subsp. vesca]"	1	_FYKEEEK(ac)NDPEFAK_	129	0.20752	130.72	chlo
470141725	"PREDICTED: phosphoglycerate kinase, cytosolic-like [Fragaria vesca subsp. vesca]"	1	_GVTPK(ac)YSLK_	74	0.7391	111.66	chlo
470141725	"PREDICTED: phosphoglycerate kinase, cytosolic-like [Fragaria vesca subsp. vesca]"	1	_YSLK(ac)PLVPR_	78	-1.0092	82.287	chlo
470141725	"PREDICTED: phosphoglycerate kinase, cytosolic-like [Fragaria vesca subsp. vesca]"	1	_SVSTLK(ac)EADLK_	11	-1.3161	53.034	chlo
470141725	"PREDICTED: phosphoglycerate kinase, cytosolic-like [Fragaria vesca subsp. vesca]"	1	_YLK(ac)PSVAGYLMQK_	168	0.23883	97.463	chlo
470141751	PREDICTED: actin-7-like [Fragaria vesca subsp. vesca];>gi|470147865|ref|XP_004309498.1	1	_DLTDSLM(ox)K(ac)ILTER_	193	-0.37987	231.74	cysk
470141788	"PREDICTED: thylakoid membrane phosphoprotein 14 kDa, chloroplastic-like [Fragaria vesca subsp. vesca]"	1	_NLVFK(ac)PDR_	150	1.9413	66.692	chlo
470141802	"PREDICTED: granule-bound starch synthase 1, chloroplastic/amyloplastic-like [Fragaria vesca subsp. vesca]"	0.995001	_KPMEK(ac)QLLELEAK_	439	0.087783	115.26	chlo
470141802	"PREDICTED: granule-bound starch synthase 1, chloroplastic/amyloplastic-like [Fragaria vesca subsp. vesca]"	1	_QLLELEAK(ac)YPDK_	447	0.81169	162.31	chlo
470141802	"PREDICTED: granule-bound starch synthase 1, chloroplastic/amyloplastic-like [Fragaria vesca subsp. vesca]"	1	_VFVDHPLFLEK(ac)VWGK_	168	0.43503	101.53	chlo
470141941	PREDICTED: uncharacterized protein LOC101292928 [Fragaria vesca subsp. vesca]	1	_TLQSGK(ac)EIQSSNQAIHDTQGDQLK_	8	-0.51448	179.5	nucl
470141992	"PREDICTED: uncharacterized protein At4g01150, chloroplastic-like [Fragaria vesca subsp. vesca]"	1	_EK(ac)WDAVENK_	82	0.41156	120.45	chlo
470141992	"PREDICTED: uncharacterized protein At4g01150, chloroplastic-like [Fragaria vesca subsp. vesca]"	1	_ELATDIESLK(ac)K_	156	0.26181	136.5	chlo
470141992	"PREDICTED: uncharacterized protein At4g01150, chloroplastic-like [Fragaria vesca subsp. vesca]"	1	_YLLFK(ac)SSR_	142	0.76345	88.37	chlo
470145404	PREDICTED: soyasaponin III rhamnosyltransferase-like [Fragaria vesca subsp. vesca];>gi|470142012|ref|XP_004306716.1	1	_EEIAK(ac)SLR_	252	-0.25805	91.069	cyto
470142423	"PREDICTED: 4-hydroxy-tetrahydrodipicolinate synthase 1, chloroplastic-like [Fragaria vesca subsp. vesca]"	1	_TSLEGLVK(ac)HFDR_	183	-0.37923	148.89	chlo
470142441	PREDICTED: proteasome subunit beta type-1-like [Fragaria vesca subsp. vesca]	1	_HLSAK(ac)HSIYQHQHNK_	77	0.80056	174.62	chlo
470142472	"PREDICTED: transketolase, chloroplastic-like [Fragaria vesca subsp. vesca]"	1	_ANSYSVHGAALGAK(ac)EVDATR_	349	0.20332	121.91	chlo
470142472	"PREDICTED: transketolase, chloroplastic-like [Fragaria vesca subsp. vesca]"	1	_AVTDK(ac)PTLIK_	318	-0.22962	128.91	chlo
470142472	"PREDICTED: transketolase, chloroplastic-like [Fragaria vesca subsp. vesca]"	1	_HTPEGAALEAEWNAK(ac)FAEYEK_	392	0.46485	174.82	chlo
470142472	"PREDICTED: transketolase, chloroplastic-like [Fragaria vesca subsp. vesca]"	1	_K(ac)YAEEAAELK_	399	-1.2895	87.184	chlo
470142472	"PREDICTED: transketolase, chloroplastic-like [Fragaria vesca subsp. vesca]"	1	_MFGDFQK(ac)GTPEER_	476	-0.64187	206.18	chlo
470142472	"PREDICTED: transketolase, chloroplastic-like [Fragaria vesca subsp. vesca]"	1	_QNLGWPYEPFHVPEDVK(ac)SHWSR_	372	0.477	98.3	chlo
470142472	"PREDICTED: transketolase, chloroplastic-like [Fragaria vesca subsp. vesca]"	1	_TPGHPENFETPGVEVTTGPLGQGIANAVGLALAEK(ac)HLAAR_	211	0.69278	163.71	chlo
470142572	PREDICTED: nucleoside diphosphate kinase 1-like [Fragaria vesca subsp. vesca]	1	_PFAEK(ac)HYADLSAK_	47	0.37264	212.26	cyto
470142572	PREDICTED: nucleoside diphosphate kinase 1-like [Fragaria vesca subsp. vesca]	1	_GFSLK(ac)GLK_	33	0.57776	68.383	cyto
470142572	PREDICTED: nucleoside diphosphate kinase 1-like [Fragaria vesca subsp. vesca]	1	_GLK(ac)FITVDRPFAEK_	36	0.53855	157.23	cyto
470142650	"PREDICTED: malate dehydrogenase [NADP], chloroplastic-like [Fragaria vesca subsp. vesca]"	1	_FDDYLLK(ac)R_	397	1.2299	89.698	chlo
470142650	"PREDICTED: malate dehydrogenase [NADP], chloroplastic-like [Fragaria vesca subsp. vesca]"	1	_ITK(ac)SEAELLAEK_	401	-0.61693	121.66	chlo
470142658	"PREDICTED: pyruvate kinase, cytosolic isozyme-like [Fragaria vesca subsp. vesca]"	1	_VFLFQK(ac)AAVYK_	297	0.60059	104.22	cyto
470142668	PREDICTED: splicing factor 3A subunit 3-like [Fragaria vesca subsp. vesca]	1	_EIAFLEAK(ac)LK_	333	-0.82445	64.906	cyto
470142746	PREDICTED: uncharacterized protein LOC101313350 [Fragaria vesca subsp. vesca]	1	_AFVK(ac)ALGGNTTGSDR_	186	-0.3484	95.236	cyto
470142746	PREDICTED: uncharacterized protein LOC101313350 [Fragaria vesca subsp. vesca]	1	_APEYLALDK(ac)K_	292	-0.30879	95.618	cyto
470142753	PREDICTED: uncharacterized protein LOC101314695 [Fragaria vesca subsp. vesca]	1	_EHGVSK(ac)HVAR_	59	0.82376	56.548	chlo
470142759	"PREDICTED: unknown protein DS12 from 2D-PAGE of leaf, chloroplastic-like [Fragaria vesca subsp. vesca]"	1	_DK(ac)FHVSYR_	248	0.23698	89.679	chlo
470142823	PREDICTED: aspartic proteinase nepenthesin-1-like [Fragaria vesca subsp. vesca]	1	_IK(ac)YTPLLK_	272	0.87356	69.375	chlo
470142884	PREDICTED: uridine 5'-monophosphate synthase-like [Fragaria vesca subsp. vesca]	1	_THVDILPDFTPDFGSK(ac)LR_	294	1.6257	61.87	chlo
470142922	PREDICTED: ATP phosphoribosyltransferase-like [Fragaria vesca subsp. vesca]	1	_ALYK(ac)SVQQLR_	338	1.3076	74.772	chlo
470142922	PREDICTED: ATP phosphoribosyltransferase-like [Fragaria vesca subsp. vesca]	1	_DCQLSVK(ac)HVNPR_	69	0.0080925	198.74	chlo
470142932	"PREDICTED: acetolactate synthase 1, chloroplastic-like [Fragaria vesca subsp. vesca]"	1	_SITK(ac)HNYLVLDVDDIPR_	204	-0.54702	62.203	chlo
470142936	PREDICTED: mitochondrial carnitine/acylcarnitine carrier-like protein-like [Fragaria vesca subsp. vesca]	1	_GLYK(ac)GFGPAM(ox)SR_	271	-0.21748	96.551	nucl
470142936	PREDICTED: mitochondrial carnitine/acylcarnitine carrier-like protein-like [Fragaria vesca subsp. vesca]	1	_NPK(ac)FSGSVDAFR_	249	-2.1026	136.38	nucl
470142936	PREDICTED: mitochondrial carnitine/acylcarnitine carrier-like protein-like [Fragaria vesca subsp. vesca]	1	_SVLQVDDYK(ac)NPK_	246	0.82608	79.089	nucl
470142938	"PREDICTED: phosphoglucan phosphatase DSP4, chloroplastic-like [Fragaria vesca subsp. vesca]"	1	_LDDAVNLLLSK(ac)R_	226	1.2276	53.377	chlo
470142938	"PREDICTED: phosphoglucan phosphatase DSP4, chloroplastic-like [Fragaria vesca subsp. vesca]"	1	_SCFPK(ac)LDAIK_	232	-0.41436	62.633	chlo
470142981	"PREDICTED: stromal 70 kDa heat shock-related protein, chloroplastic-like [Fragaria vesca subsp. vesca];>gi|470129443|ref|XP_004300629.1"	1	_AK(ac)FEELCSDLLDR_	357	-0.27765	162.93	chlo
470142981	"PREDICTED: stromal 70 kDa heat shock-related protein, chloroplastic-like [Fragaria vesca subsp. vesca];>gi|470129443|ref|XP_004300629.1"	1	_FLNDK(ac)VTK_	192	0.42331	74.92	chlo
470142981	"PREDICTED: stromal 70 kDa heat shock-related protein, chloroplastic-like [Fragaria vesca subsp. vesca]"	1	_IVDWLAEDFK(ac)R_	298	0.82978	59.975	chlo
470142981	"PREDICTED: stromal 70 kDa heat shock-related protein, chloroplastic-like [Fragaria vesca subsp. vesca];>gi|470129443|ref|XP_004300629.1"	1	_LSFK(ac)DLDEVILVGGSTR_	385	1.2138	202.96	chlo
470142981	"PREDICTED: stromal 70 kDa heat shock-related protein, chloroplastic-like [Fragaria vesca subsp. vesca]"	1	_NEGIDLLK(ac)DK_	307	1.0412	57.175	chlo
470142994	"PREDICTED: protein TIC 40, chloroplastic-like [Fragaria vesca subsp. vesca]"	1	_LQK(ac)YVVQQAFK_	123	1.0408	86.189	chlo
470142996	"PREDICTED: serine hydroxymethyltransferase, mitochondrial-like [Fragaria vesca subsp. vesca]"	1	_GFTEK(ac)DFIATADYIHEGVR_	464	-0.90661	113.54	chlo
470142996	"PREDICTED: serine hydroxymethyltransferase, mitochondrial-like [Fragaria vesca subsp. vesca]"	1	_VEK(ac)ILDMASITLNK_	423	1.7685	102.63	chlo
470143097	PREDICTED: uncharacterized protein LOC101292742 [Fragaria vesca subsp. vesca]	1	_FIDAK(ac)HFNVPFGK_	248	0.011802	67.997	E.R.
470143140	PREDICTED: uncharacterized protein LOC101299328 [Fragaria vesca subsp. vesca]	1	_FFELEK(ac)SPIFR_	39	-2.2006	103.91	cyto
470143191	"PREDICTED: ATP synthase subunit delta', mitochondrial-like [Fragaria vesca subsp. vesca]"	1	_TPLSFM(ox)K(ac)PR_	61	0.27887	62.869	mito
470143193	PREDICTED: 10 kDa chaperonin-like [Fragaria vesca subsp. vesca]	1	_STGGVLLPK(ac)SAVK_	75	0.29063	81.185	chlo
470143218	"PREDICTED: NAD-dependent malic enzyme 62 kDa isoform, mitochondrial-like [Fragaria vesca subsp. vesca]"	1	_FM(ox)ADLK(ac)R_	99	0.99418	67.903	mito
470143299	PREDICTED: cucumisin-like [Fragaria vesca subsp. vesca]	1	_YCCDGCLDK(ac)DLIK_	396	0.087215	59.248	extr
470143376	PREDICTED: serine carboxypeptidase-like 49-like [Fragaria vesca subsp. vesca]	1	_FLK(ac)QNSVK_	360	-0.99482	67.507	chlo
470143445	PREDICTED: phosphomannomutase/phosphoglucomutase-like [Fragaria vesca subsp. vesca]	1	_DYGEAVLK(ac)HLENYIELHPK_	535	-0.36596	115.57	cyto
470143445	PREDICTED: phosphomannomutase/phosphoglucomutase-like [Fragaria vesca subsp. vesca]	1	_HLENYIELHPK(ac)LR_	546	-0.36254	40.83	cyto
470143445	PREDICTED: phosphomannomutase/phosphoglucomutase-like [Fragaria vesca subsp. vesca]	1	_ILNK(ac)LASAR_	478	0.15534	140.45	cyto
470143445	PREDICTED: phosphomannomutase/phosphoglucomutase-like [Fragaria vesca subsp. vesca]	1	_LK(ac)INQSHQDLQGGSFR_	513	-2.1243	81.656	cyto
470143451	PREDICTED: probable aquaporin PIP2-5-like [Fragaria vesca subsp. vesca]	1	_AFQK(ac)SYYTK_	146	-0.60594	128.27	plas
470143451	PREDICTED: probable aquaporin PIP2-5-like [Fragaria vesca subsp. vesca]	1	_SLGAAVIYDK(ac)K_	239	2.7585	113.61	plas
470143464	"PREDICTED: chlorophyll a-b binding protein 6A, chloroplastic-like [Fragaria vesca subsp. vesca]"	1	_FK(ac)ESELIHCR_	86	-0.61217	163.84	chlo
470143473	PREDICTED: serine carboxypeptidase-like 27-like [Fragaria vesca subsp. vesca];>gi|470143478|ref|XP_004307401.1	1	_YSEK(ac)YFNHPEVQK_	319	-0.34902	189.99	chlo
470143488	PREDICTED: glutathione S-transferase DHAR2-like [Fragaria vesca subsp. vesca]	1	_ALTHYHK(ac)YTELLFSR_	181	0.97109	165.93	cyto
470143488	PREDICTED: glutathione S-transferase DHAR2-like [Fragaria vesca subsp. vesca]	1	_VTAADLSLAPK(ac)LYHLK_	156	1.0603	110.84	cyto
470143513	PREDICTED: uncharacterized protein LOC101307338 [Fragaria vesca subsp. vesca]	1	_FLK(ac)LNR_	131	-0.3218	114.67	cyto
470143539	PREDICTED: leukotriene A-4 hydrolase homolog [Fragaria vesca subsp. vesca]	1	_PAFDEFTK(ac)K_	416	0.87211	76.228	cyto
470143579	PREDICTED: chalcone--flavonone isomerase 1-like [Fragaria vesca subsp. vesca]	1	_AIEK(ac)FIEVFK_	134	1.244	92.445	chlo
470143627	"PREDICTED: thylakoid lumenal 15 kDa protein 1, chloroplastic-like [Fragaria vesca subsp. vesca]"	1	_DFSGLTLVK(ac)QDFK_	96	0.15039	105.19	chlo
470143638	"PREDICTED: ribulose bisphosphate carboxylase/oxygenase activase 1, chloroplastic-like [Fragaria vesca subsp. vesca]"	1	_ADSVPDSDIVK(ac)LVDTFPGQSIDFFGALR_	335	0.35309	94.403	chlo
470143638	"PREDICTED: ribulose bisphosphate carboxylase/oxygenase activase 1, chloroplastic-like [Fragaria vesca subsp. vesca]"	1	_DGFYIAPAFMDK(ac)LVVHITK_	143	-1.0733	74.029	chlo
470143638	"PREDICTED: ribulose bisphosphate carboxylase/oxygenase activase 1, chloroplastic-like [Fragaria vesca subsp. vesca]"	1	_LVVHITK(ac)NFMNLPNIK_	150	0.42789	158.29	chlo
470143638	"PREDICTED: ribulose bisphosphate carboxylase/oxygenase activase 1, chloroplastic-like [Fragaria vesca subsp. vesca]"	1	_MTIEK(ac)LLEYGNMLVQEQENVK_	395	-2.4292	190.67	chlo
470143638	"PREDICTED: ribulose bisphosphate carboxylase/oxygenase activase 1, chloroplastic-like [Fragaria vesca subsp. vesca]"	1	_WK(ac)GLAFDESDDQQDITR_	75	-0.67217	244.36	chlo
470143664	PREDICTED: uncharacterized protein LOC101305597 [Fragaria vesca subsp. vesca];>gi|470143662|ref|XP_004307490.1	1	_K(ac)FYVCDYCNR_	108	-0.58409	53.567	chlo
470143704	"PREDICTED: triosephosphate isomerase, cytosolic-like [Fragaria vesca subsp. vesca]"	1	_ALLGETNEFVGDK(ac)VAYALSQGLK_	113	-0.093366	205.02	cyto
470143704	"PREDICTED: triosephosphate isomerase, cytosolic-like [Fragaria vesca subsp. vesca]"	1	_EAGSTVEVVAAQTK(ac)AIAEK_	149	-0.19444	85.51	cyto
470143704	"PREDICTED: triosephosphate isomerase, cytosolic-like [Fragaria vesca subsp. vesca]"	1	_K(ac)FFVGGNWK_	4	0.29079	128.38	cyto
470143704	"PREDICTED: triosephosphate isomerase, cytosolic-like [Fragaria vesca subsp. vesca]"	1	_K(ac)WLHANTSPEVAASTR_	191	0.97124	104.21	cyto
470143788	"PREDICTED: 2-oxoglutarate dehydrogenase, mitochondrial-like [Fragaria vesca subsp. vesca]"	1	_AK(ac)QYYSNDVDR_	380	0.13666	121.02	mito
470143788	"PREDICTED: 2-oxoglutarate dehydrogenase, mitochondrial-like [Fragaria vesca subsp. vesca]"	1	_EQADIVHK(ac)AVQPEPID_	1010	-1.0423	86.548	mito
470143844	"PREDICTED: uncharacterized protein At2g39795, mitochondrial-like [Fragaria vesca subsp. vesca]"	1	_SFHK(ac)YLEIR_	210	-0.47188	112.36	chlo
470143913	"PREDICTED: sedoheptulose-1,7-bisphosphatase, chloroplastic-like [Fragaria vesca subsp. vesca]"	1	_ATFDNPDYDK(ac)LINYYVK_	275	0.22781	106.38	chlo
470143913	"PREDICTED: sedoheptulose-1,7-bisphosphatase, chloroplastic-like [Fragaria vesca subsp. vesca]"	1	_LINYYVK(ac)EK_	282	1.3501	50.353	chlo
470143913	"PREDICTED: sedoheptulose-1,7-bisphosphatase, chloroplastic-like [Fragaria vesca subsp. vesca]"	1	_EK(ac)YTLR_	284	-0.66003	100.07	chlo
470143913	"PREDICTED: sedoheptulose-1,7-bisphosphatase, chloroplastic-like [Fragaria vesca subsp. vesca]"	1	_ETTEISEGK(ac)MFSPGNLR_	257	1.5457	84.653	chlo
470143913	"PREDICTED: sedoheptulose-1,7-bisphosphatase, chloroplastic-like [Fragaria vesca subsp. vesca]"	1	_WQHVK(ac)ETTEISEGK_	248	1.5318	118.52	chlo
470143913	"PREDICTED: sedoheptulose-1,7-bisphosphatase, chloroplastic-like [Fragaria vesca subsp. vesca]"	1	_VIGK(ac)LDER_	354	1.2472	112.41	chlo
470143929	PREDICTED: probable aquaporin PIP-type 7a-like [Fragaria vesca subsp. vesca]	1	_AFENK(ac)NHFFELNGGGANSVAHGYTK_	159	0.73191	93.21	plas
470143929	PREDICTED: probable aquaporin PIP-type 7a-like [Fragaria vesca subsp. vesca]	1	_EEDVSLGANK(ac)YPER_	14	0.92972	166.03	plas
470144015	PREDICTED: 60S acidic ribosomal protein P0-1-like [Fragaria vesca subsp. vesca];>gi|470143935|ref|XP_004307622.1	1	_EVSEEVAK(ac)YK_	106	0.457	114.4	cyto
470143965	"PREDICTED: chlorophyll a-b binding protein CP29.3, chloroplastic-like [Fragaria vesca subsp. vesca]"	1	_LQLAEIK(ac)HAR_	242	-0.91477	117.31	plas
470143965	"PREDICTED: chlorophyll a-b binding protein CP29.3, chloroplastic-like [Fragaria vesca subsp. vesca]"	1	_LYPGGK(ac)FFDPLGLAADPEEK_	219	-0.62909	90.017	plas
470143989	PREDICTED: clathrin heavy chain 1-like [Fragaria vesca subsp. vesca]	1	_EFDK(ac)ILIYSK_	513	0.99813	83.045	cyto
470143989	PREDICTED: clathrin heavy chain 1-like [Fragaria vesca subsp. vesca]	1	_FQELFAQTK(ac)YK_	389	-0.37218	121.02	cyto
470143989	PREDICTED: clathrin heavy chain 1-like [Fragaria vesca subsp. vesca]	1	_IEK(ac)HELLEMR_	1515	-0.75782	96.229	cyto
470143989	PREDICTED: clathrin heavy chain 1-like [Fragaria vesca subsp. vesca];>gi|470119342|ref|XP_004295773.1	1	_NSLFK(ac)LQAR_	955	0.29241	91.265	cyto
470144131	"PREDICTED: uroporphyrinogen decarboxylase, chloroplastic-like [Fragaria vesca subsp. vesca]"	1	_LCEK(ac)HPSFR_	88	-0.28293	89.886	chlo
470144151	"PREDICTED: superoxide dismutase [Mn], mitochondrial-like [Fragaria vesca subsp. vesca]"	1	_VINWK(ac)YASK_	218	-0.4848	78.932	mito
470144151	"PREDICTED: superoxide dismutase [Mn], mitochondrial-like [Fragaria vesca subsp. vesca]"	1	_YASK(ac)VYEK_	222	0.16563	109.71	mito
470144168	PREDICTED: chalcone--flavonone isomerase-like [Fragaria vesca subsp. vesca]	1	_IVEFFQSK(ac)YFK_	139	0.87048	91.961	cyto
470144215	PREDICTED: putative pterin-4-alpha-carbinolamine dehydratase-like [Fragaria vesca subsp. vesca]	1	_LQCLWK(ac)LR_	136	0.45737	96.492	chlo
470144237	PREDICTED: glutamate dehydrogenase 2-like [Fragaria vesca subsp. vesca]	1	_ELSK(ac)SELER_	114	-0.46121	90.696	mito
470144253	"PREDICTED: peptide methionine sulfoxide reductase A4, chloroplastic-like [Fragaria vesca subsp. vesca]"	1	_QSAEK(ac)GCNDPIR_	251	-0.044259	117.93	chlo
470144318	"PREDICTED: beta-fructofuranosidase, soluble isoenzyme I-like isoform 2 [Fragaria vesca subsp. vesca];>gi|470144316|ref|XP_004307805.1"	1	_YYASK(ac)TFYDQNK_	274	0.77355	75.088	cyto
470147924	PREDICTED: sex-lethal homolog [Fragaria vesca subsp. vesca];>gi|470144505|ref|XP_004307895.1	1	_TIYCTNIDK(ac)K_	306	-0.41994	69.721	cyto
470144509	PREDICTED: stomatin-like protein 2-like [Fragaria vesca subsp. vesca]	1	_SALGK(ac)LTLDNAFK_	188	0.2263	119.62	chlo
470144514	PREDICTED: caffeic acid 3-O-methyltransferase-like [Fragaria vesca subsp. vesca]	1	_FLK(ac)NCYAALPDDGK_	281	-0.036106	112.62	cyto
470144514	PREDICTED: caffeic acid 3-O-methyltransferase-like [Fragaria vesca subsp. vesca]	1	_FNK(ac)VFNK_	174	0.53243	124.34	cyto
470144514	PREDICTED: caffeic acid 3-O-methyltransferase-like [Fragaria vesca subsp. vesca]	1	_VFNK(ac)GMADHSTITMK_	178	-1.0551	84.508	cyto
470144514	PREDICTED: caffeic acid 3-O-methyltransferase-like [Fragaria vesca subsp. vesca]	1	_ILETYK(ac)GFEGLK_	196	-0.4559	117.2	cyto
470144514	PREDICTED: caffeic acid 3-O-methyltransferase-like [Fragaria vesca subsp. vesca]	1	_LYGLGPVCK(ac)FLTK_	113	0.37638	93.649	cyto
470144514	PREDICTED: caffeic acid 3-O-methyltransferase-like [Fragaria vesca subsp. vesca]	1	_TLPDGK(ac)VER_	101	0.12144	98.044	cyto
470144593	PREDICTED: uncharacterized protein LOC101296523 [Fragaria vesca subsp. vesca]	1	_VK(ac)HLETGFR_	29	0.91492	57.888	chlo
470144865	"PREDICTED: short-chain dehydrogenase TIC 32, chloroplastic-like [Fragaria vesca subsp. vesca]"	1	_VLLK(ac)NVQQGAATTCYAALHPQVK_	257	-0.5384	144.57	mito
470144889	PREDICTED: LOW QUALITY PROTEIN: tripeptidyl-peptidase 2-like [Fragaria vesca subsp. vesca]	1	_FVDLVNEAVNK(ac)HR_	374	-0.66084	207.47	cyto
470144889	PREDICTED: LOW QUALITY PROTEIN: tripeptidyl-peptidase 2-like [Fragaria vesca subsp. vesca]	1	_HDNM(ox)QYLEK(ac)LK_	936	0.014194	80.312	cyto
470144889	PREDICTED: LOW QUALITY PROTEIN: tripeptidyl-peptidase 2-like [Fragaria vesca subsp. vesca]	1	_HLHEFDQK(ac)HSR_	175	-0.56964	132.32	cyto
470144928	PREDICTED: membrane steroid-binding protein 2-like [Fragaria vesca subsp. vesca]	1	_ALAK(ac)MSFEDK_	124	-0.44685	69.721	chlo
470144958	"PREDICTED: putative 4-hydroxy-tetrahydrodipicolinate reductase 3, chloroplastic-like [Fragaria vesca subsp. vesca]"	1	_IK(ac)SLVYGLEK_	291	1.0129	72.29	chlo
470144971	PREDICTED: valine--tRNA ligase-like [Fragaria vesca subsp. vesca]	1	_LYEK(ac)ELIYR_	291	3.0184	70.908	chlo
470145042	PREDICTED: CDGSH iron-sulfur domain-containing protein 2A-like [Fragaria vesca subsp. vesca]	1	_SGTFPLCDGSHVK(ac)HNK_	106	0.8074	102.39	chlo
470145076	PREDICTED: 40S ribosomal protein S20-2-like [Fragaria vesca subsp. vesca]	1	_NLEK(ac)VCADLVR_	37	-2.4355	99.5	cyto
470145377	PREDICTED: uncharacterized protein LOC101297968 [Fragaria vesca subsp. vesca]	1	_NK(ac)TLQEVDTFLSTK_	775	-1.3603	162.37	plas
470145377	PREDICTED: uncharacterized protein LOC101297968 [Fragaria vesca subsp. vesca]	1	_PFGVESAK(ac)SAYAK_	586	0.023106	141.54	plas
470146112	PREDICTED: dihydroxy-acid dehydratase-like [Fragaria vesca subsp. vesca]	1	_GVLYK(ac)YIK_	592	0.54024	51.662	chlo
470146556	"PREDICTED: psbP-like protein 1, chloroplastic-like [Fragaria vesca subsp. vesca]"	1	_LHTIVDSFK(ac)LFK_	237	0.47714	150.46	chlo
470147140	PREDICTED: uncharacterized protein LOC101303468 [Fragaria vesca subsp. vesca]	1	_ATFSYK(ac)GTNIGEGTISK_	90	1.229	132.64	cyto
470147140	PREDICTED: uncharacterized protein LOC101303468 [Fragaria vesca subsp. vesca]	1	_NFGHYK(ac)FESAK_	79	-1.356	128.1	cyto
470147140	PREDICTED: uncharacterized protein LOC101303468 [Fragaria vesca subsp. vesca]	1	_NK(ac)NFGHYK_	73	-0.24045	68.224	cyto
325126916	photosystem I subunit VII [Fragaria vesca subsp. vesca];>gi|470147457|ref|XP_004309319.1	1	_ACPTDVLEMIPWDGCK(ac)AK_	35	-0.34956	74.732	chlo
325126916	photosystem I subunit VII [Fragaria vesca subsp. vesca];>gi|470147457|ref|XP_004309319.1	1	_SHSVK(ac)IYDTCIGCTQCVR_	6	0.74815	326.18	chlo
470147677	"PREDICTED: LOW QUALITY PROTEIN: photosystem II D2 protein-like, partial [Fragaria vesca subsp. vesca];>gi|325126860|ref|YP_004286097.1"	1	_(ac)TIALGK(ac)FTK_	7	0.14818	90.827	cyto
470147738	PREDICTED: isocitrate dehydrogenase [NADP]-like [Fragaria vesca subsp. vesca]	1	_DLALILHGPK(ac)LAR_	386	-1.6344	73.36	cysk
470147738	PREDICTED: isocitrate dehydrogenase [NADP]-like [Fragaria vesca subsp. vesca];>gi|470141260|ref|XP_004306353.1	1	_EPILCK(ac)NIPR_	117	-0.5347	107.21	cysk
470147738	PREDICTED: isocitrate dehydrogenase [NADP]-like [Fragaria vesca subsp. vesca]	1	_SK(ac)YEAAGIWYEHR_	240	-0.078774	56.793	cysk
470147843	PREDICTED: calnexin homolog 1-like [Fragaria vesca subsp. vesca]	1	_GK(ac)WHAPLIDNPSYK_	330	0.40653	55.755	plas
470147843	PREDICTED: calnexin homolog 1-like [Fragaria vesca subsp. vesca]	1	_HSK(ac)SEGHEDFGLLVSEK_	60	0.18932	161.95	plas
470147843	PREDICTED: calnexin homolog 1-like [Fragaria vesca subsp. vesca]	1	_VHFIFK(ac)HK_	155	0.21641	82.716	plas
470147901	"PREDICTED: 50S ribosomal protein L11, chloroplastic-like [Fragaria vesca subsp. vesca]"	1	_TPPASVLLLK(ac)AAGAEK_	150	0.019913	84.895	chlo
470147966	"PREDICTED: UPF0160 protein MYG1, mitochondrial-like [Fragaria vesca subsp. vesca]"	1	_GFEEVFGHGFK(ac)TK_	114	0.295	63.212	chlo
470147966	"PREDICTED: UPF0160 protein MYG1, mitochondrial-like [Fragaria vesca subsp. vesca]"	1	_LSSAGLVYK(ac)HFGK_	125	0.85398	45.004	chlo
470148166	PREDICTED: U5 small nuclear ribonucleoprotein 40 kDa protein-like isoform 4 [Fragaria vesca subsp. vesca];>gi|470148164|ref|XP_004309640.1	1	_IM(ox)EGHQHNFEK(ac)NLLK_	274	-1.0507	97.904	nucl
470148201	"PREDICTED: oxygen-evolving enhancer protein 3-2, chloroplastic-like [Fragaria vesca subsp. vesca]"	1	_EILGVK(ac)SFIDK_	147	2.0867	147.58	chlo
470148201	"PREDICTED: oxygen-evolving enhancer protein 3-2, chloroplastic-like [Fragaria vesca subsp. vesca]"	1	_YDLK(ac)TVISAK_	174	0.2617	104.82	chlo
470148210	PREDICTED: anthocyanidin reductase-like [Fragaria vesca subsp. vesca]	1	_LLLEK(ac)GYAVR_	33	0.40088	68.626	chlo
470148481	"PREDICTED: nucleoside diphosphate kinase 2, chloroplastic-like [Fragaria vesca subsp. vesca]"	1	_LTGLK(ac)LFQCPR_	119	0.39628	127.87	chlo
470148481	"PREDICTED: nucleoside diphosphate kinase 2, chloroplastic-like [Fragaria vesca subsp. vesca]"	1	_SK(ac)SFFPK_	138	0.57142	60.436	chlo
470148532	PREDICTED: probable fructokinase-2-like [Fragaria vesca subsp. vesca]	1	_SAHLK(ac)AMEVAK_	153	0.67961	98.898	cyto
470148557	PREDICTED: ATPase family AAA domain-containing protein At1g05910-like [Fragaria vesca subsp. vesca]	1	_NVQPEVSLDHSYEALK(ac)R_	1060	-1.6176	120.63	chlo
470148670	PREDICTED: proteasome subunit beta type-4-like [Fragaria vesca subsp. vesca]	1	_ITEEGVTISK(ac)PYALK_	218	-1.0086	45.883	nucl
470148670	PREDICTED: proteasome subunit beta type-4-like [Fragaria vesca subsp. vesca]	1	_SAVNK(ac)LQIAK_	203	-0.17304	76.228	nucl
470148685	PREDICTED: elongation factor 1-alpha 1-like [Fragaria vesca subsp. vesca];>gi|470148677|ref|XP_004309880.1	1	_FEK(ac)EAAEM(ox)NK_	44	0.26906	164.65	cyto
470148685	PREDICTED: elongation factor 1-alpha 1-like [Fragaria vesca subsp. vesca];>gi|470148677|ref|XP_004309880.1	1	_LPLQDVYK(ac)IGGIGTVPVGR_	243	-1.0158	167.53	cyto
470148685	PREDICTED: elongation factor 1-alpha 1-like [Fragaria vesca subsp. vesca];>gi|470148677|ref|XP_004309880.1	1	_MDATTPK(ac)YSK_	161	-0.37461	96.229	cyto
470148685	PREDICTED: elongation factor 1-alpha 1-like [Fragaria vesca subsp. vesca];>gi|470148677|ref|XP_004309880.1	1	_YDEIVK(ac)EVSSYLK_	172	-0.57421	136.83	cyto
470148904	PREDICTED: glutamate--glyoxylate aminotransferase 2-like [Fragaria vesca subsp. vesca]	1	_AK(ac)HYLSVTSGGLGAYSDSR_	90	0.054109	247.18	pero
470148904	PREDICTED: glutamate--glyoxylate aminotransferase 2-like [Fragaria vesca subsp. vesca]	1	_EVAEFIEK(ac)R_	122	-0.60214	177.7	pero
470148904	PREDICTED: glutamate--glyoxylate aminotransferase 2-like [Fragaria vesca subsp. vesca]	1	_K(ac)FNNEFMEQYEDDR_	463	1.6739	75.998	pero
470148904	PREDICTED: glutamate--glyoxylate aminotransferase 2-like [Fragaria vesca subsp. vesca]	1	_PPK(ac)ALDYESLNENVK_	4	1.0038	235.26	pero
470148904	PREDICTED: glutamate--glyoxylate aminotransferase 2-like [Fragaria vesca subsp. vesca]	1	_TTILPAEEDM(ox)PAIMDSFK(ac)K_	462	-1.4371	98.391	pero
470148904	PREDICTED: glutamate--glyoxylate aminotransferase 2-like [Fragaria vesca subsp. vesca]	1	_VPDVFYCLK(ac)LLEATGISTVPGSGFGQK_	419	0.089606	165.31	pero
470148926	PREDICTED: uncharacterized protein LOC101307854 [Fragaria vesca subsp. vesca]	1	_LESIYK(ac)HLEDNLNR_	156	-0.36115	258.41	cysk
470148926	PREDICTED: uncharacterized protein LOC101307854 [Fragaria vesca subsp. vesca]	1	_VLFYK(ac)DDQPALFDGYNK_	202	-0.25176	131.45	cysk
470148926	PREDICTED: uncharacterized protein LOC101307854 [Fragaria vesca subsp. vesca]	1	_VVK(ac)DIIR_	432	0.62572	102.71	cysk
470149016	PREDICTED: glyceraldehyde-3-phosphate dehydrogenase-like [Fragaria vesca subsp. vesca]	1	_ATYDQIK(ac)AAIK_	261	0.27073	61.577	cyto
470149016	PREDICTED: glyceraldehyde-3-phosphate dehydrogenase-like [Fragaria vesca subsp. vesca]	1	_VIDLIVHIAK(ac)A_	335	-0.036315	77.062	cyto
470149016	PREDICTED: glyceraldehyde-3-phosphate dehydrogenase-like [Fragaria vesca subsp. vesca]	1	_YDTVHGPWK(ac)HHELK_	57	0.49529	166.3	cyto
470149158	"PREDICTED: peptidyl-prolyl cis-trans isomerase CYP20-2, chloroplastic-like isoform 2 [Fragaria vesca subsp. vesca];>gi|470149156|ref|XP_004310108.1"	1	_DFM(ox)IQGGDFDK(ac)GNGTGGK_	155	-1.5311	139.88	chlo
470149158	"PREDICTED: peptidyl-prolyl cis-trans isomerase CYP20-2, chloroplastic-like isoform 2 [Fragaria vesca subsp. vesca];>gi|470149156|ref|XP_004310108.1"	1	_GFGYK(ac)GSAFHR_	135	-0.29636	169.37	chlo
470149158	"PREDICTED: peptidyl-prolyl cis-trans isomerase CYP20-2, chloroplastic-like isoform 2 [Fragaria vesca subsp. vesca];>gi|470149156|ref|XP_004310108.1"	1	_SLCTGEK(ac)GFGYK_	130	-1.2347	148.28	chlo
470149158	"PREDICTED: peptidyl-prolyl cis-trans isomerase CYP20-2, chloroplastic-like isoform 2 [Fragaria vesca subsp. vesca];>gi|470149156|ref|XP_004310108.1"	1	_TFK(ac)DENFK_	170	-0.27138	130.56	chlo
470149158	"PREDICTED: peptidyl-prolyl cis-trans isomerase CYP20-2, chloroplastic-like isoform 2 [Fragaria vesca subsp. vesca];>gi|470149156|ref|XP_004310108.1"	1	_VIK(ac)DFM(ox)IQGGDFDK_	144	-1.9986	131.86	chlo
470149158	"PREDICTED: peptidyl-prolyl cis-trans isomerase CYP20-2, chloroplastic-like isoform 2 [Fragaria vesca subsp. vesca];>gi|470149156|ref|XP_004310108.1"	1	_VTNK(ac)VYFDISIGNPVGK_	88	0.35139	83.894	chlo
470149176	"PREDICTED: pyruvate dehydrogenase E1 component subunit beta-1, mitochondrial-like [Fragaria vesca subsp. vesca]"	1	_GLLDK(ac)YGPDR_	86	-4.3766	101.3	chlo
470149176	"PREDICTED: pyruvate dehydrogenase E1 component subunit beta-1, mitochondrial-like [Fragaria vesca subsp. vesca]"	1	_GLLK(ac)AAIR_	198	0.29322	81.119	chlo
470149176	"PREDICTED: pyruvate dehydrogenase E1 component subunit beta-1, mitochondrial-like [Fragaria vesca subsp. vesca]"	1	_ITK(ac)GLLDK_	81	-0.0061751	87.149	chlo
470149237	PREDICTED: transaldolase-like [Fragaria vesca subsp. vesca]	1	_GVTSNPAIFQK(ac)AISTSNAYNDQFR_	125	-0.2574	53.481	chlo
470149237	PREDICTED: transaldolase-like [Fragaria vesca subsp. vesca]	1	_K(ac)SFDSLLDTLQEK_	422	1.4531	129.38	chlo
470149237	PREDICTED: transaldolase-like [Fragaria vesca subsp. vesca]	1	_VDTLIDK(ac)LLEK_	285	-0.33113	126.12	chlo
470149239	"PREDICTED: peptidyl-prolyl cis-trans isomerase FKBP19, chloroplastic-like [Fragaria vesca subsp. vesca]"	1	_AFFK(ac)FR_	164	-0.11838	113.82	mito
470149239	"PREDICTED: peptidyl-prolyl cis-trans isomerase FKBP19, chloroplastic-like [Fragaria vesca subsp. vesca]"	1	_GGSFEGDDK(ac)AFFK_	160	-0.17209	82.069	mito
470149264	PREDICTED: uncharacterized protein LOC101309120 [Fragaria vesca subsp. vesca]	1	_SK(ac)FDAYNNLVTTVFK_	243	1.0013	112.34	chlo
470149264	PREDICTED: uncharacterized protein LOC101309120 [Fragaria vesca subsp. vesca]	1	_VLFYK(ac)DDQPALYDGYNK_	380	0.21601	126.07	chlo
470149378	PREDICTED: uncharacterized protein LOC101303480 [Fragaria vesca subsp. vesca]	1	_ELK(ac)HLGFVR_	1071	3.1775	62.869	chlo
470149378	PREDICTED: uncharacterized protein LOC101303480 [Fragaria vesca subsp. vesca]	1	_FNK(ac)HAPPLAK_	1147	-0.27253	104.22	chlo
470149448	"PREDICTED: glycine--tRNA ligase 1, mitochondrial-like [Fragaria vesca subsp. vesca]"	1	_ASGHVDK(ac)FTDLMVK_	230	0.13575	54.09	chlo
470149448	"PREDICTED: glycine--tRNA ligase 1, mitochondrial-like [Fragaria vesca subsp. vesca]"	1	_SAYDLK(ac)AHSEK_	507	-0.37318	85.522	chlo
325126850	ATP synthase CF1 alpha subunit [Fragaria vesca subsp. vesca]	1	_TFTEEAETLLK(ac)EAIQDQMER_	491	0.60071	137.69	cyto
325126850	ATP synthase CF1 alpha subunit [Fragaria vesca subsp. vesca]	0.999999	_TNKPQFQEIISSTK(ac)TFTEEAETLLK_	480	-0.014903	79.373	cyto
325126850	ATP synthase CF1 alpha subunit [Fragaria vesca subsp. vesca]	0.999999	_TYLK(ac)TNKPQFQEIISSTK_	466	1.1571	208.47	cyto
325126850	ATP synthase CF1 alpha subunit [Fragaria vesca subsp. vesca]	1	_VVNALAK(ac)PIDGR_	114	-0.49238	81.565	cyto
325126851	ATP synthase CF0 subunit I [Fragaria vesca subsp. vesca]	1	_EGALNQLEK(ac)AR_	80	-0.26471	102.05	chlo
325126851	ATP synthase CF0 subunit I [Fragaria vesca subsp. vesca]	1	_ILK(ac)TIQNSEELR_	62	-0.26743	56.493	chlo
325126851	ATP synthase CF0 subunit I [Fragaria vesca subsp. vesca]	1	_LNLINATSK(ac)TLEQLENYK_	116	0.16187	106.31	chlo
325126861	photosystem II CP43 chlorophyll apoprotein [Fragaria vesca subsp. vesca]	1	_AAAAGFEK(ac)GIDR_	457	0.017058	127.56	plas
325126869	NADH-plastoquinone oxidoreductase subunit K [Fragaria vesca subsp. vesca]	1	_YK(ac)SSVSSHELVN_	216	0.086462	88.42	nucl
325126872	ATP synthase CF1 beta subunit [Fragaria vesca subsp. vesca]	1	_LSIFETGIK(ac)VVDLLAPYR_	154	0.8549	125.45	chlo
325126872	ATP synthase CF1 beta subunit [Fragaria vesca subsp. vesca]	1	_SAPAFIQLDTK(ac)LSIFETGIK_	145	0.25495	125.79	chlo
325126873	"ribulose 1,5-bisphosphate carboxylase/oxygenase large subunit [Fragaria vesca subsp. vesca];>gi|470147476|ref|XP_004309324.1"	1	_DDFIEK(ac)DR_	356	-0.41541	109.48	cyto
325126873	"ribulose 1,5-bisphosphate carboxylase/oxygenase large subunit [Fragaria vesca subsp. vesca]"	1	_DYK(ac)LTYYTPDYETK_	21	-0.28619	181.71	cyto
325126873	"ribulose 1,5-bisphosphate carboxylase/oxygenase large subunit [Fragaria vesca subsp. vesca]"	1	_LTYYTPDYETK(ac)DTDILAAFR_	32	-0.56523	185.85	cyto
325126873	"ribulose 1,5-bisphosphate carboxylase/oxygenase large subunit [Fragaria vesca subsp. vesca];>gi|470147476|ref|XP_004309324.1"	1	_EACK(ac)WSPELAAACEVWK_	450	-1.7901	126.84	cyto
325126873	"ribulose 1,5-bisphosphate carboxylase/oxygenase large subunit [Fragaria vesca subsp. vesca];>gi|470147476|ref|XP_004309324.1"	1	_WSPELAAACEVWK(ac)EIK_	463	-0.97335	139.49	cyto
325126873	"ribulose 1,5-bisphosphate carboxylase/oxygenase large subunit [Fragaria vesca subsp. vesca]"	1	_GGLDFTK(ac)DDENVNSQPFMR_	201	0.062372	284.57	cyto
325126873	"ribulose 1,5-bisphosphate carboxylase/oxygenase large subunit [Fragaria vesca subsp. vesca]"	1	_GHYLNATAGTCEDM(ox)M(ox)K(ac)R_	252	0.00029164	299.89	cyto
325126873	"ribulose 1,5-bisphosphate carboxylase/oxygenase large subunit [Fragaria vesca subsp. vesca]"	1	_IPTAYVK(ac)TFQGPPHGIQVER_	146	0.020712	207.54	cyto
325126873	"ribulose 1,5-bisphosphate carboxylase/oxygenase large subunit [Fragaria vesca subsp. vesca]"	1	_LGLSAK(ac)NYGR_	183	1.6688	82.831	cyto
325126873	"ribulose 1,5-bisphosphate carboxylase/oxygenase large subunit [Fragaria vesca subsp. vesca]"	1	_LNK(ac)YGR_	164	-0.050381	119.03	cyto
325126873	"ribulose 1,5-bisphosphate carboxylase/oxygenase large subunit [Fragaria vesca subsp. vesca];>gi|470147476|ref|XP_004309324.1"	1	_MSGGDHIHAGTVVGK(ac)LEGER_	334	1.6158	166.28	cyto
325126873	"ribulose 1,5-bisphosphate carboxylase/oxygenase large subunit [Fragaria vesca subsp. vesca]"	1	_YGRPLLGCTIK(ac)PK_	175	-0.10956	97.69	cyto
325126873	"ribulose 1,5-bisphosphate carboxylase/oxygenase large subunit [Fragaria vesca subsp. vesca]"	0.999181	_PLLGCTIKPK(ac)LGLSAK_	177	0.13688	164.53	cyto
325126873	"ribulose 1,5-bisphosphate carboxylase/oxygenase large subunit [Fragaria vesca subsp. vesca];>gi|470147476|ref|XP_004309324.1"	1	_VLAK(ac)ALR_	316	0.20846	108.98	cyto
325126878	cytochrome f [Fragaria vesca subsp. vesca];>gi|470131422|ref|XP_004301594.1	1	_DVHFLK(ac)YPIYVGGNR_	180	-0.26446	167.32	chlo
325126878	cytochrome f [Fragaria vesca subsp. vesca];>gi|470131422|ref|XP_004301594.1	1	_QFEK(ac)VQLAEMNF_	312	0.34735	143	chlo
325126878	cytochrome f [Fragaria vesca subsp. vesca];>gi|470131422|ref|XP_004301594.1	1	_SNNNVYNATAAGIISK(ac)IIR_	216	-0.0044899	108.71	chlo
325126891	photosystem II CP47 chlorophyll apoprotein [Fragaria vesca subsp. vesca]	1	_IPEK(ac)LAFYDYIGNNPAK_	308	0.52369	176.94	plas
325126894	photosystem II phosphoprotein [Fragaria vesca subsp. vesca]	1	_AGGLLK(ac)PLNSEYGK_	25	0.66968	96.464	nucl
325126903	ribosomal protein S3 [Fragaria vesca subsp. vesca]	1	_NYVQK(ac)NLK_	49	0.7043	51.346	cyto
