# Supplementary material for: Global analysis of lysine acetylation in strawberry leaves
Source: Front Plant Sci. 2015 Sep 15;6:739. doi: 10.3389/fpls.2015.00739 (PMC4569977; doi:10.3389/fpls.2015.00739)
Supplement: Supplementary file 2 [file Table2.XLSX]

## Sheet: network1_node
node1	node2
470114249	470149016
470114249	470125339
470114249	470106997
470114249	470102704
470114249	470143445
470114249	470117523
470114249	470134388
470114249	470127875
470114249	470124782
470114249	470103318
470114249	470143704
470114249	470122874
470114249	470114343
470114249	470149237
470114249	470117592
470114249	470128381
470114249	470132881
470114249	470136808
470114249	470111481
470149016	325126873
470149016	470117001
470149016	470137157
470149016	470106955
470149016	470106304
470149016	470134603
470149016	470137670
470149016	470124782
470149016	470122874
470149016	470107108
470149016	470121174
470149016	470132881
470149016	470115786
470149016	470115870
470149016	470127432
470149016	470116182
470149016	470120564
470149016	470117523
470149016	470128485
470149016	470107995
470149016	470128600
470149016	470127256
470149016	470149237
470149016	470126189
470149016	470126842
470149016	470117795
470149016	470135736
470149016	470126342
470149016	470148685
470149016	470136047
470149016	470110155
470149016	470126566
470149016	470106997
470149016	470121875
470149016	470113892
470149016	470136523
470149016	470103020
470149016	470102662
470149016	470143704
470149016	470101315
470149016	470102205
470149016	470125339
470149016	470142472
470149016	470134388
470149016	470117592
470149016	470107009
470149016	470115832
470149016	470133785
470125339	470102704
470125339	470106997
470125339	470134772
470125339	470134088
470125339	470117523
470125339	470130584
470125339	470133355
470125339	470143218
470125339	470142472
470125339	470134388
470125339	470133757
470125339	470124782
470125339	470123334
470125339	470103318
470125339	470143704
470125339	470132333
470125339	470122874
470125339	470117592
470125339	470128381
470125339	470132881
470125339	470137378
470125339	470136808
470106997	470117445
470106997	325126869
470106997	470117001
470106997	470143451
470106997	470143929
470106997	470106304
470106997	470103020
470106997	470124782
470106997	470103318
470106997	470102662
470106997	470122874
470106997	470144971
470106997	470107108
470106997	470133858
470106997	470101315
470106997	470132881
470106997	470115139
470106997	470109196
470106997	470147738
470106997	470104167
470106997	470134754
470106997	470143445
470106997	470120564
470106997	470117523
470106997	470128485
470106997	470133355
470106997	470118022
470106997	470107995
470106997	470142472
470106997	470115143
470106997	470134388
470106997	470117887
470106997	470132333
470106997	470149237
470106997	470117592
470106997	470137376
470106997	470117795
470106997	470128381
470106997	470109893
470106997	470115832
470106997	470104393
470106997	470136808
470102704	470143788
470102704	470109508
470102704	470110155
470102704	470107670
470102704	470103020
470102704	470127875
470102704	470103318
470102704	470102662
470102704	470122874
470102704	470144971
470102704	470107435
470102704	470125915
470102704	470132881
470102704	470126989
470102704	470115870
470102704	470147738
470102704	470107271
470102704	470142932
470102704	470142472
470102704	470114169
470102704	470117509
470102704	470133447
470102704	470114343
470102704	470149237
470102704	470137376
470102704	470148481
470143445	470147738
470143445	470142938
470143445	470120564
470143445	470103020
470143445	470134388
470143445	470124782
470143445	470143704
470143445	470102662
470143445	470122874
470143445	470108717
470143445	470107108
470143445	470115832
470143445	470104393
470143445	470136808
470117523	470126566
470117523	470143193
470117523	470134603
470117523	470124782
470117523	470143704
470117523	470122874
470117523	470108717
470117523	470101315
470117523	470115786
470117523	470115139
470117523	470120594
470117523	470102438
470117523	470136236
470117523	470109464
470117523	470120564
470117523	470133355
470117523	470142472
470117523	470134388
470117523	470123334
470117523	470132333
470117523	470126189
470117523	470117592
470117523	470149237
470117523	470144215
470117523	470128381
470117523	470133449
470134388	470124782
470134388	470143704
470134388	470122874
470134388	470115774
470134388	470115786
470134388	470135878
470134388	470147738
470134388	470111249
470134388	470120564
470134388	470142932
470134388	470114169
470134388	470142472
470134388	470117887
470134388	470123334
470134388	470117592
470134388	470149237
470134388	470117795
470134388	470135736
470134388	470128381
470134388	470115832
470127875	470126342
470127875	470117853
470127875	470135878
470127875	470109192
470127875	470149323
470127875	470148685
470127875	470111249
470127875	470149158
470127875	470121591
470127875	470134844
470127875	470128600
470127875	470133447
470127875	470126902
470127875	470141512
470127875	470107231
470127875	470125577
470127875	470115786
470124782	470142938
470124782	470113892
470124782	470143488
470124782	470127087
470124782	470104016
470124782	470137207
470124782	470143704
470124782	470122874
470124782	470137747
470124782	470121873
470124782	470130668
470124782	470120564
470124782	470132358
470124782	470114343
470124782	470149237
470124782	470117592
470124782	470126215
470124782	470137537
470124782	470117795
470124782	470128381
470124782	470104403
470124782	470133449
470124782	470115832
470124782	470133785
470124782	470104393
470124782	470102455
470103318	470143788
470103318	470136207
470103318	470110155
470103318	470107670
470103318	470103020
470103318	470133757
470103318	470143704
470103318	470102662
470103318	470122874
470103318	470107435
470103318	470115830
470103318	470109066
470103318	470132881
470103318	470126989
470103318	470147738
470103318	470107271
470103318	470142932
470103318	470142472
470103318	470117509
470103318	470114343
470103318	470149237
470103318	470137537
470103318	470137743
470143704	470117445
470143704	325126869
470143704	470117001
470143704	470143451
470143704	470143929
470143704	470106304
470143704	470103020
470143704	470102662
470143704	470122874
470143704	470144971
470143704	470107108
470143704	470133858
470143704	470101315
470143704	470132881
470143704	470115139
470143704	470109196
470143704	470147738
470143704	470104167
470143704	470134754
470143704	470120564
470143704	470128485
470143704	470133355
470143704	470118022
470143704	470107995
470143704	470142472
470143704	470115143
470143704	470117887
470143704	470132333
470143704	470149237
470143704	470117592
470143704	470137376
470143704	470117795
470143704	470128381
470143704	470109893
470143704	470115832
470143704	470104393
470143704	470136808
470122874	470142938
470122874	470143218
470122874	470132881
470122874	470117853
470122874	470147738
470122874	470107336
470122874	470130668
470122874	470120564
470122874	470133355
470122874	470142472
470122874	470132333
470122874	470117592
470122874	470149237
470122874	470137537
470122874	470104141
470122874	470128381
470122874	470115832
470122874	470104393
470122874	470136808
470122874	470102455
470114343	470118022
470114343	470132358
470114343	470133447
470114343	470108717
470114343	470123037
470114343	470113892
470114343	470133785
470114343	470143488
470149237	470134772
470149237	470134088
470149237	470130584
470149237	470133355
470149237	470143218
470149237	470142472
470149237	470133757
470149237	470123334
470149237	470132333
470149237	470117592
470149237	470128381
470149237	470132881
470149237	470137378
470149237	470136808
470117592	470110215
470117592	470135969
470117592	470142938
470117592	470101878
470117592	470136523
470117592	470106304
470117592	470143218
470117592	470120759
470117592	470115830
470117592	470109885
470117592	470115774
470117592	470132881
470117592	470115870
470117592	470147738
470117592	470149323
470117592	470148904
470117592	470120564
470117592	470130584
470117592	470133355
470117592	470107995
470117592	470142472
470117592	470123334
470117592	470148481
470117592	470135543
470117592	470117795
470117592	470128381
470117592	470115832
470117592	470104393
470117592	470136808
470128381	325126873
470128381	470117001
470128381	470137157
470128381	470106955
470128381	470106304
470128381	470134603
470128381	470137670
470128381	470107108
470128381	470121174
470128381	470132881
470128381	470115786
470128381	470115870
470128381	470127432
470128381	470116182
470128381	470120564
470128381	470128485
470128381	470107995
470128381	470128600
470128381	470127256
470128381	470126189
470128381	470126842
470128381	470117795
470128381	470135736
470128381	470126342
470128381	470148685
470128381	470136047
470128381	470110155
470128381	470126566
470128381	470121875
470128381	470113892
470128381	470136523
470128381	470103020
470128381	470102662
470128381	470101315
470128381	470102205
470128381	470142472
470128381	470107009
470128381	470115832
470128381	470133785
470132881	470126566
470132881	470143488
470132881	470143218
470132881	470111483
470132881	470101315
470132881	470127432
470132881	470147738
470132881	470122912
470132881	470120564
470132881	470142472
470132881	470134844
470132881	470127256
470132881	470117887
470132881	470132333
470132881	470137376
470132881	470115832
470132881	470136808
470136808	470147738
470136808	470102205
470136808	470137157
470136808	470107336
470136808	470101878
470136808	470120564
470136808	470143488
470136808	470143218
470136808	470142472
470136808	470117887
470136808	470132333
470136808	470104141
470136808	470135543
470136808	470107108
470136808	470115832
470111481	470142472
470111481	470114191
470111481	470110215
470111481	470128600
470111481	470104382
470111481	470117630
470111481	470111074
470111481	470109508
470111481	470115850
470111481	470101473
470111481	470121875
325126873	470126342
325126873	470117001
325126873	470137157
325126873	470129332
325126873	470142994
325126873	470134603
325126873	470137207
325126873	470133757
325126873	325126894
325126873	470108717
325126873	470115830
325126873	470107108
325126873	470112577
325126873	470137747
325126873	470117296
325126873	470102205
325126873	470121873
325126873	470148201
325126873	470136236
325126873	470120564
325126873	470128485
325126873	325126851
325126873	470128600
325126873	470101783
325126873	470132857
325126873	470111253
325126873	470143464
325126873	470126189
325126873	470104403
325126873	470115832
325126873	470147677
470117001	470115145
470117001	470137157
470117001	470126566
470117001	470137715
470117001	470121120
470117001	470129332
470117001	470134603
470117001	470108717
470117001	470115830
470117001	470126218
470117001	470127432
470117001	470117615
470117001	470109192
470117001	470102205
470117001	470133049
470117001	470111249
470117001	470148201
470117001	470136236
470117001	470120564
470117001	470128485
470117001	470115143
470117001	470132857
470117001	470128600
470117001	470143464
470117001	470126189
470117001	470115832
470117001	470141788
470137157	470126342
470137157	470125396
470137157	470114530
470137157	470110155
470137157	470115243
470137157	470120979
470137157	470126566
470137157	470137715
470137157	470142994
470137157	470143488
470137157	470104016
470137157	470106955
470137157	470114191
470137157	470108717
470137157	470121818
470137157	470107108
470137157	470107231
470137157	470125915
470137157	470118058
470137157	470127432
470137157	470117615
470137157	470115870
470137157	470109192
470137157	470102205
470137157	470144253
470137157	470108400
470137157	470122912
470137157	470134390
470137157	470120564
470137157	470107995
470137157	470114169
470137157	470132857
470137157	470117509
470137157	470117795
470137157	470128097
470137157	470141788
470106955	470126342
470106955	470117977
470106955	470102438
470106955	470110155
470106955	470143193
470106955	470101878
470106955	470119961
470106955	470108181
470106955	470103020
470106955	470134603
470106955	470117887
470106955	470102662
470106955	470117509
470106955	470133447
470106955	470126189
470106955	470141512
470106955	470137537
470106955	470109066
470106955	470137743
470106955	470134189
470106955	470115786
470106955	470115870
470106304	470130584
470106304	470133355
470106304	470107670
470106304	470126884
470134603	470126342
470134603	470133565
470134603	470137747
470134603	470148201
470134603	470136236
470134603	470128485
470134603	325126851
470134603	470137207
470134603	470128600
470134603	470101783
470134603	470111253
470134603	470143464
470134603	470126189
470134603	470115774
470134603	470147677
470134603	470115870
470137670	470126067
470137670	470126342
470137670	470113360
470137670	470133565
470137670	470114530
470137670	470120979
470137670	470126566
470137670	470143193
470137670	470126033
470137670	470137715
470137670	470149158
470137670	470129332
470137670	470108717
470137670	470107231
470137670	470125915
470137670	470127432
470137670	470117615
470137670	470115139
470137670	470115870
470137670	470109192
470137670	470102438
470137670	470136236
470137670	470148201
470137670	470114169
470137670	470132857
470137670	470111495
470137670	470143464
470137670	470141512
470137670	470115850
470137670	470137537
470137670	470148481
470137670	470137743
470137670	470144215
470137670	470115832
470137670	470137378
470137670	470134793
470137670	470141788
470107108	470143788
470107108	470110215
470107108	470117630
470107108	470106557
470107108	470109508
470107108	470108843
470107108	470143488
470107108	470104016
470107108	470119961
470107108	470114191
470107108	470118058
470107108	470127432
470107108	470115870
470107108	470115139
470107108	470109192
470107108	470147738
470107108	470102205
470107108	470108400
470107108	470107336
470107108	470122912
470107108	470101473
470107108	470120564
470107108	470118022
470107108	470142472
470107108	470123334
470107108	470117887
470107108	470135543
470107108	470117795
470107108	470135736
470107108	470115832
470107108	470128097
470121174	470137207
470121174	470128600
470121174	470149323
470121174	470117509
470121174	470133383
470121174	470110155
470121174	470137376
470121174	470114187
470121174	470137715
470121174	470135678
470115786	470126342
470115786	470117977
470115786	470148685
470115786	470114187
470115786	470143218
470115786	470137207
470115786	470144971
470115786	470107435
470115786	470126902
470115786	470142668
470115786	470107243
470115786	470107231
470115786	470125577
470115786	470135878
470115786	470149323
470115786	470134754
470115786	470133049
470115786	470111249
470115786	470148904
470115786	470121591
470115786	470133451
470115786	470142472
470115786	470134844
470115786	470128600
470115786	470117509
470115786	470133447
470115786	470137537
470115786	470137376
470115786	470135736
470115786	470141606
470115786	470109893
470115870	470126067
470115870	470117977
470115870	470106557
470115870	470114530
470115870	470126566
470115870	470137715
470115870	470149158
470115870	470108843
470115870	470104016
470115870	470119961
470115870	470103020
470115870	470102662
470115870	470108717
470115870	470115830
470115870	470109066
470115870	470107231
470115870	470115774
470115870	470125915
470115870	470127432
470115870	470117615
470115870	470109192
470115870	470102438
470115870	470134390
470115870	470148201
470115870	470136236
470115870	470128485
470115870	470121591
470115870	470118022
470115870	470132857
470115870	470101783
470115870	470117887
470115870	470126189
470115870	470137537
470115870	470133449
470115870	470141788
470115870	470128097
470127432	470126342
470127432	470113360
470127432	470133565
470127432	470114530
470127432	470120979
470127432	470126566
470127432	470137715
470127432	470149158
470127432	470129332
470127432	470143488
470127432	470136523
470127432	470108717
470127432	470107231
470127432	470125915
470127432	470145042
470127432	470118058
470127432	470117615
470127432	470115139
470127432	470137747
470127432	470109192
470127432	470108400
470127432	470148201
470127432	470136236
470127432	470128485
470127432	470114169
470127432	470132857
470127432	470143464
470127432	470144215
470127432	470115832
470127432	470141788
470116182	470137207
470116182	470128600
470116182	470149323
470116182	470117509
470116182	470133383
470116182	470110155
470116182	470137376
470116182	470114187
470116182	470137715
470116182	470135678
470120564	470106746
470120564	470134110
470120564	470143218
470120564	470115830
470120564	470109066
470120564	470115774
470120564	470125915
470120564	470101201
470120564	470118058
470120564	470107336
470120564	470128485
470120564	470133355
470120564	470130584
470120564	470107995
470120564	470104141
470120564	470117795
470120564	470135736
470120564	470104393
470120564	470143788
470120564	470126566
470120564	470104016
470120564	470103020
470120564	470102662
470120564	470126989
470120564	470147738
470120564	470102205
470120564	470108400
470120564	470121873
470120564	470148904
470120564	470107271
470120564	470114169
470120564	470101783
470120564	470117887
470120564	470104403
470120564	470115832
470128485	470113360
470128485	470131273
470128485	470114530
470128485	470120979
470128485	470129332
470128485	470136236
470128485	470108181
470128485	470101783
470128485	470127256
470128485	470132333
470128485	325126894
470128485	470126189
470128485	470118034
470128485	470101315
470128485	470115832
470107995	470142746
470107995	470110215
470107995	470135969
470107995	470136047
470107995	470101604
470107995	470104016
470107995	470120759
470107995	470109885
470107995	470133049
470107995	470109464
470107995	470142472
470107995	470114169
470107995	325126851
470107995	470128600
470107995	470141512
470107995	470148481
470107995	470115832
470107995	470104393
470107995	470102979
470128600	470115145
470128600	470148685
470128600	470136047
470128600	470110155
470128600	470126033
470128600	470136476
470128600	470121120
470128600	470134772
470128600	470137207
470128600	470126902
470128600	470125577
470128600	470109613
470128600	470126218
470128600	470135878
470128600	470108839
470128600	470149323
470128600	470122965
470128600	470144889
470128600	470133049
470128600	470111249
470128600	470118005
470128600	470117505
470128600	470134088
470128600	470125768
470128600	470121591
470128600	470117136
470128600	470103744
470128600	470134844
470128600	470101783
470128600	470117509
470128600	470126189
470128600	470141512
470128600	470148481
470128600	470107009
470128600	470129836
470128600	470133449
470128600	470108362
470127256	470109196
470127256	470125396
470127256	470117296
470127256	470147738
470127256	470104167
470127256	470107336
470127256	470101604
470127256	470126842
470127256	470135543
470127256	470104141
470127256	470126884
470127256	470145042
470127256	470141788
470126189	470126342
470126189	470133565
470126189	470137747
470126189	470148201
470126189	470136236
470126189	325126851
470126189	470137207
470126189	470101783
470126189	470111253
470126189	470143464
470126189	470115774
470126189	470147677
470126842	470109196
470126842	470104167
470126842	470101315
470126842	470135701
470126842	470104016
470117795	470143788
470117795	470117630
470117795	470109508
470117795	470121875
470117795	470136476
470117795	470119961
470117795	470107435
470117795	470109066
470117795	470125915
470117795	470109613
470117795	470126989
470117795	470115139
470117795	470117296
470117795	470147738
470117795	470104382
470117795	470122912
470117795	470101473
470117795	470148904
470117795	470107271
470117795	470142472
470117795	470114169
470117795	470123334
470117795	470117887
470117795	470137376
470117795	470135736
470117795	470115832
470135736	470143788
470135736	470147738
470135736	470109508
470135736	470107271
470135736	470119961
470135736	470143218
470135736	470123334
470135736	470117887
470135736	470137376
470135736	470135543
470135736	470109066
470135736	470115832
470135736	470126989
470135736	470115139
470126342	470117977
470126342	470136047
470126342	470110155
470126342	470126566
470126342	470137715
470126342	325126894
470126342	470108717
470126342	470107243
470126342	470115830
470126342	470109066
470126342	470107231
470126342	470117615
470126342	470135878
470126342	470149323
470126342	470101473
470126342	470148201
470126342	470107271
470126342	325126851
470126342	470114169
470126342	470134844
470126342	470132857
470126342	470118034
470126342	470147677
470126342	470141788
470148685	470135878
470148685	470117977
470148685	470115145
470148685	470149323
470148685	470111453
470148685	470111249
470148685	470136256
470148685	470121591
470148685	470115143
470148685	470134844
470148685	470126902
470148685	470133449
470148685	470126218
470136047	470117977
470136047	470117630
470136047	470110155
470136047	470111249
470136047	470121875
470136047	470117505
470136047	470101604
470136047	470133451
470136047	470114169
470136047	470143376
470136047	470107435
470136047	470134558
470136047	470128727
470136047	470137376
470136047	470143473
470136047	470126218
470136047	470102979
470110155	470123967
470110155	470117977
470110155	470102438
470110155	470127948
470110155	470121120
470110155	470107271
470110155	470114191
470110155	470137207
470110155	470117509
470110155	470107243
470110155	470128727
470110155	470107009
470110155	470115774
470110155	470134189
470126566	470133565
470126566	470113360
470126566	470109508
470126566	470114530
470126566	470107670
470126566	470120979
470126566	470137715
470126566	470149158
470126566	470121875
470126566	470129332
470126566	470136523
470126566	325126894
470126566	470108717
470126566	470115830
470126566	470121818
470126566	470107231
470126566	470125915
470126566	470145042
470126566	470117615
470126566	470115139
470126566	470120594
470126566	470131273
470126566	470109192
470126566	470101844
470126566	470148904
470126566	470148201
470126566	470136236
470126566	470114169
470126566	470132857
470126566	470111495
470126566	470143464
470126566	470144215
470126566	470115832
470126566	470141788
470126566	470134793
470121875	470134110
470121875	470117630
470121875	470109508
470121875	470136523
470121875	470115830
470121875	470125915
470121875	470125649
470121875	470101201
470121875	470115139
470121875	470121873
470121875	470148904
470121875	470101473
470121875	470130584
470121875	470142932
470121875	470114169
470121875	470117887
470121875	470137376
470121875	470148481
470121875	470104403
470113892	470123967
470113892	325126869
470113892	470107670
470113892	470101844
470113892	470142472
470113892	470132857
470113892	470111495
470113892	470108717
470113892	470141788
470113892	470117615
470136523	470117630
470136523	470109508
470136523	470144253
470136523	470142759
470136523	470114191
470136523	470107435
470136523	470135543
470136523	470137537
470136523	470118034
470136523	470133858
470136523	470115139
470103020	470143788
470103020	470109508
470103020	470136476
470103020	470104016
470103020	470107435
470103020	470109066
470103020	470114303
470103020	470125649
470103020	470109613
470103020	470126989
470103020	470147738
470103020	470104382
470103020	470136236
470103020	470107271
470103020	470130584
470103020	470117887
470103020	470137376
470103020	470133449
470103020	470115832
470102662	470143788
470102662	470109508
470102662	470136476
470102662	470104016
470102662	470107435
470102662	470109066
470102662	470114303
470102662	470125649
470102662	470109613
470102662	470126989
470102662	470147738
470102662	470104382
470102662	470136236
470102662	470107271
470102662	470130584
470102662	470117887
470102662	470137376
470102662	470133449
470102662	470115832
470101315	470117296
470101315	470109196
470101315	470125396
470101315	470147738
470101315	470104167
470101315	470107336
470101315	470101604
470101315	470104141
470101315	470135543
470101315	470115774
470101315	470126884
470101315	470145042
470101315	470141788
470102205	470144253
470102205	470120979
470102205	470122912
470102205	470134390
470102205	470142994
470102205	470143488
470102205	470114191
470102205	470121818
470102205	470128097
470142472	470142746
470142472	470143788
470142472	470125915
470142472	470130668
470142472	470133355
470142472	470123334
470142472	470111253
470142472	470132333
470142472	470133447
470142472	470135543
470142472	470115832
470142472	470133785
470142472	470104393
470142472	470102455
470107009	470137207
470107009	470149323
470107009	470117509
470107009	470133383
470107009	470137376
470107009	470114187
470107009	470137715
470107009	470135678
470115832	470134110
470115832	470117977
470115832	470142994
470115832	470143218
470115832	470107435
470115832	470115830
470115832	470109066
470115832	470115774
470115832	470101201
470115832	470133383
470115832	470107336
470115832	470130584
470115832	470133355
470115832	470137376
470115832	470104141
470115832	470104393
470115832	470143788
470115832	470109508
470115832	470101878
470115832	470104016
470115832	470135701
470115832	470137616
470115832	470126989
470115832	470147738
470115832	470121873
470115832	470148904
470115832	470107271
470115832	470114169
470115832	470101783
470115832	470117887
470115832	470148481
470115832	470104403
470133785	470123967
470133785	325126869
470133785	470107670
470133785	470101844
470133785	470132857
470133785	470111495
470133785	470108717
470133785	470141788
470133785	470117615
470134772	470133383
470134772	470117149
470134772	470135543
470134772	470144514
470134772	470126884
470134772	470134088
470134088	470133383
470134088	470135543
470134088	470126884
470130584	470147738
470130584	470109508
470130584	470104016
470130584	470142932
470130584	470143218
470130584	470133757
470130584	470123334
470130584	470117887
470130584	470107435
470130584	470115850
470130584	470135543
470130584	470137376
470130584	470115139
470133355	470109196
470133355	470143788
470133355	470104167
470133355	470107336
470133355	470148904
470133355	470130668
470133355	470123334
470133355	470104141
470133355	470137537
470133355	470102455
470143218	470148904
470143218	470123334
470143218	470117887
470143218	470109066
470143218	470148481
470143218	470115774
470133757	470106746
470133757	470117296
470133757	470115295
470133757	470106557
470133757	470109508
470133757	470148904
470133757	470101473
470133757	470102485
470133757	470142932
470133757	470107435
470133757	470137376
470133757	470115850
470133757	470115139
470123334	470143788
470123334	470143451
470123334	470143929
470123334	470142938
470123334	470104016
470123334	470119961
470123334	470109066
470123334	470107231
470123334	470126989
470123334	470115139
470123334	470102438
470123334	470107271
470123334	470142932
470123334	470117887
470123334	470137376
470123334	470137537
470132333	470114169
470132333	470143464
470137378	470114169
470137378	470117630
470137378	470137715
325126869	325126851
325126869	470104382
325126869	470111253
325126869	470149158
470144971	470134110
470144971	470111074
470144971	470148481
470144971	470137537
470144971	470109066
470144971	470101201
470133858	470108181
470133858	470137207
470133858	470107336
470133858	470104141
470115139	470117630
470115139	470109508
470115139	470114530
470115139	470137715
470115139	470149158
470115139	470129332
470115139	470104016
470115139	470107435
470115139	470108717
470115139	470107231
470115139	470117615
470115139	470137747
470115139	470109192
470115139	470104382
470115139	470101473
470115139	470148201
470115139	470136236
470115139	470127860
470115139	470132857
470115139	470143464
470115139	470137376
470115139	470141788
470109196	470103744
470109196	470108181
470109196	470125396
470109196	470107336
470109196	470104141
470147738	470143788
470147738	470117630
470147738	470104016
470147738	470107435
470147738	470109066
470147738	470126884
470147738	470126989
470147738	470121873
470147738	470122912
470147738	470107271
470147738	470101783
470147738	470117887
470147738	470115850
470147738	470137376
470147738	470104403
470147738	470104393
470104167	470103744
470104167	470108181
470104167	470125396
470104167	470107336
470104167	470104141
470134754	470120594
470134754	470118022
470134754	470133447
470134754	470107231
470134754	470137743
470134754	470136236
470134754	470129332
470134754	470108843
470134754	470117615
470118022	470112577
470118022	470109192
470118022	470107670
470118022	470114187
470118022	470133451
470118022	470135543
470118022	470109893
470118022	470126884
470115143	470134110
470115143	470117977
470115143	470115145
470115143	470111249
470115143	470133049
470115143	470121120
470115143	470117505
470115143	470133451
470115143	470117136
470115143	470126902
470115143	470126624
470115143	470101201
470117887	470117977
470117887	470143788
470117887	470134985
470117887	470104016
470117887	470107435
470117887	470126902
470117887	470109066
470117887	470115774
470117887	470126989
470117887	470117296
470117887	470121873
470117887	470107271
470117887	470142936
470117887	470142932
470117887	470148481
470117887	470137376
470117887	470135543
470117887	470104403
470137376	470117977
470137376	470143788
470137376	470109508
470137376	470104016
470137376	470102485
470137376	470107435
470137376	470109066
470137376	470126989
470137376	470104382
470137376	470148904
470137376	470107271
470137376	470142932
470137376	470114169
470137376	470101783
470137376	470118034
470137376	470115850
470109893	470120594
470109893	470133447
470109893	470107231
470109893	470137743
470109893	470136236
470109893	470129332
470109893	470108843
470109893	470117615
470104393	470130668
470104393	470102455
470143788	470142938
470143788	470104016
470143788	470119961
470143788	470107435
470143788	470109066
470143788	470137616
470143788	470126989
470143788	470104382
470143788	470117743
470143788	470121873
470143788	470107336
470143788	470148904
470143788	470107271
470143788	470104141
470143788	470104403
470109508	470117630
470109508	470137715
470109508	470107435
470109508	470108717
470109508	470115830
470109508	470107231
470109508	470117615
470109508	470101473
470109508	470136236
470109508	470142936
470109508	470142932
470109508	470127860
470109508	470132857
470109508	470111495
470109508	470129836
470109508	470141788
470107670	470106746
470107670	470112577
470107670	470144253
470107670	470148201
470107670	470136236
470107670	470108843
470107670	470107243
470107670	470125649
470107435	470117977
470107435	470104016
470107435	470109066
470107435	470137616
470107435	470126989
470107435	470117743
470107435	470107271
470107435	470142932
470107435	470114169
470107435	470115850
470107435	470137537
470125915	470113360
470125915	470135878
470125915	470114530
470125915	470101844
470125915	470137715
470125915	470149158
470125915	470114169
470125915	470132857
470125915	470108717
470125915	470137537
470125915	470107231
470125915	470117615
470126989	470104382
470126989	470117743
470126989	470114187
470126989	470107271
470126989	470114169
470126989	470148481
470126989	470135543
470126989	470109066
470107271	470142994
470107271	470115830
470107271	470109066
470107271	470104382
470107271	470148904
470107271	470114169
470107271	470101783
470107271	470111253
470107271	470135543
470107271	470148481
470142932	470135969
470142932	470121873
470142932	470104016
470142932	470120759
470142932	470109885
470142932	470137537
470142932	470104403
470114169	470133565
470114169	470114530
470114169	470114187
470114169	470137715
470114169	470129332
470114169	470101604
470114169	470108717
470114169	470107231
470114169	470137616
470114169	470117615
470114169	470109192
470114169	470107336
470114169	470134390
470114169	470148201
470114169	470136236
470114169	470132857
470114169	470111495
470114169	470143464
470114169	470104141
470114169	470141788
470114169	470128097
470117509	470117977
470117509	470102438
470117509	470143193
470117509	470121120
470117509	470129332
470117509	470101783
470117509	470128727
470117509	470134189
470133447	470135878
470133447	470149323
470133447	470143488
470133447	470121591
470133447	470126902
470133447	470141512
470133447	470137537
470133447	470107231
470148481	470135878
470148481	470114187
470148481	470143488
470148481	470104016
470148481	470121591
470148481	470135678
470148481	470134844
470148481	470106628
470148481	470107231
470148481	470125577
470142938	470135878
470142938	470135997
470142938	470106557
470142938	470132564
470108717	470126067
470108717	470113360
470108717	470133565
470108717	470114530
470108717	470120979
470108717	470137715
470108717	470149158
470108717	470129332
470108717	470115830
470108717	470107231
470108717	470145042
470108717	470117615
470108717	470120594
470108717	470131273
470108717	470109192
470108717	470101844
470108717	470148904
470108717	470148201
470108717	470136236
470108717	470132857
470108717	470111495
470108717	470143464
470108717	470137537
470108717	470144215
470108717	470134793
470108717	470141788
470143193	470102438
470143193	470114530
470143193	470137715
470143193	470149158
470143193	470136236
470143193	470142994
470143193	470119961
470143193	470121818
470143193	470135701
470143193	470125649
470143193	470134189
470120594	470131273
470120594	470109192
470120594	470114530
470120594	470114187
470120594	470129332
470120594	470132857
470120594	470111495
470120594	470117615
470102438	470117977
470102438	470114530
470102438	470137715
470102438	470149158
470102438	470136236
470102438	470142994
470102438	470119961
470102438	470121818
470102438	470125649
470102438	470135701
470102438	470134189
470136236	470113360
470136236	470133565
470136236	470114530
470136236	470120979
470136236	470137715
470136236	470149158
470136236	470129332
470136236	470142994
470136236	325126894
470136236	470107231
470136236	470117615
470136236	470131273
470136236	470109192
470136236	470136611
470136236	470144253
470136236	470148201
470136236	470132857
470136236	470111495
470136236	470143464
470136236	470144215
470136236	470137743
470136236	470141788
470109464	470115243
470144215	470137715
470144215	470148201
470144215	470129332
470144215	470132857
470144215	470111495
470144215	470107231
470144215	470141788
470144215	470117615
470133449	470137747
470133449	470106557
470115774	470137747
470115774	470109066
470135878	470117977
470135878	470106557
470135878	470136476
470135878	470107243
470135878	470126902
470135878	470115830
470135878	470107231
470135878	470125577
470135878	470109613
470135878	470149323
470135878	470111249
470135878	470133049
470135878	470121591
470135878	470134844
470135878	470141512
470135878	470137537
470111249	470137747
470111249	470117977
470111249	470115145
470111249	470133049
470111249	470101473
470111249	470121120
470111249	470111253
470111249	470126902
470117853	470128515
470117853	470141512
470117853	470121288
470117853	470126215
470109192	470133565
470109192	470114530
470109192	470120979
470109192	470137715
470109192	470149158
470109192	470129332
470109192	470143488
470109192	470127087
470109192	470107231
470109192	470118058
470109192	470117615
470109192	470108400
470109192	470148201
470109192	470134390
470109192	470132857
470109192	470143464
470109192	470128097
470109192	470141788
470149323	470117630
470149323	470115243
470149323	470136476
470149323	470121591
470149323	470134844
470149323	470126902
470149323	470107243
470149323	470141512
470149323	470107231
470149323	470125577
470149323	470109613
470149323	470126218
470149323	470136478
470149158	470114530
470149158	470137715
470149158	470129332
470149158	470135678
470149158	470107231
470149158	470120659
470149158	470137616
470149158	470118058
470149158	470117615
470149158	470108400
470149158	470122912
470149158	470148201
470149158	470134390
470149158	470132857
470149158	470128097
470149158	470141788
470121591	470115145
470121591	470108400
470121591	470125768
470121591	470101604
470121591	470134844
470121591	470126902
470121591	470141512
470121591	470107231
470121591	470125577
470121591	470118058
470134844	470136476
470134844	470126902
470134844	470141512
470134844	470107231
470134844	470125577
470134844	470126884
470134844	470134189
470134844	470109613
470126902	470117977
470126902	470115145
470126902	470136476
470126902	470141512
470126902	470107231
470126902	470125577
470126902	470109613
470141512	470137207
470141512	470115830
470141512	470107231
470141512	470125577
470141512	470126218
470107231	470126067
470107231	470117630
470107231	470114530
470107231	470120979
470107231	470137715
470107231	470129332
470107231	470125577
470107231	470117615
470107231	470115295
470107231	470144514
470107231	470134390
470107231	470148201
470107231	470132857
470107231	470111495
470107231	470137537
470107231	470134793
470107231	470128097
470107231	470141788
470125577	470136476
470125577	470109613
470143488	470121873
470143488	470122912
470143488	470132358
470143488	470104403
470127087	470126067
470127087	470108181
470127087	470101783
470127087	470117743
470127087	470137537
470127087	470114303
470104016	470111074
470104016	470137616
470104016	470148904
470104016	470101783
470104016	470115850
470104016	470104403
470137207	470108839
470137207	470104382
470137207	470134985
470137207	470117136
470137747	470117977
470137747	470142746
470137747	470129332
470137747	470111253
470121873	470136207
470121873	470148904
470121873	470102485
470121873	470101783
470121873	470111074
470130668	470101783
470130668	470126215
470130668	470134153
470132358	470123967
470132358	470103566
470132358	470118034
470132358	470101878
470132358	470115079
470126215	470142936
470126215	470130338
470126215	470126033
470126215	470127948
470126215	470118014
470126215	470102455
470137537	470126067
470137537	470114530
470137537	470137715
470137537	470117136
470137537	470132857
470137537	470115850
470137537	470136232
470104403	470136207
470104403	470148904
470104403	470102485
470104403	470101783
470104403	470111074
470102455	470101783
470102455	470134153
470136207	470102485
470136207	470104382
470136207	470133383
470136207	470114303
470136207	470135701
470115830	470134110
470115830	470128515
470115830	470137715
470115830	470129332
470115830	470101201
470115830	470117615
470115830	470148904
470115830	470132857
470115830	470149378
470115830	470141788
470109066	470114303
470109066	470137616
470137743	470123967
470137743	325126894
470137743	470137715
470137743	470129332
470137743	470121120
470137743	470126884
470137743	470141788
470107336	470134110
470107336	470133383
470107336	470101473
470107336	470148904
470107336	470123037
470107336	470135701
470107336	470101201
470104141	470134110
470104141	470133383
470104141	470101473
470104141	470148904
470104141	470123037
470104141	470135701
470104141	470101201
470123037	470123967
470110215	470114191
470110215	470111074
470110215	470129332
470135969	470114191
470135969	470142994
470135969	470101604
470101878	470108181
470101878	470133383
470101878	470135543
470101878	470126884
470101878	470115079
470120759	470114191
470120759	470142994
470120759	470101604
470109885	470114191
470109885	470142994
470109885	470101604
470148904	470106746
470148904	470134110
470148904	470117630
470148904	470137715
470148904	470101201
470148904	470117615
470148904	470122912
470148904	470132857
470148904	470111495
470148904	470141788
470135543	470117296
470135543	470128515
470135543	470133383
470135543	470108843
470135543	470126884
470111483	470114191
470111483	470142668
470122912	470111074
470122912	470129332
470114191	470104382
470114191	470127948
470114191	470101473
470114191	470111074
470104382	470134390
470104382	470111253
470104382	470107243
470104382	470128097
470117630	470123967
470117630	470134110
470117630	470101473
470117630	470101201
470111074	470101783
470115850	470106746
470115850	470117296
470115850	470121818
470101473	470119961
470129332	470113360
470129332	470133565
470129332	470126658
470129332	470114530
470129332	470120979
470129332	470137715
470129332	470142994
470129332	325126894
470129332	470117615
470129332	470131273
470129332	470148201
470129332	470132857
470129332	470141578
470129332	470111495
470129332	470143464
470129332	470147677
470129332	470141788
470142994	470101447
470142994	470111495
470142994	470121818
325126894	470113360
325126894	470133565
325126894	470131273
325126894	470126658
325126894	470114530
325126894	470120979
325126894	470137715
325126894	470148201
325126894	325126851
325126894	470132857
325126894	470141578
325126894	470147677
325126894	470141788
470112577	470101447
470112577	470111495
470112577	470111242
470112577	470111062
470112577	470108843
470117296	470128515
470117296	470133383
470117296	470114187
470117296	325126851
470117296	470147677
470148201	470133565
470148201	470114530
470148201	470120979
470148201	470137715
470148201	470118058
470148201	470117615
470148201	470108400
470148201	470132857
470148201	470143464
470148201	470141788
[truncated: 187 more rows]

## Sheet: network1
Protein ID1	Protein ID2	Protein Desc	Degree
470115832	XP_004294095.1	PREDICTED: malate dehydrogenase, mitochondrial-like [Fragaria vesca subsp. vesca]	58
470120564	XP_004296370.1	PREDICTED: malate dehydrogenase, cytoplasmic-like [Fragaria vesca subsp. vesca]	52
470128381	XP_004300121.1	PREDICTED: glyceraldehyde-3-phosphate dehydrogenase B, chloroplastic-like [Fragaria vesca subsp. vesca]	50
470149016	XP_004310041.1	PREDICTED: glyceraldehyde-3-phosphate dehydrogenase-like [Fragaria vesca subsp. vesca]	50
470128600	XP_004300225.1	PREDICTED: ubiquitin-60S ribosomal protein L40-like [Fragaria vesca subsp. vesca]	49
470132857	XP_004302291.1	PREDICTED: chloroplast stem-loop binding protein of 41 kDa b, chloroplastic-like [Fragaria vesca subsp. vesca]	48
470107231	XP_004289952.1	PREDICTED: 50S ribosomal protein L10, chloroplastic-like [Fragaria vesca subsp. vesca]	47
470126566	XP_004299254.1	PREDICTED: calcium sensing receptor, chloroplastic-like [Fragaria vesca subsp. vesca]	47
470106997	XP_004289838.1	PREDICTED: triosephosphate isomerase, chloroplastic-like [Fragaria vesca subsp. vesca]	46
470115870	XP_004294114.1	PREDICTED: uroporphyrinogen decarboxylase 1, chloroplastic-like [Fragaria vesca subsp. vesca]	46
470143704	XP_004307511.1	PREDICTED: triosephosphate isomerase, cytosolic-like [Fragaria vesca subsp. vesca]	46
470137715	XP_004304608.1	PREDICTED: peptidyl-prolyl cis-trans isomerase CYP38, chloroplastic-like [Fragaria vesca subsp. vesca]	45
470108717	XP_004290655.1	PREDICTED: chloroplast stem-loop binding protein of 41 kDa a, chloroplastic-like [Fragaria vesca subsp. vesca]	44
470136236	XP_004303902.1	PREDICTED: oxygen-evolving enhancer protein 2, chloroplastic-like [Fragaria vesca subsp. vesca]	44
470114169	XP_004293289.1	PREDICTED: ATP synthase gamma chain, chloroplastic-like [Fragaria vesca subsp. vesca]	42
470117615	XP_004294949.1	PREDICTED: uncharacterized protein LOC101313964 [Fragaria vesca subsp. vesca]	42
470137157	XP_004304337.1	PREDICTED: LOW QUALITY PROTEIN: NADPH-dependent thioredoxin reductase 3-like [Fragaria vesca subsp. vesca]	42
470129332	XP_004300575.1	PREDICTED: oxygen-evolving enhancer protein 1, chloroplastic-like [Fragaria vesca subsp. vesca]	41
470107108	XP_004289892.1	PREDICTED: glutathione reductase, chloroplastic-like [Fragaria vesca subsp. vesca]	40
470117592	XP_004294938.1	PREDICTED: pyruvate kinase, cytosolic isozyme-like isoform 1 [Fragaria vesca subsp. vesca]	40
470137670	XP_004304586.1	PREDICTED: uncharacterized protein LOC101309568 [Fragaria vesca subsp. vesca]	40
470127432	XP_004299673.1	PREDICTED: thylakoid lumenal 29 kDa protein, chloroplastic-like [Fragaria vesca subsp. vesca]	39
470115786	XP_004294072.1	PREDICTED: elongation factor 2-like [Fragaria vesca subsp. vesca]	38
470117887	XP_004295078.1	PREDICTED: ATP-citrate synthase beta chain protein 1-like [Fragaria vesca subsp. vesca]	38
470137376	XP_004304442.1	PREDICTED: isocitrate dehydrogenase [NAD] catalytic subunit 5, mitochondrial-like isoform 2 [Fragaria vesca subsp. vesca]	38
470115139	XP_004293760.1	PREDICTED: glycine cleavage system H protein, mitochondrial-like isoform 2 [Fragaria vesca subsp. vesca]	37
470117795	XP_004295034.1	PREDICTED: dihydrolipoyl dehydrogenase 1, mitochondrial-like [Fragaria vesca subsp. vesca]	37
470141788	XP_004306610.1	PREDICTED: thylakoid membrane phosphoprotein 14 kDa, chloroplastic-like [Fragaria vesca subsp. vesca]	37
470147738	XP_004309437.1	PREDICTED: isocitrate dehydrogenase [NADP]-like [Fragaria vesca subsp. vesca]	37
470126342	XP_004299147.1	PREDICTED: elongation factor Tu, chloroplastic-like [Fragaria vesca subsp. vesca]	36
470114530	XP_004293467.1	PREDICTED: protein THYLAKOID FORMATION1, chloroplastic-like [Fragaria vesca subsp. vesca]	35
470142472	XP_004306931.1	PREDICTED: transketolase, chloroplastic-like [Fragaria vesca subsp. vesca]	35
325126873	YP_004286110.1	ribulose 1,5-bisphosphate carboxylase/oxygenase large subunit [Fragaria vesca subsp. vesca]	34
470124782	XP_004298388.1	PREDICTED: alpha-1,4 glucan phosphorylase L-2 isozyme, chloroplastic/amyloplastic-like [Fragaria vesca subsp. vesca]	34
470109192	XP_004290885.1	PREDICTED: L-ascorbate peroxidase T, chloroplastic-like isoform 2 [Fragaria vesca subsp. vesca]	33
470117001	XP_004294659.1	PREDICTED: ribulose bisphosphate carboxylase/oxygenase activase 2, chloroplastic-like isoform 1 [Fragaria vesca subsp. vesca]	33
470109508	XP_004291039.1	PREDICTED: glycine dehydrogenase [decarboxylating], mitochondrial-like [Fragaria vesca subsp. vesca]	32
470122874	XP_004297463.1	PREDICTED: phosphoglucomutase, cytoplasmic-like [Fragaria vesca subsp. vesca]	32
470117523	XP_004294907.1	PREDICTED: fructose-bisphosphate aldolase, cytoplasmic isozyme 1-like [Fragaria vesca subsp. vesca]	31
470143788	XP_004307550.1	PREDICTED: 2-oxoglutarate dehydrogenase, mitochondrial-like [Fragaria vesca subsp. vesca]	31
470148201	XP_004309658.1	PREDICTED: oxygen-evolving enhancer protein 3-2, chloroplastic-like [Fragaria vesca subsp. vesca]	31
470148904	XP_004309987.1	PREDICTED: glutamate--glyoxylate aminotransferase 2-like [Fragaria vesca subsp. vesca]	31
470102662	XP_004287770.1	PREDICTED: aconitate hydratase 1-like [Fragaria vesca subsp. vesca]	30
470103020	XP_004287944.1	PREDICTED: aconitate hydratase 2, mitochondrial-like [Fragaria vesca subsp. vesca]	30
470149158	XP_004310109.1	PREDICTED: peptidyl-prolyl cis-trans isomerase CYP20-2, chloroplastic-like isoform 2 [Fragaria vesca subsp. vesca]	30
470102704	XP_004287791.1	PREDICTED: 3-dehydroquinate synthase-like [Fragaria vesca subsp. vesca]	29
470107435	XP_004290051.1	PREDICTED: isocitrate dehydrogenase [NAD] regulatory subunit 1, mitochondrial-like [Fragaria vesca subsp. vesca]	29
470123334	XP_004297682.1	PREDICTED: pyruvate dehydrogenase E1 component subunit alpha-1, mitochondrial-like [Fragaria vesca subsp. vesca]	29
470132881	XP_004302303.1	PREDICTED: glucose-6-phosphate 1-dehydrogenase 4, chloroplastic-like [Fragaria vesca subsp. vesca]	29
470103318	XP_004288087.1	PREDICTED: bifunctional 3-dehydroquinate dehydratase/shikimate dehydrogenase, chloroplastic-like [Fragaria vesca subsp. vesca]	28
470107271	XP_004289972.1	PREDICTED: succinyl-CoA ligase [ADP-forming] subunit beta, mitochondrial-like [Fragaria vesca subsp. vesca]	28
470104016	XP_004288417.1	PREDICTED: glutamate dehydrogenase 1-like [Fragaria vesca subsp. vesca]	27
470107995	XP_004290321.1	PREDICTED: soluble inorganic pyrophosphatase 1, chloroplastic-like [Fragaria vesca subsp. vesca]	27
470134388	XP_004303035.1	PREDICTED: enolase-like [Fragaria vesca subsp. vesca]	27
470135878	XP_004303733.1	PREDICTED: 40S ribosomal protein Sa-2-like [Fragaria vesca subsp. vesca]	27
470137537	XP_004304520.1	PREDICTED: coproporphyrinogen-III oxidase, chloroplastic-like [Fragaria vesca subsp. vesca]	27
470106955	XP_004289819.1	PREDICTED: heat shock 70 kDa protein, mitochondrial-like [Fragaria vesca subsp. vesca]	26
470110155	XP_004291352.1	PREDICTED: endoplasmin homolog [Fragaria vesca subsp. vesca]	26
470115830	XP_004294094.1	PREDICTED: peroxisomal (S)-2-hydroxy-acid oxidase-like [Fragaria vesca subsp. vesca]	26
470121875	XP_004296982.1	PREDICTED: serine hydroxymethyltransferase 1-like [Fragaria vesca subsp. vesca]	26
470128485	XP_004300170.1	PREDICTED: phosphoribulokinase, chloroplastic-like [Fragaria vesca subsp. vesca]	26
470125339	XP_004298660.1	PREDICTED: transaldolase-like [Fragaria vesca subsp. vesca]	25
470136808	XP_004304174.1	PREDICTED: 6-phosphogluconate dehydrogenase, decarboxylating 3-like [Fragaria vesca subsp. vesca]	25
470149237	XP_004310146.1	PREDICTED: transaldolase-like [Fragaria vesca subsp. vesca]	25
470149323	XP_004310188.1	PREDICTED: 60S ribosomal protein L5-2-like [Fragaria vesca subsp. vesca]	25
470109066	XP_004290823.1	PREDICTED: kinesin-4-like [Fragaria vesca subsp. vesca]	24
470143464	XP_004307395.1	PREDICTED: chlorophyll a-b binding protein 6A, chloroplastic-like [Fragaria vesca subsp. vesca]	24
470117977	XP_004295122.1	PREDICTED: T-complex protein 1 subunit eta-like [Fragaria vesca subsp. vesca]	23
470120979	XP_004296563.1	PREDICTED: ferredoxin-thioredoxin reductase catalytic chain, chloroplastic-like [Fragaria vesca subsp. vesca]	23
470125915	XP_004298943.1	PREDICTED: 1-deoxy-D-xylulose 5-phosphate reductoisomerase, chloroplastic-like [Fragaria vesca subsp. vesca]	23
470126189	XP_004299075.1	PREDICTED: ribulose bisphosphate carboxylase small chain 1, chloroplastic-like [Fragaria vesca subsp. vesca]	23
470126989	XP_004299462.1	PREDICTED: succinyl-CoA ligase [ADP-forming] subunit alpha-1, mitochondrial-like [Fragaria vesca subsp. vesca]	23
470130584	XP_004301183.1	PREDICTED: 3-isopropylmalate dehydratase small subunit-like [Fragaria vesca subsp. vesca]	23
470134603	XP_004303137.1	PREDICTED: ribulose bisphosphate carboxylase small chain, chloroplastic-like [Fragaria vesca subsp. vesca]	23
470136047	XP_004303813.1	PREDICTED: V-type proton ATPase catalytic subunit A-like [Fragaria vesca subsp. vesca]	23
470148481	XP_004309791.1	PREDICTED: nucleoside diphosphate kinase 2, chloroplastic-like [Fragaria vesca subsp. vesca]	23
470101315	XP_004287120.1	PREDICTED: NADP-dependent glyceraldehyde-3-phosphate dehydrogenase-like [Fragaria vesca subsp. vesca]	22
470101783	XP_004287348.1	PREDICTED: NADH-cytochrome b5 reductase-like protein-like [Fragaria vesca subsp. vesca]	22
470111495	XP_004291983.1	PREDICTED: protein TIC 55, chloroplastic-like [Fragaria vesca subsp. vesca]	22
470133355	XP_004302532.1	PREDICTED: pyruvate decarboxylase isozyme 2-like [Fragaria vesca subsp. vesca]	22
470133565	XP_004302636.1	PREDICTED: chlorophyll a-b binding protein CP29.2, chloroplastic-like [Fragaria vesca subsp. vesca]	22
470135543	XP_004303573.1	PREDICTED: probable acetyl-CoA acetyltransferase, cytosolic 2-like [Fragaria vesca subsp. vesca]	22
470135736	XP_004303665.1	PREDICTED: dihydrolipoyllysine-residue acetyltransferase component 3 of pyruvate dehydrogenase complex, mitochondrial-like [Fragaria vesca subsp. vesca]	22
325126894	YP_004286131.1	photosystem II phosphoprotein [Fragaria vesca subsp. vesca]	21
470107336	XP_004290003.1	PREDICTED: alcohol dehydrogenase class-3-like [Fragaria vesca subsp. vesca]	21
470102438	XP_004287661.1	PREDICTED: 20 kDa chaperonin, chloroplastic-like [Fragaria vesca subsp. vesca]	20
470104141	XP_004288473.1	PREDICTED: succinate-semialdehyde dehydrogenase (acetylating)-like [Fragaria vesca subsp. vesca]	20
470114249	XP_004293328.1	PREDICTED: pyrophosphate--fructose 6-phosphate 1-phosphotransferase subunit beta-like [Fragaria vesca subsp. vesca]	20
470121591	XP_004296846.1	PREDICTED: translationally-controlled tumor protein homolog [Fragaria vesca subsp. vesca]	20
470126902	XP_004299420.1	PREDICTED: 60S ribosomal protein L15-like [Fragaria vesca subsp. vesca]	20
470127875	XP_004299884.1	PREDICTED: 40S ribosomal protein S23-like [Fragaria vesca subsp. vesca]	20
470117509	XP_004294900.1	PREDICTED: heat shock cognate protein 80-like [Fragaria vesca subsp. vesca]	19
470133757	XP_004302726.1	PREDICTED: diaminopimelate epimerase, chloroplastic-like [Fragaria vesca subsp. vesca]	19
470134844	XP_004303246.1	PREDICTED: 40S ribosomal protein S12-like isoform 1 [Fragaria vesca subsp. vesca]	19
470142932	XP_004307144.1	PREDICTED: acetolactate synthase 1, chloroplastic-like [Fragaria vesca subsp. vesca]	19
470148685	XP_004309883.1	PREDICTED: elongation factor 1-alpha 1-like [Fragaria vesca subsp. vesca]	19
470102205	XP_004287548.1	PREDICTED: thioredoxin-like 2, chloroplastic-like [Fragaria vesca subsp. vesca]	18
470104382	XP_004288584.1	PREDICTED: NADH dehydrogenase [ubiquinone] iron-sulfur protein 1, mitochondrial-like [Fragaria vesca subsp. vesca]	18
470111249	XP_004291861.1	PREDICTED: proteasome subunit alpha type-1-A-like [Fragaria vesca subsp. vesca]	18
470115145	XP_004293763.1	PREDICTED: proteasome subunit alpha type-5-like [Fragaria vesca subsp. vesca]	18
470117630	XP_004294956.1	PREDICTED: formate--tetrahydrofolate ligase-like [Fragaria vesca subsp. vesca]	18
470123967	XP_004297990.1	PREDICTED: acylamino-acid-releasing enzyme-like [Fragaria vesca subsp. vesca]	18
470127256	XP_004299590.1	PREDICTED: betaine aldehyde dehydrogenase 1, chloroplastic-like [Fragaria vesca subsp. vesca]	18
470136523	XP_004304040.1	PREDICTED: d-3-phosphoglycerate dehydrogenase, chloroplastic-like [Fragaria vesca subsp. vesca]	18
470141512	XP_004306474.1	PREDICTED: nascent polypeptide-associated complex subunit alpha-like protein-like [Fragaria vesca subsp. vesca]	18
470143218	XP_004307278.1	PREDICTED: NAD-dependent malic enzyme 62 kDa isoform, mitochondrial-like [Fragaria vesca subsp. vesca]	18
470104403	XP_004288594.1	PREDICTED: glutamine synthetase nodule isozyme-like [Fragaria vesca subsp. vesca]	17
470115143	XP_004293762.1	PREDICTED: proteasome subunit alpha type-2-A-like [Fragaria vesca subsp. vesca]	17
470133383	XP_004302546.1	PREDICTED: acyl-coenzyme A oxidase 4, peroxisomal-like [Fragaria vesca subsp. vesca]	17
470133447	XP_004302577.1	PREDICTED: elongation factor P-like [Fragaria vesca subsp. vesca]	17
470137207	XP_004304361.1	PREDICTED: actin-97-like [Fragaria vesca subsp. vesca]	17
470143445	XP_004307387.1	PREDICTED: phosphomannomutase/phosphoglucomutase-like [Fragaria vesca subsp. vesca]	17
470107670	XP_004290166.1	PREDICTED: putative quinone-oxidoreductase homolog, chloroplastic-like [Fragaria vesca subsp. vesca]	16
470113360	XP_004292892.1	PREDICTED: uncharacterized protein LOC101291795 [Fragaria vesca subsp. vesca]	16
470114191	XP_004293300.1	PREDICTED: 5'-adenylylsulfate reductase 3, chloroplastic-like [Fragaria vesca subsp. vesca]	16
470121873	XP_004296981.1	PREDICTED: glutamine synthetase leaf isozyme, chloroplastic-like [Fragaria vesca subsp. vesca]	16
470142994	XP_004307173.1	PREDICTED: protein TIC 40, chloroplastic-like [Fragaria vesca subsp. vesca]	16
470143193	XP_004307266.1	PREDICTED: 10 kDa chaperonin-like [Fragaria vesca subsp. vesca]	16
470143488	XP_004307406.1	PREDICTED: glutathione S-transferase DHAR2-like [Fragaria vesca subsp. vesca]	16
470101473	XP_004287197.1	PREDICTED: methylenetetrahydrofolate reductase 2-like [Fragaria vesca subsp. vesca]	15
470113892	XP_004293153.1	PREDICTED: protein TIC 62, chloroplastic-like [Fragaria vesca subsp. vesca]	15
470114187	XP_004293298.1	PREDICTED: putative lactoylglutathione lyase-like isoform 2 [Fragaria vesca subsp. vesca]	15
470118022	XP_004295142.1	PREDICTED: enoyl-[acyl-carrier-protein] reductase [NADH], chloroplastic-like [Fragaria vesca subsp. vesca]	15
470119961	XP_004296078.1	PREDICTED: presequence protease 1, chloroplastic/mitochondrial-like [Fragaria vesca subsp. vesca]	15
470121818	XP_004296954.1	PREDICTED: endo-1,3;1,4-beta-D-glucanase-like [Fragaria vesca subsp. vesca]	15
470133049	XP_004302387.1	PREDICTED: 26S protease regulatory subunit 6A homolog A-like [Fragaria vesca subsp. vesca]	15
470133785	XP_004302740.1	PREDICTED: uncharacterized protein At2g37660, chloroplastic-like [Fragaria vesca subsp. vesca]	15
470144215	XP_004307756.1	PREDICTED: putative pterin-4-alpha-carbinolamine dehydratase-like [Fragaria vesca subsp. vesca]	15
470104393	XP_004288589.1	PREDICTED: UTP--glucose-1-phosphate uridylyltransferase-like isoform 1 [Fragaria vesca subsp. vesca]	14
470115774	XP_004294066.1	PREDICTED: phosphoenolpyruvate carboxylase, housekeeping isozyme-like [Fragaria vesca subsp. vesca]	14
470117296	XP_004294797.1	PREDICTED: methylcrotonoyl-CoA carboxylase beta chain, mitochondrial-like [Fragaria vesca subsp. vesca]	14
470120594	XP_004296384.1	PREDICTED: probable plastid-lipid-associated protein 6, chloroplastic-like [Fragaria vesca subsp. vesca]	14
470125577	XP_004298778.1	PREDICTED: 60S ribosomal protein L24-like isoform 2 [Fragaria vesca subsp. vesca]	14
470126884	XP_004299412.1	PREDICTED: peroxisomal acyl-coenzyme A oxidase 1-like [Fragaria vesca subsp. vesca]	14
470131273	XP_004301521.1	PREDICTED: probable plastid-lipid-associated protein 4, chloroplastic-like [Fragaria vesca subsp. vesca]	14
470137743	XP_004304622.1	PREDICTED: protease Do-like 1, chloroplastic-like [Fragaria vesca subsp. vesca]	14
470147677	XP_004309411.1	PREDICTED: LOW QUALITY PROTEIN: photosystem II D2 protein-like, partial [Fragaria vesca subsp. vesca]	14
470101201	XP_004287066.1	PREDICTED: glycerate dehydrogenase-like [Fragaria vesca subsp. vesca]	13
470107009	XP_004289844.1	PREDICTED: peptidyl-prolyl cis-trans isomerase 1-like [Fragaria vesca subsp. vesca]	13
470109893	XP_004291222.1	PREDICTED: ATP-dependent zinc metalloprotease FTSH, chloroplastic-like [Fragaria vesca subsp. vesca]	13
470111481	XP_004291976.1	PREDICTED: 5-methyltetrahydropteroyltriglutamate--homocysteine methyltransferase-like [Fragaria vesca subsp. vesca]	13
470114343	XP_004293375.1	PREDICTED: inositol monophosphatase 3-like [Fragaria vesca subsp. vesca]	13
470115850	XP_004294104.1	PREDICTED: acetylornithine aminotransferase, mitochondrial-like [Fragaria vesca subsp. vesca]	13
470116182	XP_004294264.1	PREDICTED: peptidyl-prolyl cis-trans isomerase CYP19-4-like [Fragaria vesca subsp. vesca]	13
470118058	XP_004295160.1	PREDICTED: thioredoxin M4, chloroplastic-like [Fragaria vesca subsp. vesca]	13
470121174	XP_004296656.1	PREDICTED: peptidyl-prolyl cis-trans isomerase CYP19-3-like [Fragaria vesca subsp. vesca]	13
470132333	XP_004302038.1	PREDICTED: probable ribose-5-phosphate isomerase-like [Fragaria vesca subsp. vesca]	13
470134110	XP_004302899.1	PREDICTED: glyoxylate/hydroxypyruvate reductase A HPR2-like [Fragaria vesca subsp. vesca]	13
470134754	XP_004303203.1	PREDICTED: ATP-dependent zinc metalloprotease FTSH 2, chloroplastic-like [Fragaria vesca subsp. vesca]	13
470101604	XP_004287260.1	PREDICTED: LOW QUALITY PROTEIN: pyrophosphate-energized vacuolar membrane proton pump-like [Fragaria vesca subsp. vesca]	12
470104167	XP_004288486.1	PREDICTED: aldehyde dehydrogenase family 3 member I1, chloroplastic-like [Fragaria vesca subsp. vesca]	12
470108400	XP_004290507.1	PREDICTED: thioredoxin Y1, chloroplastic-like [Fragaria vesca subsp. vesca]	12
470109196	XP_004290887.1	PREDICTED: aldehyde dehydrogenase family 3 member H1-like isoform 2 [Fragaria vesca subsp. vesca]	12
470121120	XP_004296629.1	PREDICTED: 26S proteasome non-ATPase regulatory subunit 1-like [Fragaria vesca subsp. vesca]	12
470122912	XP_004297482.1	PREDICTED: probable nucleoredoxin 1-like [Fragaria vesca subsp. vesca]	12
470126067	XP_004299015.1	PREDICTED: fruit protein pKIWI502-like [Fragaria vesca subsp. vesca]	12
470126218	XP_004299088.1	PREDICTED: putative DNA repair protein RAD23-3-like [Fragaria vesca subsp. vesca]	12
470128097	XP_004299990.1	PREDICTED: peroxiredoxin-2B-like [Fragaria vesca subsp. vesca]	12
325126851	YP_004286088.1	ATP synthase CF0 subunit I [Fragaria vesca subsp. vesca]	11
470101878	XP_004287395.1	PREDICTED: peroxisomal fatty acid beta-oxidation multifunctional protein AIM1-like [Fragaria vesca subsp. vesca]	11
470106557	XP_004289634.1	PREDICTED: diaminopimelate decarboxylase 2, chloroplastic-like [Fragaria vesca subsp. vesca]	11
470108843	XP_004290718.1	PREDICTED: zerumbone synthase-like [Fragaria vesca subsp. vesca]	11
470109613	XP_004291087.1	PREDICTED: polyadenylate-binding protein 2-like [Fragaria vesca subsp. vesca]	11
470125649	XP_004298814.1	PREDICTED: aminopeptidase N-like [Fragaria vesca subsp. vesca]	11
470136476	XP_004304018.1	PREDICTED: polyadenylate-binding protein 2-like [Fragaria vesca subsp. vesca]	11
470137747	XP_004304624.1	PREDICTED: carbonic anhydrase, chloroplastic-like isoform 2 [Fragaria vesca subsp. vesca]	11
470142938	XP_004307147.1	PREDICTED: phosphoglucan phosphatase DSP4, chloroplastic-like [Fragaria vesca subsp. vesca]	11
470144971	XP_004308118.1	PREDICTED: valine--tRNA ligase-like [Fragaria vesca subsp. vesca]	11
470106304	XP_004289513.1	PREDICTED: uncharacterized protein LOC101304719 [Fragaria vesca subsp. vesca]	10
470111074	XP_004291778.1	PREDICTED: sulfite reductase 1 [ferredoxin], chloroplastic-like [Fragaria vesca subsp. vesca]	10
470126033	XP_004298998.1	PREDICTED: GDSL esterase/lipase At3g26430-like [Fragaria vesca subsp. vesca]	10
470126215	XP_004299087.1	PREDICTED: alpha-xylosidase 1-like [Fragaria vesca subsp. vesca]	10
470133449	XP_004302578.1	PREDICTED: ferritin-1, chloroplastic-like [Fragaria vesca subsp. vesca]	10
470134390	XP_004303036.1	PREDICTED: peroxiredoxin-2E, chloroplastic-like [Fragaria vesca subsp. vesca]	10
470134772	XP_004303212.1	PREDICTED: 4-coumarate--CoA ligase 1-like [Fragaria vesca subsp. vesca]	10
470135701	XP_004303648.1	PREDICTED: glyoxylate/succinic semialdehyde reductase 2, chloroplastic-like [Fragaria vesca subsp. vesca]	10
325126869	YP_004286106.1	NADH-plastoquinone oxidoreductase subunit K [Fragaria vesca subsp. vesca]	9
470101844	XP_004287378.1	PREDICTED: uncharacterized protein LOC101313543 [Fragaria vesca subsp. vesca]	9
470102455	XP_004287669.1	PREDICTED: sucrose synthase-like [Fragaria vesca subsp. vesca]	9
470102485	XP_004287684.1	PREDICTED: alpha-aminoadipic semialdehyde synthase-like [Fragaria vesca subsp. vesca]	9
470106746	XP_004289721.1	PREDICTED: LL-diaminopimelate aminotransferase, chloroplastic-like [Fragaria vesca subsp. vesca]	9
470108181	XP_004290407.1	PREDICTED: beta-ureidopropionase-like [Fragaria vesca subsp. vesca]	9
470112577	XP_004292509.1	PREDICTED: dehydrogenase/reductase SDR family member 12-like [Fragaria vesca subsp. vesca]	9
470118034	XP_004295148.1	PREDICTED: 3-deoxy-manno-octulosonate cytidylyltransferase-like [Fragaria vesca subsp. vesca]	9
470126842	XP_004299391.1	PREDICTED: delta-1-pyrroline-5-carboxylate dehydrogenase 12A1, mitochondrial-like [Fragaria vesca subsp. vesca]	9
470127087	XP_004299510.1	PREDICTED: NAD-dependent dihydropyrimidine dehydrogenase subunit PreA-like [Fragaria vesca subsp. vesca]	9
470132358	XP_004302049.1	PREDICTED: GDP-mannose 3,5-epimerase 1-like [Fragaria vesca subsp. vesca]	9
470136207	XP_004303888.1	PREDICTED: 4-hydroxyphenylpyruvate dioxygenase-like [Fragaria vesca subsp. vesca]	9
470142936	XP_004307146.1	PREDICTED: mitochondrial carnitine/acylcarnitine carrier-like protein-like [Fragaria vesca subsp. vesca]	9
470145042	XP_004308153.1	PREDICTED: CDGSH iron-sulfur domain-containing protein 2A-like [Fragaria vesca subsp. vesca]	9
470107243	XP_004289958.1	PREDICTED: dolichyl-diphosphooligosaccharide--protein glycosyltransferase subunit 2-like [Fragaria vesca subsp. vesca]	8
470110215	XP_004291381.1	PREDICTED: ATP sulfurylase 2-like [Fragaria vesca subsp. vesca]	8
470114303	XP_004293355.1	PREDICTED: fumarylacetoacetase-like [Fragaria vesca subsp. vesca]	8
470125768	XP_004298871.1	PREDICTED: ubiquitin-conjugating enzyme E2 10-like isoform 2 [Fragaria vesca subsp. vesca]	8
470133858	XP_004302776.1	PREDICTED: actin-depolymerizing factor 3-like isoform 2 [Fragaria vesca subsp. vesca]	8
470134088	XP_004302888.1	PREDICTED: malonate--CoA ligase-like [Fragaria vesca subsp. vesca]	8
470134189	XP_004302938.1	PREDICTED: chaperone protein DnaJ-like [Fragaria vesca subsp. vesca]	8
470134793	XP_004303221.1	PREDICTED: uncharacterized protein LOC101295056 [Fragaria vesca subsp. vesca]	8
470135678	XP_004303637.1	PREDICTED: peptidyl-prolyl cis-trans isomerase Pin1-like [Fragaria vesca subsp. vesca]	8
470144253	XP_004307774.1	PREDICTED: peptide methionine sulfoxide reductase A4, chloroplastic-like [Fragaria vesca subsp. vesca]	8
470109885	XP_004291218.1	PREDICTED: plasma membrane ATPase 4-like [Fragaria vesca subsp. vesca]	7
470111253	XP_004291863.1	PREDICTED: gamma carbonic anhydrase 1, mitochondrial-like [Fragaria vesca subsp. vesca]	7
470117505	XP_004294898.1	PREDICTED: DNA damage-inducible protein 1-like [Fragaria vesca subsp. vesca]	7
470117853	XP_004295062.1	PREDICTED: galactokinase-like [Fragaria vesca subsp. vesca]	7
470120759	XP_004296457.1	PREDICTED: plasma membrane ATPase 4-like [Fragaria vesca subsp. vesca]	7
470122965	XP_004297507.1	PREDICTED: ubiquitin-conjugating enzyme E2 27-like [Fragaria vesca subsp. vesca]	7
470125396	XP_004298688.1	PREDICTED: primary amine oxidase-like [Fragaria vesca subsp. vesca]	7
470126658	XP_004299300.1	PREDICTED: uncharacterized protein LOC101312443 [Fragaria vesca subsp. vesca]	7
470130668	XP_004301225.1	PREDICTED: sucrose synthase 6-like [Fragaria vesca subsp. vesca]	7
470133451	XP_004302579.1	PREDICTED: probable pyridoxal biosynthesis protein PDX1-like [Fragaria vesca subsp. vesca]	7
470135969	XP_004303775.1	PREDICTED: ATPase 10, plasma membrane-type-like [Fragaria vesca subsp. vesca]	7
470137378	XP_004304443.1	PREDICTED: adenosine kinase 2-like [Fragaria vesca subsp. vesca]	7
470141578	XP_004306507.1	PREDICTED: 30S ribosomal protein 2, chloroplastic-like [Fragaria vesca subsp. vesca]	7
470144889	XP_004308079.1	PREDICTED: LOW QUALITY PROTEIN: tripeptidyl-peptidase 2-like [Fragaria vesca subsp. vesca]	7
470117136	XP_004294720.1	PREDICTED: probable histone H2B.1-like [Fragaria vesca subsp. vesca]	6
470117743	XP_004295009.1	PREDICTED: mitochondrial dicarboxylate/tricarboxylate transporter DTC-like [Fragaria vesca subsp. vesca]	6
470142823	XP_004307094.1	PREDICTED: aspartic proteinase nepenthesin-1-like [Fragaria vesca subsp. vesca]	6
470101447	XP_004287184.1	PREDICTED: outer envelope pore protein 37, chloroplastic-like [Fragaria vesca subsp. vesca]	5
470115079	XP_004293731.1	PREDICTED: protein ROOT HAIR DEFECTIVE 3 homolog 2-like [Fragaria vesca subsp. vesca]	5
470115243	XP_004293812.1	PREDICTED: metacaspase-4-like [Fragaria vesca subsp. vesca]	5
470120622	XP_004296398.1	PREDICTED: uncharacterized protein LOC101310107 [Fragaria vesca subsp. vesca]	5
470121288	XP_004296708.1	PREDICTED: pirin-like protein-like [Fragaria vesca subsp. vesca]	5
470123037	XP_004297543.1	PREDICTED: probable inactive purple acid phosphatase 27-like [Fragaria vesca subsp. vesca]	5
470126674	XP_004299308.1	PREDICTED: flavonoid 3'-monooxygenase-like [Fragaria vesca subsp. vesca]	5
470127948	XP_004299919.1	PREDICTED: UDP-glucose:glycoprotein glucosyltransferase-like [Fragaria vesca subsp. vesca]	5
470128515	XP_004300184.1	PREDICTED: phosphomevalonate kinase-like [Fragaria vesca subsp. vesca]	5
470128727	XP_004300287.1	PREDICTED: LOW QUALITY PROTEIN: ras-related protein RABH1b-like [Fragaria vesca subsp. vesca]	5
470134985	XP_004303313.1	PREDICTED: phospholipase D alpha 1-like [Fragaria vesca subsp. vesca]	5
470135806	XP_004303698.1	PREDICTED: flavonoid 3'-monooxygenase-like [Fragaria vesca subsp. vesca]	5
470142746	XP_004307059.1	PREDICTED: uncharacterized protein LOC101313350 [Fragaria vesca subsp. vesca]	5
470144514	XP_004307899.1	PREDICTED: caffeic acid 3-O-methyltransferase-like [Fragaria vesca subsp. vesca]	5
470102979	XP_004287925.1	PREDICTED: peroxidase 3-like [Fragaria vesca subsp. vesca]	4
470103744	XP_004288290.1	PREDICTED: probable xyloglucan endotransglucosylase/hydrolase protein 6-like [Fragaria vesca subsp. vesca]	4
470108839	XP_004290716.1	PREDICTED: CUGBP Elav-like family member 1-like [Fragaria vesca subsp. vesca]	4
470109464	XP_004291017.1	PREDICTED: vacuolar-processing enzyme-like [Fragaria vesca subsp. vesca]	4
470111242	XP_004291858.1	PREDICTED: bifunctional dihydroflavonol 4-reductase/flavanone 4-reductase-like [Fragaria vesca subsp. vesca]	4
470111453	XP_004291962.1	PREDICTED: transmembrane 9 superfamily member 4-like [Fragaria vesca subsp. vesca]	4
470111483	XP_004291977.1	PREDICTED: probable steroid-binding protein 3-like [Fragaria vesca subsp. vesca]	4
470118005	XP_004295134.1	PREDICTED: ubiquitin carboxyl-terminal hydrolase 12-like [Fragaria vesca subsp. vesca]	4
470118014	XP_004295138.1	PREDICTED: lysosomal beta glucosidase-like [Fragaria vesca subsp. vesca]	4
470120659	XP_004296415.1	PREDICTED: mitochondrial outer membrane protein porin 4-like [Fragaria vesca subsp. vesca]	4
470127731	XP_004299816.1	PREDICTED: patellin-3-like [Fragaria vesca subsp. vesca]	4
470127860	XP_004299877.1	PREDICTED: uncharacterized protein LOC101291626 [Fragaria vesca subsp. vesca]	4
470130338	XP_004301060.1	PREDICTED: lysosomal beta glucosidase-like [Fragaria vesca subsp. vesca]	4
470134153	XP_004302920.1	PREDICTED: coatomer subunit beta'-2-like [Fragaria vesca subsp. vesca]	4
470134558	XP_004303115.1	PREDICTED: serine carboxypeptidase-like 40-like [Fragaria vesca subsp. vesca]	4
470136256	XP_004303912.1	PREDICTED: transmembrane 9 superfamily member 4-like [Fragaria vesca subsp. vesca]	4
470136611	XP_004304080.1	PREDICTED: 1-aminocyclopropane-1-carboxylate oxidase-like isoform 2 [Fragaria vesca subsp. vesca]	4
470142668	XP_004307025.1	PREDICTED: splicing factor 3A subunit 3-like [Fragaria vesca subsp. vesca]	4
470143376	XP_004307353.1	PREDICTED: serine carboxypeptidase-like 49-like [Fragaria vesca subsp. vesca]	4
470143451	XP_004307390.1	PREDICTED: probable aquaporin PIP2-5-like [Fragaria vesca subsp. vesca]	4
470143473	XP_004307399.1	PREDICTED: serine carboxypeptidase-like 27-like [Fragaria vesca subsp. vesca]	4
470143929	XP_004307619.1	PREDICTED: probable aquaporin PIP-type 7a-like [Fragaria vesca subsp. vesca]	4
470107086	XP_004289881.1	PREDICTED: probable methyltransferase PMT25-like [Fragaria vesca subsp. vesca]	3
470111062	XP_004291772.1	PREDICTED: cinnamoyl-CoA reductase 1-like [Fragaria vesca subsp. vesca]	3
470115295	XP_004293838.1	PREDICTED: haloacid dehalogenase-like hydrolase domain-containing protein 3-like [Fragaria vesca subsp. vesca]	3
470117149	XP_004294725.1	PREDICTED: trans-cinnamate 4-monooxygenase-like [Fragaria vesca subsp. vesca]	3
470117445	XP_004294868.1	PREDICTED: regulator of ribonuclease-like protein 3-like [Fragaria vesca subsp. vesca]	3
470122886	XP_004297469.1	PREDICTED: putative clathrin assembly protein At2g01600-like [Fragaria vesca subsp. vesca]	3
470126624	XP_004299283.1	PREDICTED: alpha-1,4-glucan-protein synthase [UDP-forming]-like [Fragaria vesca subsp. vesca]	3
470126654	XP_004299298.1	PREDICTED: glycerophosphoryl diester phosphodiesterase-like [Fragaria vesca subsp. vesca]	3
470129836	XP_004300814.1	PREDICTED: uncharacterized protein LOC101291534 [Fragaria vesca subsp. vesca]	3
470132564	XP_004302150.1	PREDICTED: CBS domain-containing protein CBSX6-like [Fragaria vesca subsp. vesca]	3
470137616	XP_004304559.1	PREDICTED: phosphate carrier protein, mitochondrial-like [Fragaria vesca subsp. vesca]	3
470141606	XP_004306521.1	PREDICTED: probable U6 snRNA-associated Sm-like protein LSm7-like [Fragaria vesca subsp. vesca]	3
470101399	XP_004287160.1	PREDICTED: U6 snRNA-associated Sm-like protein LSm6-like [Fragaria vesca subsp. vesca]	2
470101620	XP_004287268.1	PREDICTED: synaptotagmin-5-like [Fragaria vesca subsp. vesca]	2
470103062	XP_004287964.1	PREDICTED: allene oxide synthase, chloroplastic-like [Fragaria vesca subsp. vesca]	2
470103566	XP_004288206.1	PREDICTED: annexin D1-like [Fragaria vesca subsp. vesca]	2
470106628	XP_004289665.1	PREDICTED: isoflavone reductase-like protein-like [Fragaria vesca subsp. vesca]	2
470108362	XP_004290489.1	PREDICTED: peroxidase 12-like [Fragaria vesca subsp. vesca]	2
470110082	XP_004291316.1	PREDICTED: prolyl endopeptidase-like [Fragaria vesca subsp. vesca]	2
470128576	XP_004300214.1	PREDICTED: uncharacterized protein LOC101299868 [Fragaria vesca subsp. vesca]	2
470135997	XP_004303789.1	PREDICTED: uncharacterized protein LOC101304983 [Fragaria vesca subsp. vesca]	2
470136232	XP_004303900.1	PREDICTED: uncharacterized oxidoreductase At1g06690, chloroplastic-like [Fragaria vesca subsp. vesca]	2
470136478	XP_004304019.1	PREDICTED: CBS domain-containing protein CBSX1, chloroplastic-like [Fragaria vesca subsp. vesca]	2
470142759	XP_004307065.1	PREDICTED: unknown protein DS12 from 2D-PAGE of leaf, chloroplastic-like [Fragaria vesca subsp. vesca]	2
470149378	XP_004310215.1	PREDICTED: uncharacterized protein LOC101303480 [Fragaria vesca subsp. vesca]	2

## Sheet: network2_node
node1	node2
470115587	470148557
470115587	470103898
470115587	470109830
470115587	470143638
470115587	470148166
470115587	470143989
470115587	470126235
470115587	470135244
470115587	470132774
470115587	470141723
470148557	470137863
470148557	470132602
470148557	470126235
470148557	470137394
470103898	470141538
470103898	470126235
470103898	470139718
470103898	470127277
470103898	470135574
470109830	470118138
470109830	470128370
470109830	470136725
470143638	470118963
470143638	470132602
470143638	470110096
470143638	470129540
470143638	470126765
470143638	470108436
470143638	470128467
470143638	470137394
470143638	470115771
470143638	470121419
470143638	470134834
470143638	470142650
470143638	470106724
470143638	470117483
470143638	470115341
470143638	470141723
470143638	470121694
470143638	470137863
470143638	470102371
470143638	470102716
470143638	470137654
470143638	470134744
470143638	470144151
470143638	470142441
470143638	470129560
470143638	470148670
470143638	470135822
470143638	470136725
470143638	470137614
470143638	470142843
470148166	470137465
470143989	470134139
470143989	470136735
470143989	470141751
470143989	470101313
470143989	470126235
470143989	470136725
470143989	470115570
470126235	470114712
470126235	470108520
470126235	470136725
470126235	470108986
470135244	470120800
470135244	470102674
470135244	470145009
470135244	470109036
470135244	470102716
470135244	470121643
470135244	470102129
470135244	470108380
470135244	470102341
470135244	470115341
470135244	470101313
470135244	470147901
470135244	470134742
470135244	470121226
470135244	470122167
470135244	470142843
470132774	470132602
470132774	470109183
470132774	470110376
470132774	470111396
470132774	470121124
470132774	470116378
470132774	470137394
470132774	470117788
470132774	470141723
470141723	470109183
470141723	470117806
470141723	470102674
470141723	470133735
470141723	470108436
470141723	470109046
470141723	470115771
470141723	470121419
470141723	470134834
470141723	470142423
470141723	470134139
470141723	470106724
470141723	470101628
470141723	470107959
470141723	470101995
470141723	470136937
470141723	470126007
470141723	470108568
470141723	470109855
470141723	470127750
470141723	470114201
470141723	470117611
470141723	470106411
470141723	470127277
470141723	470123252
470141723	470129560
470141723	470108380
470141723	470115606
470141723	470147901
470141723	470136725
470141723	470128672
470141723	470135574
470141723	470125361
470141723	470134411
470141723	470118963
470141723	470132602
470141723	470110096
470141723	470129540
470141723	470126765
470141723	470101341
470141723	470121124
470141723	470144131
470141723	470144958
470141723	470110285
470141723	470117788
470141723	470125893
470141723	470142650
470141723	470102732
470141723	470128317
470141723	470102371
470141723	470102042
470141723	470104195
470141723	470141751
470141723	470121741
470141723	470137654
470141723	470134744
470141723	470144151
470141723	470101369
470141723	470103854
470141723	470134363
470141723	470134742
470137863	470147924
470137863	470102674
470137863	470111396
470137863	470141751
470137863	470102716
470137863	470128467
470137863	470117611
470137863	470108986
470137863	470142441
470137863	470117483
470137863	470135822
470137863	470148670
470137863	470115341
470137863	470136725
470137863	470106646
470137863	470134742
470137863	470142843
470132602	470144151
470132602	470120928
470132602	470142650
470132602	470129560
470132602	470123045
470132602	470121124
470132602	470117193
470132602	470111247
470132602	470108568
470137394	470134139
470137394	470114712
470137394	470110902
470137394	470121276
470137394	470108436
470137394	470136725
470137394	470115771
470137394	470142843
470141538	470134411
470141538	470114712
470141538	470102674
470141538	470126765
470141538	470121124
470141538	470144131
470141538	470142650
470141538	470106724
470141538	470103044
470141538	470124581
470141538	470132987
470141538	470128317
470141538	470125505
470141538	470102042
470141538	470136937
470141538	470121741
470141538	470109855
470141538	470117611
470141538	470127277
470141538	470144151
470141538	470101897
470141538	470129560
470141538	470148532
470141538	470142996
470141538	470103854
470141538	470103657
470141538	470115213
470141538	470134742
470141538	470135574
470139718	470142423
470139718	470102129
470139718	470122981
470139718	470117782
470139718	470123254
470139718	470123045
470139718	470142922
470139718	470111247
470139718	470101544
470127277	470134411
470127277	470128818
470127277	470114712
470127277	470136937
470127277	470102042
470127277	470126765
470127277	470102882
470127277	470109855
470127277	470105921
470127277	470143579
470127277	470122981
470127277	470106724
470127277	470133060
470127277	470115606
470127277	470123045
470127277	470103854
470127277	470102732
470127277	470102006
470127277	470128672
470127277	470141650
470135574	470134411
470135574	470118963
470135574	470110096
470135574	470129540
470135574	470126765
470135574	470144131
470135574	470144958
470135574	470127043
470135574	470134834
470135574	470142650
470135574	470106724
470135574	470123045
470135574	470142922
470135574	470102732
470135574	470121694
470135574	470102371
470135574	470117782
470135574	470121741
470135574	470109855
470135574	470114201
470135574	470125684
470135574	470134744
470135574	470134340
470135574	470101897
470135574	470114540
470135574	470115606
470135574	470142996
470135574	470111247
470135574	470128672
470135574	470125361
470135574	470142843
470128370	470120800
470128370	470117782
470128370	470108380
470128370	470102341
470128370	470136725
470136725	470108436
470136725	470121643
470136725	470115771
470136725	470123045
470136725	470102341
470136725	470121232
470136725	470120800
470136725	470109036
470136725	470102129
470136725	470142441
470136725	470108380
470136725	470148670
470136725	470135822
470136725	470147901
470136725	470137614
470136725	470122167
470136725	470142843
470136725	470125361
470118963	470109183
470118963	470110096
470118963	470129540
470118963	470121124
470118963	470108436
470118963	470115771
470118963	470144958
470118963	470110285
470118963	470117788
470118963	470134834
470118963	470106975
470118963	470102732
470118963	470107959
470118963	470137735
470118963	470121694
470118963	470102371
470118963	470136937
470118963	470114201
470118963	470137654
470118963	470134744
470118963	470110548
470118963	470110546
470118963	470129560
470118963	470148532
470118963	470114540
470118963	470108380
470118963	470115606
470118963	470134363
470118963	470147901
470118963	470128672
470118963	470125361
470110096	470129540
470110096	470126765
470110096	470108436
470110096	470144131
470110096	470115771
470110096	470144958
470110096	470110285
470110096	470109564
470110096	470134834
470110096	470106724
470110096	470114516
470110096	470102732
470110096	470107959
470110096	470121694
470110096	470102371
470110096	470108568
470110096	470114201
470110096	470137654
470110096	470134744
470110096	470106053
470110096	470114540
470110096	470115606
470110096	470134363
470110096	470147901
470110096	470128672
470129540	470121694
470129540	470117806
470129540	470147924
470129540	470102371
470129540	470108436
470129540	470144131
470129540	470115771
470129540	470137654
470129540	470134834
470129540	470101897
470129540	470106053
470129540	470114540
470129540	470115606
470129540	470114516
470129540	470142996
470129540	470102732
470129540	470134363
470129540	470147901
470129540	470106646
470129540	470107959
470129540	470128672
470126765	470134411
470126765	470101341
470126765	470121124
470126765	470108436
470126765	470115771
470126765	470144958
470126765	470121419
470126765	470134834
470126765	470120928
470126765	470102884
470126765	470106724
470126765	470103044
470126765	470142922
470126765	470124581
470126765	470132987
470126765	470102371
470126765	470133998
470126765	470102042
470126765	470136937
470126765	470117782
470126765	470126007
470126765	470109855
470126765	470117611
470126765	470114201
470126765	470137654
470126765	470134744
470126765	470144151
470126765	470116329
470126765	470129560
470126765	470103657
470126765	470115213
470126765	470127531
470108436	470134411
470108436	470114737
470108436	470109046
470108436	470144131
470108436	470115771
470108436	470144958
470108436	470110285
470108436	470121419
470108436	470134834
470108436	470142650
470108436	470106724
470108436	470101628
470108436	470115341
470108436	470107959
470108436	470121694
470108436	470128317
470108436	470102371
470108436	470117782
470108436	470108568
470108436	470122313
470108436	470114201
470108436	470137654
470108436	470134744
470108436	470106411
470108436	470148532
470108436	470102294
470108436	470103854
470108436	470134363
470108436	470128672
470108436	470125361
470128467	470120800
470128467	470102674
470128467	470111396
470128467	470133735
470128467	470102716
470128467	470108568
470128467	470121643
470128467	470117611
470128467	470120928
470128467	470142441
470128467	470101369
470128467	470117483
470128467	470135822
470128467	470148670
470128467	470115341
470128467	470134742
470128467	470142843
470115771	470134411
470115771	470114737
470115771	470109046
470115771	470144131
470115771	470144958
470115771	470110285
470115771	470121419
470115771	470134834
470115771	470142650
470115771	470106724
470115771	470101628
470115771	470115341
470115771	470107959
470115771	470121694
470115771	470128317
470115771	470102371
470115771	470117782
470115771	470108568
470115771	470122313
470115771	470114201
470115771	470137654
470115771	470134744
470115771	470106411
470115771	470148532
470115771	470102294
470115771	470103854
470115771	470134363
470115771	470128672
470115771	470125361
470121419	470134411
470121419	470114712
470121419	470123228
470121419	470102042
470121419	470126007
470121419	470109046
470121419	470121741
470121419	470109855
470121419	470127446
470121419	470137654
470121419	470106411
470121419	470142650
470121419	470106724
470121419	470101628
470134834	470117806
470134834	470123228
470134834	470114737
470134834	470144131
470134834	470144958
470134834	470110285
470134834	470142650
470134834	470106724
470134834	470114516
470134834	470102732
470134834	470107959
470134834	470137735
470134834	470121694
470134834	470102371
470134834	470101995
470134834	470117782
470134834	470108568
470134834	470121741
470134834	470117611
470134834	470114201
470134834	470137654
470134834	470134744
470134834	470101897
470134834	470106053
470134834	470122981
470134834	470114540
470134834	470115606
470134834	470142996
470134834	470134363
470134834	470147901
470134834	470128672
470134834	470125361
470142650	470134411
470142650	470101341
470142650	470121124
470142650	470133735
470142650	470144131
470142650	470120928
470142650	470102884
470142650	470103044
470142650	470142922
470142650	470132654
470142650	470102732
470142650	470124581
470142650	470107959
470142650	470133998
470142650	470102042
470142650	470136937
470142650	470126007
470142650	470108568
470142650	470121741
470142650	470109855
470142650	470114201
470142650	470117611
470142650	470137654
470142650	470134744
470142650	470144151
470142650	470129560
470142650	470101369
470142650	470115606
470142650	470134363
470106724	470134411
470106724	470101341
470106724	470121124
470106724	470144958
470106724	470120928
470106724	470102884
470106724	470103044
470106724	470142922
470106724	470124581
470106724	470132987
470106724	470102371
470106724	470133998
470106724	470117782
470106724	470102042
470106724	470136937
470106724	470126007
470106724	470109855
470106724	470117611
470106724	470114201
470106724	470137654
470106724	470134744
470106724	470134340
470106724	470144151
470106724	470116329
470106724	470129560
470106724	470103657
470106724	470115213
470106724	470127531
470117483	470145009
470117483	470102716
470117483	470142441
470117483	470122981
470117483	470148670
470117483	470135822
470117483	470110092
470117483	470115341
470117483	470134742
470117483	470121226
470117483	470142843
470115341	470102674
470115341	470116094
470115341	470102882
470115341	470133735
470115341	470102716
470115341	470108568
470115341	470121643
470115341	470117611
470115341	470108986
470115341	470142441
470115341	470101369
470115341	470108520
470115341	470135822
470115341	470148670
470115341	470134742
470115341	470142843
470121694	470117806
470121694	470102371
470121694	470137654
470121694	470134744
470121694	470114540
470121694	470114516
470121694	470115606
470121694	470102732
470121694	470124581
470121694	470147901
470121694	470128672
470102371	470117806
470102371	470123228
470102371	470144131
470102371	470144958
470102371	470110285
470102371	470102732
470102371	470114201
470102371	470134744
470102371	470106053
470102371	470114540
470102371	470115606
470102371	470147901
470102371	470128672
470102716	470120800
470102716	470102674
470102716	470102882
470102716	470121643
470102716	470117611
470102716	470108986
470102716	470142441
470102716	470136735
470102716	470135822
470102716	470148670
470102716	470134742
470102716	470142843
470137654	470134411
470137654	470114712
470137654	470114737
470137654	470101341
470137654	470121124
470137654	470133735
470137654	470144131
470137654	470134139
470137654	470102884
470137654	470103044
470137654	470124581
470137654	470107959
470137654	470101544
470137654	470128317
470137654	470134744
470137654	470144151
470137654	470101897
470137654	470107642
470137654	470129560
470137654	470101369
470137654	470142996
470137654	470117741
470137654	470134363
470137654	470115213
470137654	470127791
470137654	470122167
470134744	470117806
470134744	470144131
470134744	470144958
470134744	470110285
470134744	470102732
470134744	470107959
470134744	470137735
470134744	470101995
470134744	470108568
470134744	470114201
470134744	470106053
470134744	470122981
470134744	470114540
470134744	470115606
470134744	470134363
470134744	470147901
470134744	470128672
470134744	470125361
470144151	470109183
470144151	470102674
470144151	470101341
470144151	470121124
470144151	470133735
470144151	470144131
470144151	470117788
470144151	470134139
470144151	470110092
470144151	470102732
470144151	470132987
470144151	470101544
470144151	470102042
470144151	470145009
470144151	470101221
470144151	470141751
470144151	470109855
470144151	470122313
470144151	470117611
470144151	470134340
470144151	470142441
470144151	470129560
470144151	470101369
470144151	470114540
470144151	470115606
470144151	470103854
470144151	470111247
470144151	470134742
470142441	470102674
470142441	470117611
470142441	470148670
470142441	470135822
470142441	470134742
470142441	470142843
470129560	470123228
470129560	470114737
470129560	470111396
470129560	470101341
470129560	470121124
470129560	470133735
470129560	470144131
470129560	470125893
470129560	470102732
470129560	470107959
470129560	470141802
470129560	470141751
470129560	470108568
470129560	470121741
470129560	470109855
470129560	470134340
470129560	470123252
470129560	470101369
470129560	470115606
470129560	470102294
470129560	470134363
470148670	470102674
470148670	470133735
470148670	470117611
470148670	470101369
470148670	470101824
470148670	470135822
470148670	470147966
470148670	470134742
470148670	470142843
470135822	470120800
470135822	470102674
470135822	470102882
470135822	470133735
470135822	470108568
470135822	470117611
470135822	470120928
470135822	470101369
470135822	470123254
470135822	470136735
470135822	470111247
470135822	470134742
470135822	470142843
470137614	470102884
470137614	470109036
470137614	470101313
470137614	470107922
470137614	470142843
470142843	470102674
470142843	470133735
470142843	470122313
470142843	470101369
470142843	470121226
470137465	470147924
470137465	470123254
470137465	470141622
470137465	470122313
470137465	470106646
470137465	470117611
470137465	470107285
470137465	470125361
470134139	470128818
470134139	470109183
470134139	470101995
470134139	470102674
470134139	470133735
470134139	470103750
470134139	470122313
470134139	470144131
470134139	470117611
470134139	470144958
470134139	470108986
470134139	470117788
470134139	470107642
470134139	470101369
470134139	470133060
470134139	470117741
470134139	470134742
470134139	470127791
470134139	470125361
470136735	470120800
470136735	470145009
470136735	470111396
470136735	470126007
470136735	470133735
470136735	470141751
470136735	470109564
470136735	470107642
470136735	470101369
470136735	470101824
470136735	470102294
470136735	470144865
470141751	470102674
470141751	470133735
470141751	470114201
470141751	470108986
470141751	470141505
470141751	470143579
470141751	470101369
470141751	470117741
470141751	470147901
470141751	470127791
470141751	470141650
470141751	470101544
470101313	470120800
470101313	470109183
470101313	470145009
470101313	470109036
470101313	470133735
470101313	470121643
470101313	470117788
470101313	470109564
470101313	470102129
470101313	470107642
470101313	470101369
470101313	470108380
470101313	470123045
470101313	470121276
470101313	470102341
470101313	470147901
470101313	470134742
470101313	470121226
470101313	470122167
470101313	470101544
470115570	470101824
470115570	470111396
470115570	470107922
470114712	470134411
470114712	470102042
470114712	470136937
470114712	470102674
470114712	470121124
470114712	470117611
470114712	470125684
470114712	470134340
470114712	470103044
470114712	470111247
470114712	470124581
470114712	470134363
470114712	470134742
470114712	470115213
470114712	470107959
470108520	470143097
470108520	470144168
470108520	470141622
470108986	470145009
470108986	470110376
470108986	470133735
470108986	470122313
470108986	470117611
470108986	470101369
470108986	470101544
470120800	470117806
470120800	470102674
470120800	470121643
470120800	470109564
470120800	470123045
470120800	470102341
470120800	470110092
470120800	470121226
470120800	470101995
470120800	470136937
470120800	470145009
470120800	470109036
470120800	470110376
470120800	470102129
470120800	470108380
470120800	470121276
470120800	470147901
470120800	470134742
470120800	470127531
470120800	470122167
470120800	470125361
470102674	470128818
470102674	470101341
470102674	470133735
470102674	470121643
470102674	470144131
470102674	470133060
470102674	470102341
470102674	470147924
470102674	470102042
470102674	470136937
470102674	470110376
470102674	470122313
470102674	470117611
470102674	470101897
470102674	470106053
470102674	470101369
470102674	470114540
470102674	470108380
470102674	470142996
470102674	470121276
470102674	470103854
470102674	470111247
470102674	470106646
470102674	470134742
470102674	470127531
470102674	470125361
470145009	470109183
470145009	470123228
470145009	470121124
470145009	470121643
470145009	470117788
470145009	470109564
470145009	470143579
470145009	470103044
470145009	470102341
470145009	470110092
470145009	470102006
470145009	470124581
470145009	470121226
470145009	470121232
470145009	470101995
470145009	470109036
470145009	470110376
470145009	470122313
470145009	470102129
470145009	470108380
470145009	470117741
470145009	470127791
470145009	470127531
470145009	470122167
470145009	470141650
470109036	470110376
470109036	470121643
470109036	470102129
470109036	470123045
470109036	470108380
470109036	470102341
470109036	470147901
470109036	470121226
470109036	470127531
470109036	470122167
470109036	470125361
470121643	470109564
470121643	470102129
470121643	470108380
470121643	470123045
470121643	470121276
470121643	470102341
470121643	470147901
470121643	470134742
470121643	470121226
470121643	470127531
470121643	470122167
470121643	470125361
470102129	470141622
470102129	470108380
470102129	470102341
470102129	470103854
470102129	470147901
470102129	470134742
470102129	470121226
470102129	470127531
470102129	470122167
470102129	470121232
470108380	470117806
470108380	470101995
470108380	470117782
470108380	470109564
470108380	470148532
470108380	470102341
470108380	470147901
470108380	470121226
470108380	470127531
470108380	470122167
470108380	470125361
470102341	470109183
470102341	470117806
470102341	470117788
470102341	470109564
470102341	470142423
470102341	470121226
470102341	470128317
470102341	470101995
470102341	470101897
470102341	470142996
470102341	470121276
470102341	470103854
470102341	470147901
470102341	470127531
470102341	470122167
470102341	470125361
470147901	470117806
470147901	470144131
470147901	470144958
470147901	470110285
470147901	470132654
470147901	470101995
470147901	470114201
470147901	470128672
470147901	470122167
470147901	470125361
470134742	470128818
470134742	470101341
470134742	470133735
470134742	470144131
470134742	470102884
470134742	470133060
470134742	470123045
470134742	470133712
470134742	470110376
470134742	470122313
470134742	470117611
470134742	470101369
470134742	470114540
470134742	470121276
470134742	470117741
470134742	470103854
470134742	470111247
470134742	470127791
470134742	470125361
470121226	470109564
470121226	470127531
470121226	470122167
470122167	470117806
470122167	470101995
470122167	470109564
470122167	470123045
470122167	470121276
470122167	470111247
470122167	470127531
470122167	470121232
470122167	470125361
470109183	470114737
470109183	470121124
470109183	470133735
470109183	470125684
470109183	470134340
470109183	470101369
470109183	470102884
470110376	470101824
470110376	470137123
470110376	470109564
470111396	470116094
470121124	470144131
470121124	470117788
470121124	470120928
470121124	470106975
470121124	470103044
470121124	470110092
470121124	470102732
470121124	470124581
470121124	470108568
470121124	470121741
470121124	470109855
470121124	470114201
470121124	470125684
470121124	470134340
470121124	470123254
470121124	470115606
470121124	470128672
470116378	470116805
470116378	470134363
470116378	470107959
470117788	470114737
470117788	470133735
470117788	470125684
470117788	470134340
470117788	470101369
470117788	470102884
470117806	470101995
470117806	470117782
470117806	470137123
470117806	470144131
470117806	470117611
470117806	470114201
470117806	470144958
470117806	470110285
470117806	470133060
470117806	470121232
470117806	470128672
470117806	470125361
470133735	470128818
470133735	470116805
470133735	470103750
470133735	470144131
470133735	470144958
470133735	470133060
470133735	470101544
470133735	470101995
470133735	470122313
470133735	470117611
470133735	470107642
470133735	470134195
470133735	470121276
470133735	470117741
470133735	470127791
470133735	470125361
470109046	470141802
470109046	470148532
470109046	470102201
470109046	470101628
470109046	470126007
470142423	470101995
470142423	470133998
470142423	470136937
470142423	470123045
470142423	470132654
470142423	470103854
470142423	470111247
470142423	470144958
470142423	470125361
470101628	470141802
470101628	470106411
470107959	470134411
470107959	470128317
470107959	470126007
470107959	470121741
470107959	470105921
470107959	470124581
470107959	470134363
470107959	470128672
470101995	470134411
470101995	470117782
470101995	470144131
470101995	470114201
470101995	470117611
470101995	470144958
470101995	470105921
470101995	470102884
470101995	470101369
470101995	470102006
470101995	470125361
470136937	470128818
470136937	470114737
470136937	470101341
470136937	470144958
470136937	470133060
470136937	470103044
470136937	470132987
470136937	470133998
470136937	470141622
470136937	470117611
470136937	470114540
470136937	470121276
470136937	470103657
470136937	470115213
470126007	470134411
470126007	470141802
470126007	470102042
470126007	470116805
470126007	470121741
470126007	470127446
470126007	470114516
470126007	470134363
470108568	470125684
470108568	470110285
470108568	470134340
470109855	470134411
470109855	470102042
470109855	470101341
470109855	470117193
470109855	470125893
470109855	470148532
470109855	470123045
470109855	470132654
470114201	470101341
470114201	470144131
470114201	470144958
470114201	470110285
470114201	470102732
470114201	470102006
470114201	470125684
470114201	470134340
470114201	470101897
470114201	470106053
470114201	470122981
470114201	470115606
470114201	470123254
470114201	470142996
470114201	470103854
470114201	470115213
470114201	470128672
470114201	470125361
470117611	470128818
470117611	470101341
470117611	470144131
470117611	470144958
470117611	470133060
470117611	470132987
470117611	470133998
470117611	470122313
470117611	470101369
470117611	470114540
470117611	470121276
470117611	470103854
470117611	470111247
470117611	470103657
470117611	470125361
470106411	470141802
470123252	470121741
470115606	470144131
470115606	470121148
470115606	470122981
470115606	470114540
470115606	470102006
470128672	470123228
470128672	470144131
470128672	470144958
470128672	470110285
470128672	470101897
470128672	470114540
470128672	470142996
470128672	470124581
470128672	470134363
470125361	470114737
470125361	470101341
470125361	470144131
470125361	470144958
470125361	470110285
470125361	470137735
470125361	470117782
470125361	470106053
470125361	470101369
470134411	470128317
470134411	470104195
470134411	470102042
470134411	470101341
470134411	470144131
470134411	470120928
470134411	470102884
470134411	470123045
470134411	470134363
470101341	470128818
470101341	470120928
470101341	470102884
470101341	470133060
470101341	470128317
470101341	470102042
470101341	470106053
470101341	470142996
470101341	470111247
470101341	470103854
470144131	470144958
470144131	470110285
470144131	470105921
470144131	470142922
470144131	470102732
470144131	470117782
470144131	470106053
470144131	470122981
470144131	470101369
470144131	470114540
470144131	470127531
470144958	470110285
470144958	470123045
470144958	470132654
470144958	470133712
470144958	470133998
470144958	470106053
470144958	470122981
470144958	470101369
470144958	470114540
470144958	470111247
470110285	470114737
470110285	470106053
470110285	470122981
470110285	470134195
470125893	470123045
470125893	470121741
470102732	470121148
470102732	470122981
470102732	470114540
470102732	470102006
470128317	470116805
470128317	470120928
470128317	470103854
470128317	470134363
470128317	470124581
470102042	470120928
470102042	470124581
470104195	470123228
470121741	470141802
470121741	470127446
470121741	470106975
470121741	470102006
470121741	470134363
470101369	470128818
470101369	470116805
470101369	470103750
470101369	470133060
470101369	470101544
470101369	470122313
470101369	470107642
470101369	470134195
470101369	470121276
470101369	470117741
470101369	470127791
470103854	470128818
470103854	470101897
470103854	470102884
470103854	470133060
470103854	470123045
470103854	470142996
470134363	470105921
470134363	470124581
470147924	470101824
470147924	470114516
470147924	470107285
470106646	470101824
470106646	470114516
470120928	470116805
470120928	470102251
470123045	470122981
470123045	470102884
470123045	470142922
470123045	470121276
470123045	470111247
470111247	470122981
470111247	470142922
470121276	470133998
470121276	470116805
470121276	470141622
470121276	470101824
470121276	470114540
470121276	470134195
470121276	470103657
470121276	470115213
470121276	470132987
470103044	470125505
470103044	470125684
470103044	470134340
470103044	470114540
470103044	470110092
470103044	470124581
470124581	470125684
470124581	470134340
470124581	470110092
470132987	470143097
470132987	470141622
470132987	470125684
470132987	470134340
470125505	470117782
470101897	470142922
470148532	470114737
470148532	470102201
470142996	470142922
470103657	470143097
470103657	470141622
470103657	470125684
470103657	470134340
470115213	470110546
470115213	470116329
470115213	470127043
470115213	470110548
470122981	470132654
470101544	470102006
470101544	470122313
470101544	470141505
470128818	470109564
470102882	470123228
470102882	470120614
470105921	470102642
470143579	470121148
470143579	470144168
470143579	470110092
470143579	470145404
470143579	470148210
470143579	470141650
470133060	470109564
470102006	470110092
470141650	470144168
470141650	470110092
470127043	470116329
470125684	470106975
470134340	470106975
470114540	470133998
470114540	470141622
470114540	470122313
470121232	470101824
470121232	470127531
470106975	470114737
470137735	470114737
470137735	470144865
470110548	470144168
470110546	470144168
470109564	470137123
470109564	470122313
470109564	470127531
470114516	470141802
470102884	470107922
470102884	470141505
470133998	470141622
470116329	470101221
470127531	470117741
470127531	470127791
470123228	470110092
470123228	470120614
470127446	470141802
470107642	470147966
470117741	470101824
470127791	470101824
470101221	470147966
470147966	470107922
470141622	470143097
470144865	470116805
470144865	470134195
470144865	470116699
470144865	470148210
470143097	470110423
470116805	470134195
470102201	470137628
470116699	470111597
470116699	470110146

## Sheet: network2
Protein ID1	Protein ID2	Protein Desc	Degree
470148670	XP_004309877.1	PREDICTED: proteasome subunit beta type-4-like [Fragaria vesca subsp. vesca]	18
470148557	XP_004309823.1	PREDICTED: ATPase family AAA domain-containing protein At1g05910-like [Fragaria vesca subsp. vesca]	6
470148532	XP_004309811.1	PREDICTED: probable fructokinase-2-like [Fragaria vesca subsp. vesca]	10
470148210	XP_004309662.1	PREDICTED: anthocyanidin reductase-like [Fragaria vesca subsp. vesca]	3
470148166	XP_004309641.1	PREDICTED: U5 small nuclear ribonucleoprotein 40 kDa protein-like isoform 4 [Fragaria vesca subsp. vesca]	3
470147966	XP_004309547.1	PREDICTED: UPF0160 protein MYG1, mitochondrial-like [Fragaria vesca subsp. vesca]	5
470147924	XP_004309527.1	PREDICTED: sex-lethal homolog [Fragaria vesca subsp. vesca]	8
470147901	XP_004309516.1	PREDICTED: 50S ribosomal protein L11, chloroplastic-like [Fragaria vesca subsp. vesca]	29
470145404	XP_004308329.1	PREDICTED: soyasaponin III rhamnosyltransferase-like [Fragaria vesca subsp. vesca]	2
470145009	XP_004308137.1	PREDICTED: elongation factor 1-gamma-like [Fragaria vesca subsp. vesca]	33
470144958	XP_004308113.1	PREDICTED: putative 4-hydroxy-tetrahydrodipicolinate reductase 3, chloroplastic-like [Fragaria vesca subsp. vesca]	34
470144865	XP_004308067.1	PREDICTED: short-chain dehydrogenase TIC 32, chloroplastic-like [Fragaria vesca subsp. vesca]	7
470144168	XP_004307734.1	PREDICTED: chalcone--flavonone isomerase-like [Fragaria vesca subsp. vesca]	6
470144151	XP_004307727.1	PREDICTED: superoxide dismutase [Mn], mitochondrial-like [Fragaria vesca subsp. vesca]	37
470144131	XP_004307718.1	PREDICTED: uroporphyrinogen decarboxylase, chloroplastic-like [Fragaria vesca subsp. vesca]	40
470143989	XP_004307649.1	PREDICTED: clathrin heavy chain 1-like [Fragaria vesca subsp. vesca]	9
470143638	XP_004307478.1	PREDICTED: ribulose bisphosphate carboxylase/oxygenase activase 1, chloroplastic-like [Fragaria vesca subsp. vesca]	32
470143579	XP_004307451.1	PREDICTED: chalcone--flavonone isomerase 1-like [Fragaria vesca subsp. vesca]	10
470143097	XP_004307221.1	PREDICTED: uncharacterized protein LOC101292742 [Fragaria vesca subsp. vesca]	6
470142996	XP_004307174.1	PREDICTED: serine hydroxymethyltransferase, mitochondrial-like [Fragaria vesca subsp. vesca]	12
470142922	XP_004307139.1	PREDICTED: ATP phosphoribosyltransferase-like [Fragaria vesca subsp. vesca]	11
470142843	XP_004307102.1	PREDICTED: 26S protease regulatory subunit 6B homolog [Fragaria vesca subsp. vesca]	20
470142650	XP_004307016.1	PREDICTED: malate dehydrogenase [NADP], chloroplastic-like [Fragaria vesca subsp. vesca]	39
470142441	XP_004306916.1	PREDICTED: proteasome subunit beta type-1-like [Fragaria vesca subsp. vesca]	15
470142423	XP_004306907.1	PREDICTED: 4-hydroxy-tetrahydrodipicolinate synthase 1, chloroplastic-like [Fragaria vesca subsp. vesca]	13
470141802	XP_004306617.1	PREDICTED: granule-bound starch synthase 1, chloroplastic/amyloplastic-like [Fragaria vesca subsp. vesca]	9
470141751	XP_004306592.1	PREDICTED: actin-7-like [Fragaria vesca subsp. vesca]	19
470141723	XP_004306579.1	PREDICTED: phosphoglycerate kinase, chloroplastic-like [Fragaria vesca subsp. vesca]	65
470141650	XP_004306543.1	PREDICTED: chalcone synthase 2-like [Fragaria vesca subsp. vesca]	7
470141622	XP_004306529.1	PREDICTED: ADP,ATP carrier protein 1, mitochondrial-like [Fragaria vesca subsp. vesca]	11
470141538	XP_004306487.1	PREDICTED: citrate synthase, mitochondrial-like isoform 2 [Fragaria vesca subsp. vesca]	31
470141505	XP_004306471.1	PREDICTED: histone-lysine N-methyltransferase ASHH1-like [Fragaria vesca subsp. vesca]	4
470139718	XP_004305593.1	PREDICTED: acetylglutamate kinase, chloroplastic-like [Fragaria vesca subsp. vesca]	11
470137863	XP_004304679.1	PREDICTED: proteasome subunit beta type-7-B-like [Fragaria vesca subsp. vesca]	20
470137735	XP_004304618.1	PREDICTED: quinone oxidoreductase-like protein At1g23740, chloroplastic-like [Fragaria vesca subsp. vesca]	7
470137654	XP_004304578.1	PREDICTED: glyceraldehyde-3-phosphate dehydrogenase A, chloroplastic-like [Fragaria vesca subsp. vesca]	40
470137628	XP_004304565.1	PREDICTED: lysosomal alpha-mannosidase-like [Fragaria vesca subsp. vesca]	2
470137614	XP_004304558.1	PREDICTED: V-type proton ATPase subunit C-like [Fragaria vesca subsp. vesca]	8
470137465	XP_004304484.1	PREDICTED: splicing factor 3A subunit 2-like [Fragaria vesca subsp. vesca]	10
470137394	XP_004304451.1	PREDICTED: cell division cycle protein 48 homolog [Fragaria vesca subsp. vesca]	12
470137123	XP_004304323.1	PREDICTED: DEAD-box ATP-dependent RNA helicase 38-like [Fragaria vesca subsp. vesca]	4
470136937	XP_004304237.1	PREDICTED: probable mitochondrial-processing peptidase subunit beta-like [Fragaria vesca subsp. vesca]	26
470136735	XP_004304139.1	PREDICTED: 14-3-3-like protein-like [Fragaria vesca subsp. vesca]	16
470136725	XP_004304134.1	PREDICTED: putative DNA repair protein RAD23-3-like [Fragaria vesca subsp. vesca]	12
470135822	XP_004303706.1	PREDICTED: proteasome subunit alpha type-6-like [Fragaria vesca subsp. vesca]	23
470135574	XP_004303588.1	PREDICTED: ferredoxin-dependent glutamate synthase 1, chloroplastic-like [Fragaria vesca subsp. vesca]	35
470135244	XP_004303433.1	PREDICTED: 40S ribosomal protein S28-like [Fragaria vesca subsp. vesca]	18
470134834	XP_004303241.1	PREDICTED: uncharacterized protein LOC101301311 [Fragaria vesca subsp. vesca]	42
470134744	XP_004303198.1	PREDICTED: uncharacterized protein LOC101312554 [Fragaria vesca subsp. vesca]	33
470134742	XP_004303197.1	PREDICTED: T-complex protein 1 subunit theta-like [Fragaria vesca subsp. vesca]	39
470134411	XP_004303046.1	PREDICTED: pyruvate kinase, cytosolic isozyme-like [Fragaria vesca subsp. vesca]	26
470134363	XP_004303023.1	PREDICTED: fructose-bisphosphate aldolase cytoplasmic isozyme-like [Fragaria vesca subsp. vesca]	22
470134340	XP_004303012.1	PREDICTED: monodehydroascorbate reductase-like [Fragaria vesca subsp. vesca]	16
470134195	XP_004302941.1	PREDICTED: translocase of chloroplast 34-like [Fragaria vesca subsp. vesca]	7
470134139	XP_004302913.1	PREDICTED: heat shock 70 kDa protein 15-like [Fragaria vesca subsp. vesca]	25
470133998	XP_004302845.1	PREDICTED: mitochondrial-processing peptidase subunit alpha-like [Fragaria vesca subsp. vesca]	11
470133735	XP_004302715.1	PREDICTED: probable mediator of RNA polymerase II transcription subunit 37e-like [Fragaria vesca subsp. vesca]	36
470133712	XP_004302704.1	PREDICTED: aldo-keto reductase family 4 member C9-like [Fragaria vesca subsp. vesca]	3
470133060	XP_004302392.1	PREDICTED: ATP-dependent Clp protease proteolytic subunit-related protein 3, chloroplastic-like [Fragaria vesca subsp. vesca]	13
470132987	XP_004302356.1	PREDICTED: mitochondrial outer membrane protein porin of 34 kDa-like [Fragaria vesca subsp. vesca]	12
470132774	XP_004302250.1	PREDICTED: probable protein disulfide-isomerase A6-like [Fragaria vesca subsp. vesca]	11
470132654	XP_004302193.1	PREDICTED: bifunctional aspartate aminotransferase and glutamate/aspartate-prephenate aminotransferase-like [Fragaria vesca subsp. vesca]	7
470132602	XP_004302168.1	PREDICTED: thioredoxin F2, chloroplastic-like [Fragaria vesca subsp. vesca]	14
470129560	XP_004300681.1	PREDICTED: catalase-like [Fragaria vesca subsp. vesca]	32
470129540	XP_004300672.1	PREDICTED: chlorophyll a-b binding protein CP26, chloroplastic-like [Fragaria vesca subsp. vesca]	27
470128818	XP_004300331.1	PREDICTED: ATP-dependent Clp protease proteolytic subunit-related protein 4, chloroplastic-like [Fragaria vesca subsp. vesca]	12
470128672	XP_004300260.1	PREDICTED: glycine cleavage system H protein, mitochondrial-like isoform 1 [Fragaria vesca subsp. vesca]	27
470128467	XP_004300162.1	PREDICTED: proteasome subunit alpha type-3-like [Fragaria vesca subsp. vesca]	20
470128370	XP_004300116.1	PREDICTED: dolichyl-diphosphooligosaccharide--protein glycosyltransferase subunit 1A-like [Fragaria vesca subsp. vesca]	7
470128317	XP_004300090.1	PREDICTED: pyrophosphate--fructose 6-phosphate 1-phosphotransferase subunit alpha-like [Fragaria vesca subsp. vesca]	15
470127791	XP_004299843.1	PREDICTED: tubulin alpha-1 chain-like [Fragaria vesca subsp. vesca]	10
470127750	XP_004299825.1	PREDICTED: uncharacterized protein LOC101300446 [Fragaria vesca subsp. vesca]	2
470127531	XP_004299722.1	PREDICTED: eukaryotic translation initiation factor 3 subunit C-like [Fragaria vesca subsp. vesca]	18
470127446	XP_004299680.1	PREDICTED: isoamylase 3, chloroplastic-like [Fragaria vesca subsp. vesca]	5
470127277	XP_004299600.1	PREDICTED: acetyl-CoA carboxylase 1-like [Fragaria vesca subsp. vesca]	24
470127043	XP_004299488.1	PREDICTED: glutamate decarboxylase-like [Fragaria vesca subsp. vesca]	4
470126765	XP_004299353.1	PREDICTED: malate dehydrogenase, chloroplastic-like [Fragaria vesca subsp. vesca]	39
470126235	XP_004299096.1	PREDICTED: coatomer subunit gamma-like [Fragaria vesca subsp. vesca]	9
470126007	XP_004298987.1	PREDICTED: alpha-glucan water dikinase 1, chloroplastic-like [Fragaria vesca subsp. vesca]	17
470125893	XP_004298932.1	PREDICTED: aldehyde dehydrogenase family 2 member B4, mitochondrial-like [Fragaria vesca subsp. vesca]	6
470125684	XP_004298830.1	PREDICTED: monodehydroascorbate reductase, chloroplastic-like [Fragaria vesca subsp. vesca]	13
470125505	XP_004298742.1	PREDICTED: LOW QUALITY PROTEIN: hydroxymethylglutaryl-CoA synthase-like [Fragaria vesca subsp. vesca]	4
470125361	XP_004298671.1	PREDICTED: elongation factor G, chloroplastic-like [Fragaria vesca subsp. vesca]	35
470124581	XP_004298290.1	PREDICTED: dihydrolipoyllysine-residue acetyltransferase component of pyruvate dehydrogenase complex-like [Fragaria vesca subsp. vesca]	19
470123254	XP_004297643.1	PREDICTED: spermidine synthase 1-like [Fragaria vesca subsp. vesca]	6
470123252	XP_004297642.1	PREDICTED: aldehyde dehydrogenase family 2 member B7, mitochondrial-like [Fragaria vesca subsp. vesca]	4
470123228	XP_004297630.1	PREDICTED: carbonic anhydrase, chloroplastic-like isoform 2 [Fragaria vesca subsp. vesca]	11
470123045	XP_004297547.1	PREDICTED: argininosuccinate synthase, chloroplastic-like [Fragaria vesca subsp. vesca]	23
470122981	XP_004297515.1	PREDICTED: glutamate-1-semialdehyde 2,1-aminomutase, chloroplastic-like isoform 1 [Fragaria vesca subsp. vesca]	15
470122313	XP_004297188.1	PREDICTED: heat shock protein HSP 90-alpha 1-like [Fragaria vesca subsp. vesca]	17
470122167	XP_004297119.1	PREDICTED: 60S ribosomal protein L13a-4-like [Fragaria vesca subsp. vesca]	23
470121741	XP_004296919.1	PREDICTED: glucose-1-phosphate adenylyltransferase large subunit 1, chloroplastic-like [Fragaria vesca subsp. vesca]	18
470121694	XP_004296896.1	PREDICTED: photosystem I reaction center subunit II, chloroplastic-like [Fragaria vesca subsp. vesca]	20
470121643	XP_004296872.1	PREDICTED: 60S ribosomal protein L19-2-like [Fragaria vesca subsp. vesca]	23
470121419	XP_004296766.1	PREDICTED: pyruvate, phosphate dikinase, chloroplastic-like [Fragaria vesca subsp. vesca]	20
470121276	XP_004296702.1	PREDICTED: mitochondrial import receptor subunit TOM40-1-like [Fragaria vesca subsp. vesca]	23
470121232	XP_004296681.1	PREDICTED: probable importin-7 homolog [Fragaria vesca subsp. vesca]	8
470121226	XP_004296678.1	PREDICTED: eukaryotic translation initiation factor 3 subunit H-like [Fragaria vesca subsp. vesca]	15
470121148	XP_004296643.1	PREDICTED: cytochrome P450 716B1-like [Fragaria vesca subsp. vesca]	4
470121124	XP_004296631.1	PREDICTED: glutathione reductase, cytosolic-like [Fragaria vesca subsp. vesca]	32
470120928	XP_004296538.1	PREDICTED: 6-phosphogluconate dehydrogenase, decarboxylating 1, chloroplastic-like [Fragaria vesca subsp. vesca]	14
470120800	XP_004296477.1	PREDICTED: 60S ribosomal protein L4-like [Fragaria vesca subsp. vesca]	30
470120614	XP_004296394.1	PREDICTED: cyanate hydratase-like [Fragaria vesca subsp. vesca]	3
470118963	XP_004295588.1	PREDICTED: uncharacterized protein LOC101314642 [Fragaria vesca subsp. vesca]	35
470118138	XP_004295195.1	PREDICTED: ER membrane protein complex subunit 8/9 homolog [Fragaria vesca subsp. vesca]	2
470117806	XP_004295039.1	PREDICTED: 30S ribosomal protein S1, chloroplastic-like [Fragaria vesca subsp. vesca]	24
470117788	XP_004295031.1	PREDICTED: protein disulfide isomerase-like 1-4-like [Fragaria vesca subsp. vesca]	16
470117782	XP_004295028.1	PREDICTED: 4-hydroxy-3-methylbut-2-en-1-yl diphosphate synthase, chloroplastic-like [Fragaria vesca subsp. vesca]	15
470117741	XP_004295008.1	PREDICTED: tubulin alpha-1 chain-like [Fragaria vesca subsp. vesca]	10
470117611	XP_004294947.1	PREDICTED: ruBisCO large subunit-binding protein subunit beta, chloroplastic-like [Fragaria vesca subsp. vesca]	40
470117483	XP_004294887.1	PREDICTED: LOW QUALITY PROTEIN: proteasome activator complex subunit 4-like [Fragaria vesca subsp. vesca]	15
470117193	XP_004294746.1	PREDICTED: peroxidase 4-like [Fragaria vesca subsp. vesca]	3
470116805	XP_004294566.1	PREDICTED: outer envelope pore protein 16, chloroplastic-like [Fragaria vesca subsp. vesca]	10
470116699	XP_004294515.1	PREDICTED: 12-oxophytodienoate reductase 2-like [Fragaria vesca subsp. vesca]	4
470116378	XP_004294359.1	PREDICTED: uncharacterized protein LOC101302142 [Fragaria vesca subsp. vesca]	5
470116329	XP_004294335.1	PREDICTED: glyoxylate/succinic semialdehyde reductase 1-like [Fragaria vesca subsp. vesca]	6
470116094	XP_004294221.1	PREDICTED: probable glutathione S-transferase-like [Fragaria vesca subsp. vesca]	3
470115771	XP_004294065.1	PREDICTED: sedoheptulose-1,7-bisphosphatase, chloroplastic-like [Fragaria vesca subsp. vesca]	39
470115606	XP_004293987.1	PREDICTED: ferredoxin--NADP reductase, root isozyme, chloroplastic-like [Fragaria vesca subsp. vesca]	21
470115587	XP_004293978.1	PREDICTED: coatomer subunit alpha-1-like [Fragaria vesca subsp. vesca]	11
470115570	XP_004293970.1	PREDICTED: ras-related protein RABA1d-like [Fragaria vesca subsp. vesca]	5
470115341	XP_004293861.1	PREDICTED: proteasome subunit alpha type-4-like [Fragaria vesca subsp. vesca]	24
470115213	XP_004293797.1	PREDICTED: succinate-semialdehyde dehydrogenase, mitochondrial-like [Fragaria vesca subsp. vesca]	13
470114737	XP_004293566.1	PREDICTED: uncharacterized protein At2g34460, chloroplastic-like [Fragaria vesca subsp. vesca]	14
470114712	XP_004293554.1	PREDICTED: pyruvate dehydrogenase E1 component subunit beta-like [Fragaria vesca subsp. vesca]	22
470114540	XP_004293472.1	PREDICTED: cytochrome b6-f complex iron-sulfur subunit, chloroplastic-like [Fragaria vesca subsp. vesca]	24
470114516	XP_004293460.1	PREDICTED: chlorophyll a-b binding protein 151, chloroplastic-like [Fragaria vesca subsp. vesca]	9
470114201	XP_004293305.1	PREDICTED: aminomethyltransferase, mitochondrial-like [Fragaria vesca subsp. vesca]	36
470111597	XP_004292032.1	PREDICTED: uncharacterized protein LOC101300027 [Fragaria vesca subsp. vesca]	2
470111396	XP_004291934.1	PREDICTED: serpin-ZX-like [Fragaria vesca subsp. vesca]	8
470111247	XP_004291860.1	PREDICTED: ornithine carbamoyltransferase, chloroplastic-like [Fragaria vesca subsp. vesca]	17
470110902	XP_004291698.1	PREDICTED: uncharacterized protein RP120-like [Fragaria vesca subsp. vesca]	2
470110548	XP_004291542.1	PREDICTED: pleiotropic drug resistance protein 2-like [Fragaria vesca subsp. vesca]	4
470110546	XP_004291541.1	PREDICTED: pleiotropic drug resistance protein 2-like [Fragaria vesca subsp. vesca]	4
470110423	XP_004291483.1	PREDICTED: uncharacterized protein LOC101294330 [Fragaria vesca subsp. vesca]	2
470110376	XP_004291460.1	PREDICTED: DEAD-box ATP-dependent RNA helicase 56-like [Fragaria vesca subsp. vesca]	11
470110285	XP_004291415.1	PREDICTED: psbP domain-containing protein 5, chloroplastic-like [Fragaria vesca subsp. vesca]	21
470110146	XP_004291348.1	PREDICTED: synaptotagmin-2-like [Fragaria vesca subsp. vesca]	2
470110096	XP_004291323.1	PREDICTED: plastocyanin, chloroplastic-like [Fragaria vesca subsp. vesca]	30
470110092	XP_004291321.1	PREDICTED: glutathione S-transferase F8, chloroplastic-like [Fragaria vesca subsp. vesca]	12
470109855	XP_004291203.1	PREDICTED: aspartate aminotransferase, chloroplastic-like [Fragaria vesca subsp. vesca]	20
470109830	XP_004291191.1	PREDICTED: ER membrane protein complex subunit 1-like [Fragaria vesca subsp. vesca]	5
470109564	XP_004291063.1	PREDICTED: eukaryotic initiation factor 4A-9-like [Fragaria vesca subsp. vesca]	17
470109183	XP_004290881.1	PREDICTED: protein disulfide-isomerase-like [Fragaria vesca subsp. vesca]	16
470109046	XP_004290813.1	PREDICTED: sucrose synthase 2-like [Fragaria vesca subsp. vesca]	10
470109036	XP_004290808.1	PREDICTED: 60S ribosomal protein L18-2-like [Fragaria vesca subsp. vesca]	18
470108986	XP_004290783.1	PREDICTED: uncharacterized protein OsI_027940-like [Fragaria vesca subsp. vesca]	14
470108568	XP_004290587.1	PREDICTED: thioredoxin M-type, chloroplastic-like [Fragaria vesca subsp. vesca]	17
470108520	XP_004290564.1	PREDICTED: serine carboxypeptidase-like 42-like [Fragaria vesca subsp. vesca]	6
470108436	XP_004290524.1	PREDICTED: fructose-1,6-bisphosphatase, cytosolic-like [Fragaria vesca subsp. vesca]	39
470108380	XP_004290498.1	PREDICTED: 60S ribosomal protein L3-like [Fragaria vesca subsp. vesca]	24
470107959	XP_004290303.1	PREDICTED: probable fructose-bisphosphate aldolase 2, chloroplastic-like [Fragaria vesca subsp. vesca]	22
470107922	XP_004290287.1	PREDICTED: vacuolar proton ATPase a3-like [Fragaria vesca subsp. vesca]	5
470107642	XP_004290153.1	PREDICTED: uncharacterized HIT-like protein Rv1262c/MT1300-like [Fragaria vesca subsp. vesca]	8
470107285	XP_004289979.1	PREDICTED: heterogeneous nuclear ribonucleoprotein 27C-like [Fragaria vesca subsp. vesca]	3
470106975	XP_004289827.1	PREDICTED: L-galactose dehydrogenase-like [Fragaria vesca subsp. vesca]	7
470106724	XP_004289711.1	PREDICTED: malate dehydrogenase, glyoxysomal-like [Fragaria vesca subsp. vesca]	40
470106646	XP_004289673.1	PREDICTED: uncharacterized protein LOC101299909 isoform 1 [Fragaria vesca subsp. vesca]	7
470106411	XP_004289566.1	PREDICTED: sucrose synthase 6-like [Fragaria vesca subsp. vesca]	7
470106053	XP_004289391.1	PREDICTED: oligopeptidase A-like [Fragaria vesca subsp. vesca]	13
470105921	XP_004289326.1	PREDICTED: LOW QUALITY PROTEIN: 3-hydroxyacyl-[acyl-carrier-protein] dehydratase FabZ-like [Fragaria vesca subsp. vesca]	7
470104195	XP_004288495.1	PREDICTED: probable mannitol dehydrogenase-like [Fragaria vesca subsp. vesca]	4
470103898	XP_004288364.1	PREDICTED: nitrogen regulatory protein P-II homolog [Fragaria vesca subsp. vesca]	7
470103854	XP_004288342.1	PREDICTED: S-adenosylmethionine synthase 2-like isoform 1 [Fragaria vesca subsp. vesca]	22
470103750	XP_004288293.1	PREDICTED: cysteine desulfurase 1, mitochondrial-like [Fragaria vesca subsp. vesca]	4
470103657	XP_004288248.1	PREDICTED: mitochondrial outer membrane protein porin 2-like [Fragaria vesca subsp. vesca]	11
470103044	XP_004287956.1	PREDICTED: dihydrolipoyllysine-residue succinyltransferase component of 2-oxoglutarate dehydrogenase complex 2, mitochondrial-like [Fragaria vesca subsp. vesca]	16
470102884	XP_004287880.1	PREDICTED: soluble inorganic pyrophosphatase-like [Fragaria vesca subsp. vesca]	16
470102882	XP_004287879.1	PREDICTED: gamma carbonic anhydrase 1, mitochondrial-like [Fragaria vesca subsp. vesca]	7
470102732	XP_004287805.1	PREDICTED: ferredoxin--NADP reductase, chloroplastic-like [Fragaria vesca subsp. vesca]	21
470102716	XP_004287797.1	PREDICTED: proteasome subunit alpha type-7-like [Fragaria vesca subsp. vesca]	19
470102674	XP_004287776.1	PREDICTED: T-complex protein 1 subunit zeta-like [Fragaria vesca subsp. vesca]	43
470102642	XP_004287760.1	PREDICTED: rhodanese-like domain-containing protein 15, chloroplastic-like [Fragaria vesca subsp. vesca]	2
470102371	XP_004287628.1	PREDICTED: auxin-binding protein ABP19a-like [Fragaria vesca subsp. vesca]	26
470102341	XP_004287613.1	PREDICTED: 40S ribosomal protein S3-3-like [Fragaria vesca subsp. vesca]	28
470102294	XP_004287590.1	PREDICTED: mitogen-activated protein kinase kinase 2-like [Fragaria vesca subsp. vesca]	5
470102251	XP_004287569.1	PREDICTED: uncharacterized protein LOC101300947 [Fragaria vesca subsp. vesca]	2
470102201	XP_004287546.1	PREDICTED: ectonucleotide pyrophosphatase/phosphodiesterase family member 3-like [Fragaria vesca subsp. vesca]	4
470102129	XP_004287511.1	PREDICTED: 60S ribosomal protein L31-1-like [Fragaria vesca subsp. vesca]	19
470102042	XP_004287468.1	PREDICTED: NADP-dependent malic enzyme-like [Fragaria vesca subsp. vesca]	17
470102006	XP_004287450.1	PREDICTED: probable lactoylglutathione lyase, chloroplast-like [Fragaria vesca subsp. vesca]	10
470101995	XP_004287445.1	PREDICTED: uncharacterized protein LOC101312281 [Fragaria vesca subsp. vesca]	25
470101897	XP_004287403.1	PREDICTED: serine hydroxymethyltransferase, mitochondrial-like [Fragaria vesca subsp. vesca]	12
470101824	XP_004287368.1	PREDICTED: GTP-binding nuclear protein Ran-3-like [Fragaria vesca subsp. vesca]	11
470101628	XP_004287272.1	PREDICTED: probable sucrose-phosphate synthase 1-like [Fragaria vesca subsp. vesca]	8
470101544	XP_004287230.1	PREDICTED: peptidyl-prolyl cis-trans isomerase B2-like [Fragaria vesca subsp. vesca]	12
470101369	XP_004287145.1	PREDICTED: heat shock 70 kDa protein-like [Fragaria vesca subsp. vesca]	36
470101341	XP_004287132.1	PREDICTED: leucine aminopeptidase 3, chloroplastic-like [Fragaria vesca subsp. vesca]	26
470101313	XP_004287119.1	PREDICTED: 40S ribosomal protein S12-like [Fragaria vesca subsp. vesca]	24
470101221	XP_004287075.1	PREDICTED: 3-hydroxyisobutyryl-CoA hydrolase-like protein 3, mitochondrial-like isoform 2 [Fragaria vesca subsp. vesca]	4

## Sheet: all
Protein ID1	Protein ID2	Protein Desc	Degree
470141723	XP_004306579.1	PREDICTED: phosphoglycerate kinase, chloroplastic-like [Fragaria vesca subsp. vesca]	65
470115832	XP_004294095.1	PREDICTED: malate dehydrogenase, mitochondrial-like [Fragaria vesca subsp. vesca]	58
470120564	XP_004296370.1	PREDICTED: malate dehydrogenase, cytoplasmic-like [Fragaria vesca subsp. vesca]	52
470128381	XP_004300121.1	PREDICTED: glyceraldehyde-3-phosphate dehydrogenase B, chloroplastic-like [Fragaria vesca subsp. vesca]	50
470149016	XP_004310041.1	PREDICTED: glyceraldehyde-3-phosphate dehydrogenase-like [Fragaria vesca subsp. vesca]	50
470128600	XP_004300225.1	PREDICTED: ubiquitin-60S ribosomal protein L40-like [Fragaria vesca subsp. vesca]	49
470132857	XP_004302291.1	PREDICTED: chloroplast stem-loop binding protein of 41 kDa b, chloroplastic-like [Fragaria vesca subsp. vesca]	48
470107231	XP_004289952.1	PREDICTED: 50S ribosomal protein L10, chloroplastic-like [Fragaria vesca subsp. vesca]	47
470126566	XP_004299254.1	PREDICTED: calcium sensing receptor, chloroplastic-like [Fragaria vesca subsp. vesca]	47
470106997	XP_004289838.1	PREDICTED: triosephosphate isomerase, chloroplastic-like [Fragaria vesca subsp. vesca]	46
470115870	XP_004294114.1	PREDICTED: uroporphyrinogen decarboxylase 1, chloroplastic-like [Fragaria vesca subsp. vesca]	46
470143704	XP_004307511.1	PREDICTED: triosephosphate isomerase, cytosolic-like [Fragaria vesca subsp. vesca]	46
470137715	XP_004304608.1	PREDICTED: peptidyl-prolyl cis-trans isomerase CYP38, chloroplastic-like [Fragaria vesca subsp. vesca]	45
470108717	XP_004290655.1	PREDICTED: chloroplast stem-loop binding protein of 41 kDa a, chloroplastic-like [Fragaria vesca subsp. vesca]	44
470136236	XP_004303902.1	PREDICTED: oxygen-evolving enhancer protein 2, chloroplastic-like [Fragaria vesca subsp. vesca]	44
470102674	XP_004287776.1	PREDICTED: T-complex protein 1 subunit zeta-like [Fragaria vesca subsp. vesca]	43
470114169	XP_004293289.1	PREDICTED: ATP synthase gamma chain, chloroplastic-like [Fragaria vesca subsp. vesca]	42
470117615	XP_004294949.1	PREDICTED: uncharacterized protein LOC101313964 [Fragaria vesca subsp. vesca]	42
470134834	XP_004303241.1	PREDICTED: uncharacterized protein LOC101301311 [Fragaria vesca subsp. vesca]	42
470137157	XP_004304337.1	PREDICTED: LOW QUALITY PROTEIN: NADPH-dependent thioredoxin reductase 3-like [Fragaria vesca subsp. vesca]	42
470129332	XP_004300575.1	PREDICTED: oxygen-evolving enhancer protein 1, chloroplastic-like [Fragaria vesca subsp. vesca]	41
470106724	XP_004289711.1	PREDICTED: malate dehydrogenase, glyoxysomal-like [Fragaria vesca subsp. vesca]	40
470107108	XP_004289892.1	PREDICTED: glutathione reductase, chloroplastic-like [Fragaria vesca subsp. vesca]	40
470117592	XP_004294938.1	PREDICTED: pyruvate kinase, cytosolic isozyme-like isoform 1 [Fragaria vesca subsp. vesca]	40
470117611	XP_004294947.1	PREDICTED: ruBisCO large subunit-binding protein subunit beta, chloroplastic-like [Fragaria vesca subsp. vesca]	40
470137654	XP_004304578.1	PREDICTED: glyceraldehyde-3-phosphate dehydrogenase A, chloroplastic-like [Fragaria vesca subsp. vesca]	40
470137670	XP_004304586.1	PREDICTED: uncharacterized protein LOC101309568 [Fragaria vesca subsp. vesca]	40
470144131	XP_004307718.1	PREDICTED: uroporphyrinogen decarboxylase, chloroplastic-like [Fragaria vesca subsp. vesca]	40
470108436	XP_004290524.1	PREDICTED: fructose-1,6-bisphosphatase, cytosolic-like [Fragaria vesca subsp. vesca]	39
470115771	XP_004294065.1	PREDICTED: sedoheptulose-1,7-bisphosphatase, chloroplastic-like [Fragaria vesca subsp. vesca]	39
470126765	XP_004299353.1	PREDICTED: malate dehydrogenase, chloroplastic-like [Fragaria vesca subsp. vesca]	39
470127432	XP_004299673.1	PREDICTED: thylakoid lumenal 29 kDa protein, chloroplastic-like [Fragaria vesca subsp. vesca]	39
470134742	XP_004303197.1	PREDICTED: T-complex protein 1 subunit theta-like [Fragaria vesca subsp. vesca]	39
470142650	XP_004307016.1	PREDICTED: malate dehydrogenase [NADP], chloroplastic-like [Fragaria vesca subsp. vesca]	39
470115786	XP_004294072.1	PREDICTED: elongation factor 2-like [Fragaria vesca subsp. vesca]	38
470117887	XP_004295078.1	PREDICTED: ATP-citrate synthase beta chain protein 1-like [Fragaria vesca subsp. vesca]	38
470137376	XP_004304442.1	PREDICTED: isocitrate dehydrogenase [NAD] catalytic subunit 5, mitochondrial-like isoform 2 [Fragaria vesca subsp. vesca]	38
470115139	XP_004293760.1	PREDICTED: glycine cleavage system H protein, mitochondrial-like isoform 2 [Fragaria vesca subsp. vesca]	37
470117795	XP_004295034.1	PREDICTED: dihydrolipoyl dehydrogenase 1, mitochondrial-like [Fragaria vesca subsp. vesca]	37
470141788	XP_004306610.1	PREDICTED: thylakoid membrane phosphoprotein 14 kDa, chloroplastic-like [Fragaria vesca subsp. vesca]	37
470144151	XP_004307727.1	PREDICTED: superoxide dismutase [Mn], mitochondrial-like [Fragaria vesca subsp. vesca]	37
470147738	XP_004309437.1	PREDICTED: isocitrate dehydrogenase [NADP]-like [Fragaria vesca subsp. vesca]	37
470101369	XP_004287145.1	PREDICTED: heat shock 70 kDa protein-like [Fragaria vesca subsp. vesca]	36
470114201	XP_004293305.1	PREDICTED: aminomethyltransferase, mitochondrial-like [Fragaria vesca subsp. vesca]	36
470126342	XP_004299147.1	PREDICTED: elongation factor Tu, chloroplastic-like [Fragaria vesca subsp. vesca]	36
470133735	XP_004302715.1	PREDICTED: probable mediator of RNA polymerase II transcription subunit 37e-like [Fragaria vesca subsp. vesca]	36
470114530	XP_004293467.1	PREDICTED: protein THYLAKOID FORMATION1, chloroplastic-like [Fragaria vesca subsp. vesca]	35
470118963	XP_004295588.1	PREDICTED: uncharacterized protein LOC101314642 [Fragaria vesca subsp. vesca]	35
470125361	XP_004298671.1	PREDICTED: elongation factor G, chloroplastic-like [Fragaria vesca subsp. vesca]	35
470135574	XP_004303588.1	PREDICTED: ferredoxin-dependent glutamate synthase 1, chloroplastic-like [Fragaria vesca subsp. vesca]	35
470142472	XP_004306931.1	PREDICTED: transketolase, chloroplastic-like [Fragaria vesca subsp. vesca]	35
325126873	YP_004286110.1	ribulose 1,5-bisphosphate carboxylase/oxygenase large subunit [Fragaria vesca subsp. vesca]	34
470124782	XP_004298388.1	PREDICTED: alpha-1,4 glucan phosphorylase L-2 isozyme, chloroplastic/amyloplastic-like [Fragaria vesca subsp. vesca]	34
470144958	XP_004308113.1	PREDICTED: putative 4-hydroxy-tetrahydrodipicolinate reductase 3, chloroplastic-like [Fragaria vesca subsp. vesca]	34
470109192	XP_004290885.1	PREDICTED: L-ascorbate peroxidase T, chloroplastic-like isoform 2 [Fragaria vesca subsp. vesca]	33
470117001	XP_004294659.1	PREDICTED: ribulose bisphosphate carboxylase/oxygenase activase 2, chloroplastic-like isoform 1 [Fragaria vesca subsp. vesca]	33
470134744	XP_004303198.1	PREDICTED: uncharacterized protein LOC101312554 [Fragaria vesca subsp. vesca]	33
470145009	XP_004308137.1	PREDICTED: elongation factor 1-gamma-like [Fragaria vesca subsp. vesca]	33
470109508	XP_004291039.1	PREDICTED: glycine dehydrogenase [decarboxylating], mitochondrial-like [Fragaria vesca subsp. vesca]	32
470121124	XP_004296631.1	PREDICTED: glutathione reductase, cytosolic-like [Fragaria vesca subsp. vesca]	32
470122874	XP_004297463.1	PREDICTED: phosphoglucomutase, cytoplasmic-like [Fragaria vesca subsp. vesca]	32
470129560	XP_004300681.1	PREDICTED: catalase-like [Fragaria vesca subsp. vesca]	32
470143638	XP_004307478.1	PREDICTED: ribulose bisphosphate carboxylase/oxygenase activase 1, chloroplastic-like [Fragaria vesca subsp. vesca]	32
470117523	XP_004294907.1	PREDICTED: fructose-bisphosphate aldolase, cytoplasmic isozyme 1-like [Fragaria vesca subsp. vesca]	31
470141538	XP_004306487.1	PREDICTED: citrate synthase, mitochondrial-like isoform 2 [Fragaria vesca subsp. vesca]	31
470143788	XP_004307550.1	PREDICTED: 2-oxoglutarate dehydrogenase, mitochondrial-like [Fragaria vesca subsp. vesca]	31
470148201	XP_004309658.1	PREDICTED: oxygen-evolving enhancer protein 3-2, chloroplastic-like [Fragaria vesca subsp. vesca]	31
470148904	XP_004309987.1	PREDICTED: glutamate--glyoxylate aminotransferase 2-like [Fragaria vesca subsp. vesca]	31
470102662	XP_004287770.1	PREDICTED: aconitate hydratase 1-like [Fragaria vesca subsp. vesca]	30
470103020	XP_004287944.1	PREDICTED: aconitate hydratase 2, mitochondrial-like [Fragaria vesca subsp. vesca]	30
470110096	XP_004291323.1	PREDICTED: plastocyanin, chloroplastic-like [Fragaria vesca subsp. vesca]	30
470120800	XP_004296477.1	PREDICTED: 60S ribosomal protein L4-like [Fragaria vesca subsp. vesca]	30
470149158	XP_004310109.1	PREDICTED: peptidyl-prolyl cis-trans isomerase CYP20-2, chloroplastic-like isoform 2 [Fragaria vesca subsp. vesca]	30
470102704	XP_004287791.1	PREDICTED: 3-dehydroquinate synthase-like [Fragaria vesca subsp. vesca]	29
470107435	XP_004290051.1	PREDICTED: isocitrate dehydrogenase [NAD] regulatory subunit 1, mitochondrial-like [Fragaria vesca subsp. vesca]	29
470123334	XP_004297682.1	PREDICTED: pyruvate dehydrogenase E1 component subunit alpha-1, mitochondrial-like [Fragaria vesca subsp. vesca]	29
470132881	XP_004302303.1	PREDICTED: glucose-6-phosphate 1-dehydrogenase 4, chloroplastic-like [Fragaria vesca subsp. vesca]	29
470147901	XP_004309516.1	PREDICTED: 50S ribosomal protein L11, chloroplastic-like [Fragaria vesca subsp. vesca]	29
470102341	XP_004287613.1	PREDICTED: 40S ribosomal protein S3-3-like [Fragaria vesca subsp. vesca]	28
470103318	XP_004288087.1	PREDICTED: bifunctional 3-dehydroquinate dehydratase/shikimate dehydrogenase, chloroplastic-like [Fragaria vesca subsp. vesca]	28
470107271	XP_004289972.1	PREDICTED: succinyl-CoA ligase [ADP-forming] subunit beta, mitochondrial-like [Fragaria vesca subsp. vesca]	28
470104016	XP_004288417.1	PREDICTED: glutamate dehydrogenase 1-like [Fragaria vesca subsp. vesca]	27
470107995	XP_004290321.1	PREDICTED: soluble inorganic pyrophosphatase 1, chloroplastic-like [Fragaria vesca subsp. vesca]	27
470128672	XP_004300260.1	PREDICTED: glycine cleavage system H protein, mitochondrial-like isoform 1 [Fragaria vesca subsp. vesca]	27
470129540	XP_004300672.1	PREDICTED: chlorophyll a-b binding protein CP26, chloroplastic-like [Fragaria vesca subsp. vesca]	27
470134388	XP_004303035.1	PREDICTED: enolase-like [Fragaria vesca subsp. vesca]	27
470135878	XP_004303733.1	PREDICTED: 40S ribosomal protein Sa-2-like [Fragaria vesca subsp. vesca]	27
470136725	XP_004304134.1	PREDICTED: putative DNA repair protein RAD23-3-like [Fragaria vesca subsp. vesca]	27
470137537	XP_004304520.1	PREDICTED: coproporphyrinogen-III oxidase, chloroplastic-like [Fragaria vesca subsp. vesca]	27
470101341	XP_004287132.1	PREDICTED: leucine aminopeptidase 3, chloroplastic-like [Fragaria vesca subsp. vesca]	26
470102371	XP_004287628.1	PREDICTED: auxin-binding protein ABP19a-like [Fragaria vesca subsp. vesca]	26
470106955	XP_004289819.1	PREDICTED: heat shock 70 kDa protein, mitochondrial-like [Fragaria vesca subsp. vesca]	26
470110155	XP_004291352.1	PREDICTED: endoplasmin homolog [Fragaria vesca subsp. vesca]	26
470115830	XP_004294094.1	PREDICTED: peroxisomal (S)-2-hydroxy-acid oxidase-like [Fragaria vesca subsp. vesca]	26
470121875	XP_004296982.1	PREDICTED: serine hydroxymethyltransferase 1-like [Fragaria vesca subsp. vesca]	26
470128485	XP_004300170.1	PREDICTED: phosphoribulokinase, chloroplastic-like [Fragaria vesca subsp. vesca]	26
470134411	XP_004303046.1	PREDICTED: pyruvate kinase, cytosolic isozyme-like [Fragaria vesca subsp. vesca]	26
470136937	XP_004304237.1	PREDICTED: probable mitochondrial-processing peptidase subunit beta-like [Fragaria vesca subsp. vesca]	26
470101995	XP_004287445.1	PREDICTED: uncharacterized protein LOC101312281 [Fragaria vesca subsp. vesca]	25
470125339	XP_004298660.1	PREDICTED: transaldolase-like [Fragaria vesca subsp. vesca]	25
470134139	XP_004302913.1	PREDICTED: heat shock 70 kDa protein 15-like [Fragaria vesca subsp. vesca]	25
470136808	XP_004304174.1	PREDICTED: 6-phosphogluconate dehydrogenase, decarboxylating 3-like [Fragaria vesca subsp. vesca]	25
470149237	XP_004310146.1	PREDICTED: transaldolase-like [Fragaria vesca subsp. vesca]	25
470149323	XP_004310188.1	PREDICTED: 60S ribosomal protein L5-2-like [Fragaria vesca subsp. vesca]	25
470101313	XP_004287119.1	PREDICTED: 40S ribosomal protein S12-like [Fragaria vesca subsp. vesca]	24
470108380	XP_004290498.1	PREDICTED: 60S ribosomal protein L3-like [Fragaria vesca subsp. vesca]	24
470109066	XP_004290823.1	PREDICTED: kinesin-4-like [Fragaria vesca subsp. vesca]	24
470114540	XP_004293472.1	PREDICTED: cytochrome b6-f complex iron-sulfur subunit, chloroplastic-like [Fragaria vesca subsp. vesca]	24
470115341	XP_004293861.1	PREDICTED: proteasome subunit alpha type-4-like [Fragaria vesca subsp. vesca]	24
470117806	XP_004295039.1	PREDICTED: 30S ribosomal protein S1, chloroplastic-like [Fragaria vesca subsp. vesca]	24
470127277	XP_004299600.1	PREDICTED: acetyl-CoA carboxylase 1-like [Fragaria vesca subsp. vesca]	24
470143464	XP_004307395.1	PREDICTED: chlorophyll a-b binding protein 6A, chloroplastic-like [Fragaria vesca subsp. vesca]	24
470117977	XP_004295122.1	PREDICTED: T-complex protein 1 subunit eta-like [Fragaria vesca subsp. vesca]	23
470120979	XP_004296563.1	PREDICTED: ferredoxin-thioredoxin reductase catalytic chain, chloroplastic-like [Fragaria vesca subsp. vesca]	23
470121276	XP_004296702.1	PREDICTED: mitochondrial import receptor subunit TOM40-1-like [Fragaria vesca subsp. vesca]	23
470121643	XP_004296872.1	PREDICTED: 60S ribosomal protein L19-2-like [Fragaria vesca subsp. vesca]	23
470122167	XP_004297119.1	PREDICTED: 60S ribosomal protein L13a-4-like [Fragaria vesca subsp. vesca]	23
470123045	XP_004297547.1	PREDICTED: argininosuccinate synthase, chloroplastic-like [Fragaria vesca subsp. vesca]	23
470125915	XP_004298943.1	PREDICTED: 1-deoxy-D-xylulose 5-phosphate reductoisomerase, chloroplastic-like [Fragaria vesca subsp. vesca]	23
470126189	XP_004299075.1	PREDICTED: ribulose bisphosphate carboxylase small chain 1, chloroplastic-like [Fragaria vesca subsp. vesca]	23
470126989	XP_004299462.1	PREDICTED: succinyl-CoA ligase [ADP-forming] subunit alpha-1, mitochondrial-like [Fragaria vesca subsp. vesca]	23
470130584	XP_004301183.1	PREDICTED: 3-isopropylmalate dehydratase small subunit-like [Fragaria vesca subsp. vesca]	23
470134603	XP_004303137.1	PREDICTED: ribulose bisphosphate carboxylase small chain, chloroplastic-like [Fragaria vesca subsp. vesca]	23
470135822	XP_004303706.1	PREDICTED: proteasome subunit alpha type-6-like [Fragaria vesca subsp. vesca]	23
470136047	XP_004303813.1	PREDICTED: V-type proton ATPase catalytic subunit A-like [Fragaria vesca subsp. vesca]	23
470148481	XP_004309791.1	PREDICTED: nucleoside diphosphate kinase 2, chloroplastic-like [Fragaria vesca subsp. vesca]	23
470101315	XP_004287120.1	PREDICTED: NADP-dependent glyceraldehyde-3-phosphate dehydrogenase-like [Fragaria vesca subsp. vesca]	22
470101783	XP_004287348.1	PREDICTED: NADH-cytochrome b5 reductase-like protein-like [Fragaria vesca subsp. vesca]	22
470103854	XP_004288342.1	PREDICTED: S-adenosylmethionine synthase 2-like isoform 1 [Fragaria vesca subsp. vesca]	22
470107959	XP_004290303.1	PREDICTED: probable fructose-bisphosphate aldolase 2, chloroplastic-like [Fragaria vesca subsp. vesca]	22
470111495	XP_004291983.1	PREDICTED: protein TIC 55, chloroplastic-like [Fragaria vesca subsp. vesca]	22
470114712	XP_004293554.1	PREDICTED: pyruvate dehydrogenase E1 component subunit beta-like [Fragaria vesca subsp. vesca]	22
470133355	XP_004302532.1	PREDICTED: pyruvate decarboxylase isozyme 2-like [Fragaria vesca subsp. vesca]	22
470133565	XP_004302636.1	PREDICTED: chlorophyll a-b binding protein CP29.2, chloroplastic-like [Fragaria vesca subsp. vesca]	22
470134363	XP_004303023.1	PREDICTED: fructose-bisphosphate aldolase cytoplasmic isozyme-like [Fragaria vesca subsp. vesca]	22
470135543	XP_004303573.1	PREDICTED: probable acetyl-CoA acetyltransferase, cytosolic 2-like [Fragaria vesca subsp. vesca]	22
470135736	XP_004303665.1	PREDICTED: dihydrolipoyllysine-residue acetyltransferase component 3 of pyruvate dehydrogenase complex, mitochondrial-like [Fragaria vesca subsp. vesca]	22
325126894	YP_004286131.1	photosystem II phosphoprotein [Fragaria vesca subsp. vesca]	21
470102732	XP_004287805.1	PREDICTED: ferredoxin--NADP reductase, chloroplastic-like [Fragaria vesca subsp. vesca]	21
470107336	XP_004290003.1	PREDICTED: alcohol dehydrogenase class-3-like [Fragaria vesca subsp. vesca]	21
470110285	XP_004291415.1	PREDICTED: psbP domain-containing protein 5, chloroplastic-like [Fragaria vesca subsp. vesca]	21
470115606	XP_004293987.1	PREDICTED: ferredoxin--NADP reductase, root isozyme, chloroplastic-like [Fragaria vesca subsp. vesca]	21
470102438	XP_004287661.1	PREDICTED: 20 kDa chaperonin, chloroplastic-like [Fragaria vesca subsp. vesca]	20
470104141	XP_004288473.1	PREDICTED: succinate-semialdehyde dehydrogenase (acetylating)-like [Fragaria vesca subsp. vesca]	20
470109855	XP_004291203.1	PREDICTED: aspartate aminotransferase, chloroplastic-like [Fragaria vesca subsp. vesca]	20
470114249	XP_004293328.1	PREDICTED: pyrophosphate--fructose 6-phosphate 1-phosphotransferase subunit beta-like [Fragaria vesca subsp. vesca]	20
470121419	XP_004296766.1	PREDICTED: pyruvate, phosphate dikinase, chloroplastic-like [Fragaria vesca subsp. vesca]	20
470121591	XP_004296846.1	PREDICTED: translationally-controlled tumor protein homolog [Fragaria vesca subsp. vesca]	20
470121694	XP_004296896.1	PREDICTED: photosystem I reaction center subunit II, chloroplastic-like [Fragaria vesca subsp. vesca]	20
470126902	XP_004299420.1	PREDICTED: 60S ribosomal protein L15-like [Fragaria vesca subsp. vesca]	20
470127875	XP_004299884.1	PREDICTED: 40S ribosomal protein S23-like [Fragaria vesca subsp. vesca]	20
470128467	XP_004300162.1	PREDICTED: proteasome subunit alpha type-3-like [Fragaria vesca subsp. vesca]	20
470137863	XP_004304679.1	PREDICTED: proteasome subunit beta type-7-B-like [Fragaria vesca subsp. vesca]	20
470142843	XP_004307102.1	PREDICTED: 26S protease regulatory subunit 6B homolog [Fragaria vesca subsp. vesca]	20
470102129	XP_004287511.1	PREDICTED: 60S ribosomal protein L31-1-like [Fragaria vesca subsp. vesca]	19
470102716	XP_004287797.1	PREDICTED: proteasome subunit alpha type-7-like [Fragaria vesca subsp. vesca]	19
470117509	XP_004294900.1	PREDICTED: heat shock cognate protein 80-like [Fragaria vesca subsp. vesca]	19
470124581	XP_004298290.1	PREDICTED: dihydrolipoyllysine-residue acetyltransferase component of pyruvate dehydrogenase complex-like [Fragaria vesca subsp. vesca]	19
470133757	XP_004302726.1	PREDICTED: diaminopimelate epimerase, chloroplastic-like [Fragaria vesca subsp. vesca]	19
470134844	XP_004303246.1	PREDICTED: 40S ribosomal protein S12-like isoform 1 [Fragaria vesca subsp. vesca]	19
470141751	XP_004306592.1	PREDICTED: actin-7-like [Fragaria vesca subsp. vesca]	19
470142932	XP_004307144.1	PREDICTED: acetolactate synthase 1, chloroplastic-like [Fragaria vesca subsp. vesca]	19
470148685	XP_004309883.1	PREDICTED: elongation factor 1-alpha 1-like [Fragaria vesca subsp. vesca]	19
470102205	XP_004287548.1	PREDICTED: thioredoxin-like 2, chloroplastic-like [Fragaria vesca subsp. vesca]	18
470104382	XP_004288584.1	PREDICTED: NADH dehydrogenase [ubiquinone] iron-sulfur protein 1, mitochondrial-like [Fragaria vesca subsp. vesca]	18
470109036	XP_004290808.1	PREDICTED: 60S ribosomal protein L18-2-like [Fragaria vesca subsp. vesca]	18
470111249	XP_004291861.1	PREDICTED: proteasome subunit alpha type-1-A-like [Fragaria vesca subsp. vesca]	18
470115145	XP_004293763.1	PREDICTED: proteasome subunit alpha type-5-like [Fragaria vesca subsp. vesca]	18
470117630	XP_004294956.1	PREDICTED: formate--tetrahydrofolate ligase-like [Fragaria vesca subsp. vesca]	18
470121741	XP_004296919.1	PREDICTED: glucose-1-phosphate adenylyltransferase large subunit 1, chloroplastic-like [Fragaria vesca subsp. vesca]	18
470123967	XP_004297990.1	PREDICTED: acylamino-acid-releasing enzyme-like [Fragaria vesca subsp. vesca]	18
470127256	XP_004299590.1	PREDICTED: betaine aldehyde dehydrogenase 1, chloroplastic-like [Fragaria vesca subsp. vesca]	18
470127531	XP_004299722.1	PREDICTED: eukaryotic translation initiation factor 3 subunit C-like [Fragaria vesca subsp. vesca]	18
470135244	XP_004303433.1	PREDICTED: 40S ribosomal protein S28-like [Fragaria vesca subsp. vesca]	18
470136523	XP_004304040.1	PREDICTED: d-3-phosphoglycerate dehydrogenase, chloroplastic-like [Fragaria vesca subsp. vesca]	18
470141512	XP_004306474.1	PREDICTED: nascent polypeptide-associated complex subunit alpha-like protein-like [Fragaria vesca subsp. vesca]	18
470143218	XP_004307278.1	PREDICTED: NAD-dependent malic enzyme 62 kDa isoform, mitochondrial-like [Fragaria vesca subsp. vesca]	18
470148670	XP_004309877.1	PREDICTED: proteasome subunit beta type-4-like [Fragaria vesca subsp. vesca]	18
470102042	XP_004287468.1	PREDICTED: NADP-dependent malic enzyme-like [Fragaria vesca subsp. vesca]	17
470104403	XP_004288594.1	PREDICTED: glutamine synthetase nodule isozyme-like [Fragaria vesca subsp. vesca]	17
470108568	XP_004290587.1	PREDICTED: thioredoxin M-type, chloroplastic-like [Fragaria vesca subsp. vesca]	17
470109564	XP_004291063.1	PREDICTED: eukaryotic initiation factor 4A-9-like [Fragaria vesca subsp. vesca]	17
470111247	XP_004291860.1	PREDICTED: ornithine carbamoyltransferase, chloroplastic-like [Fragaria vesca subsp. vesca]	17
470115143	XP_004293762.1	PREDICTED: proteasome subunit alpha type-2-A-like [Fragaria vesca subsp. vesca]	17
470122313	XP_004297188.1	PREDICTED: heat shock protein HSP 90-alpha 1-like [Fragaria vesca subsp. vesca]	17
470126007	XP_004298987.1	PREDICTED: alpha-glucan water dikinase 1, chloroplastic-like [Fragaria vesca subsp. vesca]	17
470133383	XP_004302546.1	PREDICTED: acyl-coenzyme A oxidase 4, peroxisomal-like [Fragaria vesca subsp. vesca]	17
470133447	XP_004302577.1	PREDICTED: elongation factor P-like [Fragaria vesca subsp. vesca]	17
470137207	XP_004304361.1	PREDICTED: actin-97-like [Fragaria vesca subsp. vesca]	17
470143445	XP_004307387.1	PREDICTED: phosphomannomutase/phosphoglucomutase-like [Fragaria vesca subsp. vesca]	17
470102884	XP_004287880.1	PREDICTED: soluble inorganic pyrophosphatase-like [Fragaria vesca subsp. vesca]	16
470103044	XP_004287956.1	PREDICTED: dihydrolipoyllysine-residue succinyltransferase component of 2-oxoglutarate dehydrogenase complex 2, mitochondrial-like [Fragaria vesca subsp. vesca]	16
470107670	XP_004290166.1	PREDICTED: putative quinone-oxidoreductase homolog, chloroplastic-like [Fragaria vesca subsp. vesca]	16
470109183	XP_004290881.1	PREDICTED: protein disulfide-isomerase-like [Fragaria vesca subsp. vesca]	16
470113360	XP_004292892.1	PREDICTED: uncharacterized protein LOC101291795 [Fragaria vesca subsp. vesca]	16
470114191	XP_004293300.1	PREDICTED: 5'-adenylylsulfate reductase 3, chloroplastic-like [Fragaria vesca subsp. vesca]	16
470117788	XP_004295031.1	PREDICTED: protein disulfide isomerase-like 1-4-like [Fragaria vesca subsp. vesca]	16
470121873	XP_004296981.1	PREDICTED: glutamine synthetase leaf isozyme, chloroplastic-like [Fragaria vesca subsp. vesca]	16
470134340	XP_004303012.1	PREDICTED: monodehydroascorbate reductase-like [Fragaria vesca subsp. vesca]	16
470136735	XP_004304139.1	PREDICTED: 14-3-3-like protein-like [Fragaria vesca subsp. vesca]	16
470142994	XP_004307173.1	PREDICTED: protein TIC 40, chloroplastic-like [Fragaria vesca subsp. vesca]	16
470143193	XP_004307266.1	PREDICTED: 10 kDa chaperonin-like [Fragaria vesca subsp. vesca]	16
470143488	XP_004307406.1	PREDICTED: glutathione S-transferase DHAR2-like [Fragaria vesca subsp. vesca]	16
470101473	XP_004287197.1	PREDICTED: methylenetetrahydrofolate reductase 2-like [Fragaria vesca subsp. vesca]	15
470113892	XP_004293153.1	PREDICTED: protein TIC 62, chloroplastic-like [Fragaria vesca subsp. vesca]	15
470114187	XP_004293298.1	PREDICTED: putative lactoylglutathione lyase-like isoform 2 [Fragaria vesca subsp. vesca]	15
470117483	XP_004294887.1	PREDICTED: LOW QUALITY PROTEIN: proteasome activator complex subunit 4-like [Fragaria vesca subsp. vesca]	15
470117782	XP_004295028.1	PREDICTED: 4-hydroxy-3-methylbut-2-en-1-yl diphosphate synthase, chloroplastic-like [Fragaria vesca subsp. vesca]	15
470118022	XP_004295142.1	PREDICTED: enoyl-[acyl-carrier-protein] reductase [NADH], chloroplastic-like [Fragaria vesca subsp. vesca]	15
470119961	XP_004296078.1	PREDICTED: presequence protease 1, chloroplastic/mitochondrial-like [Fragaria vesca subsp. vesca]	15
470121226	XP_004296678.1	PREDICTED: eukaryotic translation initiation factor 3 subunit H-like [Fragaria vesca subsp. vesca]	15
470121818	XP_004296954.1	PREDICTED: endo-1,3;1,4-beta-D-glucanase-like [Fragaria vesca subsp. vesca]	15
470122981	XP_004297515.1	PREDICTED: glutamate-1-semialdehyde 2,1-aminomutase, chloroplastic-like isoform 1 [Fragaria vesca subsp. vesca]	15
470128317	XP_004300090.1	PREDICTED: pyrophosphate--fructose 6-phosphate 1-phosphotransferase subunit alpha-like [Fragaria vesca subsp. vesca]	15
470133049	XP_004302387.1	PREDICTED: 26S protease regulatory subunit 6A homolog A-like [Fragaria vesca subsp. vesca]	15
470133785	XP_004302740.1	PREDICTED: uncharacterized protein At2g37660, chloroplastic-like [Fragaria vesca subsp. vesca]	15
470142441	XP_004306916.1	PREDICTED: proteasome subunit beta type-1-like [Fragaria vesca subsp. vesca]	15
470144215	XP_004307756.1	PREDICTED: putative pterin-4-alpha-carbinolamine dehydratase-like [Fragaria vesca subsp. vesca]	15
470104393	XP_004288589.1	PREDICTED: UTP--glucose-1-phosphate uridylyltransferase-like isoform 1 [Fragaria vesca subsp. vesca]	14
470108986	XP_004290783.1	PREDICTED: uncharacterized protein OsI_027940-like [Fragaria vesca subsp. vesca]	14
470114737	XP_004293566.1	PREDICTED: uncharacterized protein At2g34460, chloroplastic-like [Fragaria vesca subsp. vesca]	14
470115774	XP_004294066.1	PREDICTED: phosphoenolpyruvate carboxylase, housekeeping isozyme-like [Fragaria vesca subsp. vesca]	14
470117296	XP_004294797.1	PREDICTED: methylcrotonoyl-CoA carboxylase beta chain, mitochondrial-like [Fragaria vesca subsp. vesca]	14
470120594	XP_004296384.1	PREDICTED: probable plastid-lipid-associated protein 6, chloroplastic-like [Fragaria vesca subsp. vesca]	14
470120928	XP_004296538.1	PREDICTED: 6-phosphogluconate dehydrogenase, decarboxylating 1, chloroplastic-like [Fragaria vesca subsp. vesca]	14
470125577	XP_004298778.1	PREDICTED: 60S ribosomal protein L24-like isoform 2 [Fragaria vesca subsp. vesca]	14
470126884	XP_004299412.1	PREDICTED: peroxisomal acyl-coenzyme A oxidase 1-like [Fragaria vesca subsp. vesca]	14
470131273	XP_004301521.1	PREDICTED: probable plastid-lipid-associated protein 4, chloroplastic-like [Fragaria vesca subsp. vesca]	14
470132602	XP_004302168.1	PREDICTED: thioredoxin F2, chloroplastic-like [Fragaria vesca subsp. vesca]	14
470137743	XP_004304622.1	PREDICTED: protease Do-like 1, chloroplastic-like [Fragaria vesca subsp. vesca]	14
470137747	XP_004304624.1	PREDICTED: carbonic anhydrase, chloroplastic-like isoform 2 [Fragaria vesca subsp. vesca]	14
470147677	XP_004309411.1	PREDICTED: LOW QUALITY PROTEIN: photosystem II D2 protein-like, partial [Fragaria vesca subsp. vesca]	14
470101201	XP_004287066.1	PREDICTED: glycerate dehydrogenase-like [Fragaria vesca subsp. vesca]	13
470106053	XP_004289391.1	PREDICTED: oligopeptidase A-like [Fragaria vesca subsp. vesca]	13
470107009	XP_004289844.1	PREDICTED: peptidyl-prolyl cis-trans isomerase 1-like [Fragaria vesca subsp. vesca]	13
470109893	XP_004291222.1	PREDICTED: ATP-dependent zinc metalloprotease FTSH, chloroplastic-like [Fragaria vesca subsp. vesca]	13
470111253	XP_004291863.1	PREDICTED: gamma carbonic anhydrase 1, mitochondrial-like [Fragaria vesca subsp. vesca]	13
470111481	XP_004291976.1	PREDICTED: 5-methyltetrahydropteroyltriglutamate--homocysteine methyltransferase-like [Fragaria vesca subsp. vesca]	13
470114343	XP_004293375.1	PREDICTED: inositol monophosphatase 3-like [Fragaria vesca subsp. vesca]	13
470115213	XP_004293797.1	PREDICTED: succinate-semialdehyde dehydrogenase, mitochondrial-like [Fragaria vesca subsp. vesca]	13
470115850	XP_004294104.1	PREDICTED: acetylornithine aminotransferase, mitochondrial-like [Fragaria vesca subsp. vesca]	13
470116182	XP_004294264.1	PREDICTED: peptidyl-prolyl cis-trans isomerase CYP19-4-like [Fragaria vesca subsp. vesca]	13
470118058	XP_004295160.1	PREDICTED: thioredoxin M4, chloroplastic-like [Fragaria vesca subsp. vesca]	13
470121174	XP_004296656.1	PREDICTED: peptidyl-prolyl cis-trans isomerase CYP19-3-like [Fragaria vesca subsp. vesca]	13
470125684	XP_004298830.1	PREDICTED: monodehydroascorbate reductase, chloroplastic-like [Fragaria vesca subsp. vesca]	13
470132333	XP_004302038.1	PREDICTED: probable ribose-5-phosphate isomerase-like [Fragaria vesca subsp. vesca]	13
470133060	XP_004302392.1	PREDICTED: ATP-dependent Clp protease proteolytic subunit-related protein 3, chloroplastic-like [Fragaria vesca subsp. vesca]	13
470134110	XP_004302899.1	PREDICTED: glyoxylate/hydroxypyruvate reductase A HPR2-like [Fragaria vesca subsp. vesca]	13
470134754	XP_004303203.1	PREDICTED: ATP-dependent zinc metalloprotease FTSH 2, chloroplastic-like [Fragaria vesca subsp. vesca]	13
470137616	XP_004304559.1	PREDICTED: phosphate carrier protein, mitochondrial-like [Fragaria vesca subsp. vesca]	13
470142423	XP_004306907.1	PREDICTED: 4-hydroxy-tetrahydrodipicolinate synthase 1, chloroplastic-like [Fragaria vesca subsp. vesca]	13
470142996	XP_004307174.1	PREDICTED: serine hydroxymethyltransferase, mitochondrial-like [Fragaria vesca subsp. vesca]	13
470101544	XP_004287230.1	PREDICTED: peptidyl-prolyl cis-trans isomerase B2-like [Fragaria vesca subsp. vesca]	12
470101604	XP_004287260.1	PREDICTED: LOW QUALITY PROTEIN: pyrophosphate-energized vacuolar membrane proton pump-like [Fragaria vesca subsp. vesca]	12
470101897	XP_004287403.1	PREDICTED: serine hydroxymethyltransferase, mitochondrial-like [Fragaria vesca subsp. vesca]	12
470104167	XP_004288486.1	PREDICTED: aldehyde dehydrogenase family 3 member I1, chloroplastic-like [Fragaria vesca subsp. vesca]	12
470108400	XP_004290507.1	PREDICTED: thioredoxin Y1, chloroplastic-like [Fragaria vesca subsp. vesca]	12
470109196	XP_004290887.1	PREDICTED: aldehyde dehydrogenase family 3 member H1-like isoform 2 [Fragaria vesca subsp. vesca]	12
470110092	XP_004291321.1	PREDICTED: glutathione S-transferase F8, chloroplastic-like [Fragaria vesca subsp. vesca]	12
470121120	XP_004296629.1	PREDICTED: 26S proteasome non-ATPase regulatory subunit 1-like [Fragaria vesca subsp. vesca]	12
470122912	XP_004297482.1	PREDICTED: probable nucleoredoxin 1-like [Fragaria vesca subsp. vesca]	12
470126067	XP_004299015.1	PREDICTED: fruit protein pKIWI502-like [Fragaria vesca subsp. vesca]	12
470126218	XP_004299088.1	PREDICTED: putative DNA repair protein RAD23-3-like [Fragaria vesca subsp. vesca]	12
470128097	XP_004299990.1	PREDICTED: peroxiredoxin-2B-like [Fragaria vesca subsp. vesca]	12
470128818	XP_004300331.1	PREDICTED: ATP-dependent Clp protease proteolytic subunit-related protein 4, chloroplastic-like [Fragaria vesca subsp. vesca]	12
470132987	XP_004302356.1	PREDICTED: mitochondrial outer membrane protein porin of 34 kDa-like [Fragaria vesca subsp. vesca]	12
470137394	XP_004304451.1	PREDICTED: cell division cycle protein 48 homolog [Fragaria vesca subsp. vesca]	12
325126851	YP_004286088.1	ATP synthase CF0 subunit I [Fragaria vesca subsp. vesca]	11
470101824	XP_004287368.1	PREDICTED: GTP-binding nuclear protein Ran-3-like [Fragaria vesca subsp. vesca]	11
470101878	XP_004287395.1	PREDICTED: peroxisomal fatty acid beta-oxidation multifunctional protein AIM1-like [Fragaria vesca subsp. vesca]	11
470103657	XP_004288248.1	PREDICTED: mitochondrial outer membrane protein porin 2-like [Fragaria vesca subsp. vesca]	11
470106557	XP_004289634.1	PREDICTED: diaminopimelate decarboxylase 2, chloroplastic-like [Fragaria vesca subsp. vesca]	11
470108843	XP_004290718.1	PREDICTED: zerumbone synthase-like [Fragaria vesca subsp. vesca]	11
470109613	XP_004291087.1	PREDICTED: polyadenylate-binding protein 2-like [Fragaria vesca subsp. vesca]	11
470110376	XP_004291460.1	PREDICTED: DEAD-box ATP-dependent RNA helicase 56-like [Fragaria vesca subsp. vesca]	11
470115587	XP_004293978.1	PREDICTED: coatomer subunit alpha-1-like [Fragaria vesca subsp. vesca]	11
470123228	XP_004297630.1	PREDICTED: carbonic anhydrase, chloroplastic-like isoform 2 [Fragaria vesca subsp. vesca]	11
470125649	XP_004298814.1	PREDICTED: aminopeptidase N-like [Fragaria vesca subsp. vesca]	11
470132774	XP_004302250.1	PREDICTED: probable protein disulfide-isomerase A6-like [Fragaria vesca subsp. vesca]	11
470133998	XP_004302845.1	PREDICTED: mitochondrial-processing peptidase subunit alpha-like [Fragaria vesca subsp. vesca]	11
470136476	XP_004304018.1	PREDICTED: polyadenylate-binding protein 2-like [Fragaria vesca subsp. vesca]	11
470139718	XP_004305593.1	PREDICTED: acetylglutamate kinase, chloroplastic-like [Fragaria vesca subsp. vesca]	11
470141622	XP_004306529.1	PREDICTED: ADP,ATP carrier protein 1, mitochondrial-like [Fragaria vesca subsp. vesca]	11
470142922	XP_004307139.1	PREDICTED: ATP phosphoribosyltransferase-like [Fragaria vesca subsp. vesca]	11
470142938	XP_004307147.1	PREDICTED: phosphoglucan phosphatase DSP4, chloroplastic-like [Fragaria vesca subsp. vesca]	11
470144971	XP_004308118.1	PREDICTED: valine--tRNA ligase-like [Fragaria vesca subsp. vesca]	11
470102006	XP_004287450.1	PREDICTED: probable lactoylglutathione lyase, chloroplast-like [Fragaria vesca subsp. vesca]	10
470106304	XP_004289513.1	PREDICTED: uncharacterized protein LOC101304719 [Fragaria vesca subsp. vesca]	10
470109046	XP_004290813.1	PREDICTED: sucrose synthase 2-like [Fragaria vesca subsp. vesca]	10
470111074	XP_004291778.1	PREDICTED: sulfite reductase 1 [ferredoxin], chloroplastic-like [Fragaria vesca subsp. vesca]	10
470116805	XP_004294566.1	PREDICTED: outer envelope pore protein 16, chloroplastic-like [Fragaria vesca subsp. vesca]	10
470117741	XP_004295008.1	PREDICTED: tubulin alpha-1 chain-like [Fragaria vesca subsp. vesca]	10
470126033	XP_004298998.1	PREDICTED: GDSL esterase/lipase At3g26430-like [Fragaria vesca subsp. vesca]	10
470126215	XP_004299087.1	PREDICTED: alpha-xylosidase 1-like [Fragaria vesca subsp. vesca]	10
470127791	XP_004299843.1	PREDICTED: tubulin alpha-1 chain-like [Fragaria vesca subsp. vesca]	10
470133449	XP_004302578.1	PREDICTED: ferritin-1, chloroplastic-like [Fragaria vesca subsp. vesca]	10
470134390	XP_004303036.1	PREDICTED: peroxiredoxin-2E, chloroplastic-like [Fragaria vesca subsp. vesca]	10
470134772	XP_004303212.1	PREDICTED: 4-coumarate--CoA ligase 1-like [Fragaria vesca subsp. vesca]	10
470135701	XP_004303648.1	PREDICTED: glyoxylate/succinic semialdehyde reductase 2, chloroplastic-like [Fragaria vesca subsp. vesca]	10
470137465	XP_004304484.1	PREDICTED: splicing factor 3A subunit 2-like [Fragaria vesca subsp. vesca]	10
470143579	XP_004307451.1	PREDICTED: chalcone--flavonone isomerase 1-like [Fragaria vesca subsp. vesca]	10
470148532	XP_004309811.1	PREDICTED: probable fructokinase-2-like [Fragaria vesca subsp. vesca]	10
325126869	YP_004286106.1	NADH-plastoquinone oxidoreductase subunit K [Fragaria vesca subsp. vesca]	9
470101844	XP_004287378.1	PREDICTED: uncharacterized protein LOC101313543 [Fragaria vesca subsp. vesca]	9
470102455	XP_004287669.1	PREDICTED: sucrose synthase-like [Fragaria vesca subsp. vesca]	9
470102485	XP_004287684.1	PREDICTED: alpha-aminoadipic semialdehyde synthase-like [Fragaria vesca subsp. vesca]	9
470106746	XP_004289721.1	PREDICTED: LL-diaminopimelate aminotransferase, chloroplastic-like [Fragaria vesca subsp. vesca]	9
470108181	XP_004290407.1	PREDICTED: beta-ureidopropionase-like [Fragaria vesca subsp. vesca]	9
470112577	XP_004292509.1	PREDICTED: dehydrogenase/reductase SDR family member 12-like [Fragaria vesca subsp. vesca]	9
470114516	XP_004293460.1	PREDICTED: chlorophyll a-b binding protein 151, chloroplastic-like [Fragaria vesca subsp. vesca]	9
470118034	XP_004295148.1	PREDICTED: 3-deoxy-manno-octulosonate cytidylyltransferase-like [Fragaria vesca subsp. vesca]	9
470126235	XP_004299096.1	PREDICTED: coatomer subunit gamma-like [Fragaria vesca subsp. vesca]	9
470126842	XP_004299391.1	PREDICTED: delta-1-pyrroline-5-carboxylate dehydrogenase 12A1, mitochondrial-like [Fragaria vesca subsp. vesca]	9
470127087	XP_004299510.1	PREDICTED: NAD-dependent dihydropyrimidine dehydrogenase subunit PreA-like [Fragaria vesca subsp. vesca]	9
470130668	XP_004301225.1	PREDICTED: sucrose synthase 6-like [Fragaria vesca subsp. vesca]	9
470132358	XP_004302049.1	PREDICTED: GDP-mannose 3,5-epimerase 1-like [Fragaria vesca subsp. vesca]	9
470136207	XP_004303888.1	PREDICTED: 4-hydroxyphenylpyruvate dioxygenase-like [Fragaria vesca subsp. vesca]	9
470141802	XP_004306617.1	PREDICTED: granule-bound starch synthase 1, chloroplastic/amyloplastic-like [Fragaria vesca subsp. vesca]	9
470142936	XP_004307146.1	PREDICTED: mitochondrial carnitine/acylcarnitine carrier-like protein-like [Fragaria vesca subsp. vesca]	9
470143989	XP_004307649.1	PREDICTED: clathrin heavy chain 1-like [Fragaria vesca subsp. vesca]	9
470145042	XP_004308153.1	PREDICTED: CDGSH iron-sulfur domain-containing protein 2A-like [Fragaria vesca subsp. vesca]	9
470101628	XP_004287272.1	PREDICTED: probable sucrose-phosphate synthase 1-like [Fragaria vesca subsp. vesca]	8
470107243	XP_004289958.1	PREDICTED: dolichyl-diphosphooligosaccharide--protein glycosyltransferase subunit 2-like [Fragaria vesca subsp. vesca]	8
470107642	XP_004290153.1	PREDICTED: uncharacterized HIT-like protein Rv1262c/MT1300-like [Fragaria vesca subsp. vesca]	8
470110215	XP_004291381.1	PREDICTED: ATP sulfurylase 2-like [Fragaria vesca subsp. vesca]	8
470111396	XP_004291934.1	PREDICTED: serpin-ZX-like [Fragaria vesca subsp. vesca]	8
470114303	XP_004293355.1	PREDICTED: fumarylacetoacetase-like [Fragaria vesca subsp. vesca]	8
470121232	XP_004296681.1	PREDICTED: probable importin-7 homolog [Fragaria vesca subsp. vesca]	8
470125768	XP_004298871.1	PREDICTED: ubiquitin-conjugating enzyme E2 10-like isoform 2 [Fragaria vesca subsp. vesca]	8
470133858	XP_004302776.1	PREDICTED: actin-depolymerizing factor 3-like isoform 2 [Fragaria vesca subsp. vesca]	8
470134088	XP_004302888.1	PREDICTED: malonate--CoA ligase-like [Fragaria vesca subsp. vesca]	8
470134189	XP_004302938.1	PREDICTED: chaperone protein DnaJ-like [Fragaria vesca subsp. vesca]	8
470134793	XP_004303221.1	PREDICTED: uncharacterized protein LOC101295056 [Fragaria vesca subsp. vesca]	8
470135678	XP_004303637.1	PREDICTED: peptidyl-prolyl cis-trans isomerase Pin1-like [Fragaria vesca subsp. vesca]	8
470137614	XP_004304558.1	PREDICTED: V-type proton ATPase subunit C-like [Fragaria vesca subsp. vesca]	8
470144253	XP_004307774.1	PREDICTED: peptide methionine sulfoxide reductase A4, chloroplastic-like [Fragaria vesca subsp. vesca]	8
470147924	XP_004309527.1	PREDICTED: sex-lethal homolog [Fragaria vesca subsp. vesca]	8
470102448	XP_004287666.1	PREDICTED: peroxiredoxin Q, chloroplastic-like [Fragaria vesca subsp. vesca]	7
470102882	XP_004287879.1	PREDICTED: gamma carbonic anhydrase 1, mitochondrial-like [Fragaria vesca subsp. vesca]	7
470103898	XP_004288364.1	PREDICTED: nitrogen regulatory protein P-II homolog [Fragaria vesca subsp. vesca]	7
470105921	XP_004289326.1	PREDICTED: LOW QUALITY PROTEIN: 3-hydroxyacyl-[acyl-carrier-protein] dehydratase FabZ-like [Fragaria vesca subsp. vesca]	7
470106411	XP_004289566.1	PREDICTED: sucrose synthase 6-like [Fragaria vesca subsp. vesca]	7
470106646	XP_004289673.1	PREDICTED: uncharacterized protein LOC101299909 isoform 1 [Fragaria vesca subsp. vesca]	7
470106975	XP_004289827.1	PREDICTED: L-galactose dehydrogenase-like [Fragaria vesca subsp. vesca]	7
470109885	XP_004291218.1	PREDICTED: plasma membrane ATPase 4-like [Fragaria vesca subsp. vesca]	7
470111294	XP_004291883.1	PREDICTED: glucose-6-phosphate isomerase, cytosolic-like [Fragaria vesca subsp. vesca]	7
470117505	XP_004294898.1	PREDICTED: DNA damage-inducible protein 1-like [Fragaria vesca subsp. vesca]	7
470117853	XP_004295062.1	PREDICTED: galactokinase-like [Fragaria vesca subsp. vesca]	7
470120759	XP_004296457.1	PREDICTED: plasma membrane ATPase 4-like [Fragaria vesca subsp. vesca]	7
470122965	XP_004297507.1	PREDICTED: ubiquitin-conjugating enzyme E2 27-like [Fragaria vesca subsp. vesca]	7
470125396	XP_004298688.1	PREDICTED: primary amine oxidase-like [Fragaria vesca subsp. vesca]	7
470126658	XP_004299300.1	PREDICTED: uncharacterized protein LOC101312443 [Fragaria vesca subsp. vesca]	7
470128370	XP_004300116.1	PREDICTED: dolichyl-diphosphooligosaccharide--protein glycosyltransferase subunit 1A-like [Fragaria vesca subsp. vesca]	7
470132654	XP_004302193.1	PREDICTED: bifunctional aspartate aminotransferase and glutamate/aspartate-prephenate aminotransferase-like [Fragaria vesca subsp. vesca]	7
470133451	XP_004302579.1	PREDICTED: probable pyridoxal biosynthesis protein PDX1-like [Fragaria vesca subsp. vesca]	7
470134195	XP_004302941.1	PREDICTED: translocase of chloroplast 34-like [Fragaria vesca subsp. vesca]	7
470135969	XP_004303775.1	PREDICTED: ATPase 10, plasma membrane-type-like [Fragaria vesca subsp. vesca]	7
470137378	XP_004304443.1	PREDICTED: adenosine kinase 2-like [Fragaria vesca subsp. vesca]	7
470137735	XP_004304618.1	PREDICTED: quinone oxidoreductase-like protein At1g23740, chloroplastic-like [Fragaria vesca subsp. vesca]	7
470141578	XP_004306507.1	PREDICTED: 30S ribosomal protein 2, chloroplastic-like [Fragaria vesca subsp. vesca]	7
470141650	XP_004306543.1	PREDICTED: chalcone synthase 2-like [Fragaria vesca subsp. vesca]	7
470141725	XP_004306580.1	PREDICTED: phosphoglycerate kinase, cytosolic-like [Fragaria vesca subsp. vesca]	7
470144865	XP_004308067.1	PREDICTED: short-chain dehydrogenase TIC 32, chloroplastic-like [Fragaria vesca subsp. vesca]	7
470144889	XP_004308079.1	PREDICTED: LOW QUALITY PROTEIN: tripeptidyl-peptidase 2-like [Fragaria vesca subsp. vesca]	7
325126850	YP_004286087.1	ATP synthase CF1 alpha subunit [Fragaria vesca subsp. vesca]	6
470103952	XP_004288389.1	PREDICTED: glutathione S-transferase DHAR3, chloroplastic-like isoform 2 [Fragaria vesca subsp. vesca]	6
470108520	XP_004290564.1	PREDICTED: serine carboxypeptidase-like 42-like [Fragaria vesca subsp. vesca]	6
470116329	XP_004294335.1	PREDICTED: glyoxylate/succinic semialdehyde reductase 1-like [Fragaria vesca subsp. vesca]	6
470117136	XP_004294720.1	PREDICTED: probable histone H2B.1-like [Fragaria vesca subsp. vesca]	6
470117743	XP_004295009.1	PREDICTED: mitochondrial dicarboxylate/tricarboxylate transporter DTC-like [Fragaria vesca subsp. vesca]	6
470123254	XP_004297643.1	PREDICTED: spermidine synthase 1-like [Fragaria vesca subsp. vesca]	6
470125893	XP_004298932.1	PREDICTED: aldehyde dehydrogenase family 2 member B4, mitochondrial-like [Fragaria vesca subsp. vesca]	6
470128205	XP_004300037.1	PREDICTED: 50S ribosomal protein L21, chloroplastic-like [Fragaria vesca subsp. vesca]	6
470142823	XP_004307094.1	PREDICTED: aspartic proteinase nepenthesin-1-like [Fragaria vesca subsp. vesca]	6
470143097	XP_004307221.1	PREDICTED: uncharacterized protein LOC101292742 [Fragaria vesca subsp. vesca]	6
470144168	XP_004307734.1	PREDICTED: chalcone--flavonone isomerase-like [Fragaria vesca subsp. vesca]	6
470148557	XP_004309823.1	PREDICTED: ATPase family AAA domain-containing protein At1g05910-like [Fragaria vesca subsp. vesca]	6
325126903	YP_004286140.1	ribosomal protein S3 [Fragaria vesca subsp. vesca]	5
470101447	XP_004287184.1	PREDICTED: outer envelope pore protein 37, chloroplastic-like [Fragaria vesca subsp. vesca]	5
470102294	XP_004287590.1	PREDICTED: mitogen-activated protein kinase kinase 2-like [Fragaria vesca subsp. vesca]	5
470107922	XP_004290287.1	PREDICTED: vacuolar proton ATPase a3-like [Fragaria vesca subsp. vesca]	5
470109830	XP_004291191.1	PREDICTED: ER membrane protein complex subunit 1-like [Fragaria vesca subsp. vesca]	5
470115079	XP_004293731.1	PREDICTED: protein ROOT HAIR DEFECTIVE 3 homolog 2-like [Fragaria vesca subsp. vesca]	5
470115243	XP_004293812.1	PREDICTED: metacaspase-4-like [Fragaria vesca subsp. vesca]	5
470115570	XP_004293970.1	PREDICTED: ras-related protein RABA1d-like [Fragaria vesca subsp. vesca]	5
470116378	XP_004294359.1	PREDICTED: uncharacterized protein LOC101302142 [Fragaria vesca subsp. vesca]	5
470120622	XP_004296398.1	PREDICTED: uncharacterized protein LOC101310107 [Fragaria vesca subsp. vesca]	5
470121288	XP_004296708.1	PREDICTED: pirin-like protein-like [Fragaria vesca subsp. vesca]	5
470123037	XP_004297543.1	PREDICTED: probable inactive purple acid phosphatase 27-like [Fragaria vesca subsp. vesca]	5
470126481	XP_004299212.1	PREDICTED: chaperonin CPN60-2, mitochondrial-like [Fragaria vesca subsp. vesca]	5
470126674	XP_004299308.1	PREDICTED: flavonoid 3'-monooxygenase-like [Fragaria vesca subsp. vesca]	5
470127446	XP_004299680.1	PREDICTED: isoamylase 3, chloroplastic-like [Fragaria vesca subsp. vesca]	5
470127948	XP_004299919.1	PREDICTED: UDP-glucose:glycoprotein glucosyltransferase-like [Fragaria vesca subsp. vesca]	5
470128515	XP_004300184.1	PREDICTED: phosphomevalonate kinase-like [Fragaria vesca subsp. vesca]	5
470128727	XP_004300287.1	PREDICTED: LOW QUALITY PROTEIN: ras-related protein RABH1b-like [Fragaria vesca subsp. vesca]	5
470134985	XP_004303313.1	PREDICTED: phospholipase D alpha 1-like [Fragaria vesca subsp. vesca]	5
470142572	XP_004306978.1	PREDICTED: nucleoside diphosphate kinase 1-like [Fragaria vesca subsp. vesca]	5
470142746	XP_004307059.1	PREDICTED: uncharacterized protein LOC101313350 [Fragaria vesca subsp. vesca]	5
470144514	XP_004307899.1	PREDICTED: caffeic acid 3-O-methyltransferase-like [Fragaria vesca subsp. vesca]	5
470147966	XP_004309547.1	PREDICTED: UPF0160 protein MYG1, mitochondrial-like [Fragaria vesca subsp. vesca]	5
325126861	YP_004286098.1	photosystem II CP43 chlorophyll apoprotein [Fragaria vesca subsp. vesca]	4
325126916	YP_004286153.1	photosystem I subunit VII [Fragaria vesca subsp. vesca]	4
470101221	XP_004287075.1	PREDICTED: 3-hydroxyisobutyryl-CoA hydrolase-like protein 3, mitochondrial-like isoform 2 [Fragaria vesca subsp. vesca]	4
470102201	XP_004287546.1	PREDICTED: ectonucleotide pyrophosphatase/phosphodiesterase family member 3-like [Fragaria vesca subsp. vesca]	4
470102979	XP_004287925.1	PREDICTED: peroxidase 3-like [Fragaria vesca subsp. vesca]	4
470103744	XP_004288290.1	PREDICTED: probable xyloglucan endotransglucosylase/hydrolase protein 6-like [Fragaria vesca subsp. vesca]	4
470103750	XP_004288293.1	PREDICTED: cysteine desulfurase 1, mitochondrial-like [Fragaria vesca subsp. vesca]	4
470104195	XP_004288495.1	PREDICTED: probable mannitol dehydrogenase-like [Fragaria vesca subsp. vesca]	4
470104552	XP_004288662.1	PREDICTED: peptidyl-prolyl cis-trans isomerase CYP20-3, chloroplastic-like [Fragaria vesca subsp. vesca]	4
470108839	XP_004290716.1	PREDICTED: CUGBP Elav-like family member 1-like [Fragaria vesca subsp. vesca]	4
470109163	XP_004290871.1	PREDICTED: photosystem II 22 kDa protein, chloroplastic-like [Fragaria vesca subsp. vesca]	4
470109464	XP_004291017.1	PREDICTED: vacuolar-processing enzyme-like [Fragaria vesca subsp. vesca]	4
470110546	XP_004291541.1	PREDICTED: pleiotropic drug resistance protein 2-like [Fragaria vesca subsp. vesca]	4
470110548	XP_004291542.1	PREDICTED: pleiotropic drug resistance protein 2-like [Fragaria vesca subsp. vesca]	4
470111242	XP_004291858.1	PREDICTED: bifunctional dihydroflavonol 4-reductase/flavanone 4-reductase-like [Fragaria vesca subsp. vesca]	4
470111453	XP_004291962.1	PREDICTED: transmembrane 9 superfamily member 4-like [Fragaria vesca subsp. vesca]	4
470111483	XP_004291977.1	PREDICTED: probable steroid-binding protein 3-like [Fragaria vesca subsp. vesca]	4
470116699	XP_004294515.1	PREDICTED: 12-oxophytodienoate reductase 2-like [Fragaria vesca subsp. vesca]	4
470118005	XP_004295134.1	PREDICTED: ubiquitin carboxyl-terminal hydrolase 12-like [Fragaria vesca subsp. vesca]	4
470118014	XP_004295138.1	PREDICTED: lysosomal beta glucosidase-like [Fragaria vesca subsp. vesca]	4
470120659	XP_004296415.1	PREDICTED: mitochondrial outer membrane protein porin 4-like [Fragaria vesca subsp. vesca]	4
470121148	XP_004296643.1	PREDICTED: cytochrome P450 716B1-like [Fragaria vesca subsp. vesca]	4
470121877	XP_004296983.1	PREDICTED: adenosylhomocysteinase-like [Fragaria vesca subsp. vesca]	4
470123252	XP_004297642.1	PREDICTED: aldehyde dehydrogenase family 2 member B7, mitochondrial-like [Fragaria vesca subsp. vesca]	4
470125505	XP_004298742.1	PREDICTED: LOW QUALITY PROTEIN: hydroxymethylglutaryl-CoA synthase-like [Fragaria vesca subsp. vesca]	4
470127043	XP_004299488.1	PREDICTED: glutamate decarboxylase-like [Fragaria vesca subsp. vesca]	4
470127731	XP_004299816.1	PREDICTED: patellin-3-like [Fragaria vesca subsp. vesca]	4
470127860	XP_004299877.1	PREDICTED: uncharacterized protein LOC101291626 [Fragaria vesca subsp. vesca]	4
470129612	XP_004300703.1	PREDICTED: chlorophyll a-b binding protein CP24 10A, chloroplastic-like [Fragaria vesca subsp. vesca]	4
470130338	XP_004301060.1	PREDICTED: lysosomal beta glucosidase-like [Fragaria vesca subsp. vesca]	4
470134153	XP_004302920.1	PREDICTED: coatomer subunit beta'-2-like [Fragaria vesca subsp. vesca]	4
470134237	XP_004302961.1	PREDICTED: 40S ribosomal protein S2-4-like [Fragaria vesca subsp. vesca]	4
470134558	XP_004303115.1	PREDICTED: serine carboxypeptidase-like 40-like [Fragaria vesca subsp. vesca]	4
470136256	XP_004303912.1	PREDICTED: transmembrane 9 superfamily member 4-like [Fragaria vesca subsp. vesca]	4
470136258	XP_004303913.1	PREDICTED: chlorophyll a-b binding protein 8, chloroplastic-like [Fragaria vesca subsp. vesca]	4
470136611	XP_004304080.1	PREDICTED: 1-aminocyclopropane-1-carboxylate oxidase-like isoform 2 [Fragaria vesca subsp. vesca]	4
470137123	XP_004304323.1	PREDICTED: DEAD-box ATP-dependent RNA helicase 38-like [Fragaria vesca subsp. vesca]	4
470137885	XP_004304690.1	PREDICTED: succinate dehydrogenase [ubiquinone] iron-sulfur subunit 2, mitochondrial-like [Fragaria vesca subsp. vesca]	4
470141505	XP_004306471.1	PREDICTED: histone-lysine N-methyltransferase ASHH1-like [Fragaria vesca subsp. vesca]	4
470141992	XP_004306706.1	PREDICTED: uncharacterized protein At4g01150, chloroplastic-like [Fragaria vesca subsp. vesca]	4
470142668	XP_004307025.1	PREDICTED: splicing factor 3A subunit 3-like [Fragaria vesca subsp. vesca]	4
470143376	XP_004307353.1	PREDICTED: serine carboxypeptidase-like 49-like [Fragaria vesca subsp. vesca]	4
470143451	XP_004307390.1	PREDICTED: probable aquaporin PIP2-5-like [Fragaria vesca subsp. vesca]	4
470143473	XP_004307399.1	PREDICTED: serine carboxypeptidase-like 27-like [Fragaria vesca subsp. vesca]	4
470143929	XP_004307619.1	PREDICTED: probable aquaporin PIP-type 7a-like [Fragaria vesca subsp. vesca]	4
470143965	XP_004307637.1	PREDICTED: chlorophyll a-b binding protein CP29.3, chloroplastic-like [Fragaria vesca subsp. vesca]	4
470144237	XP_004307767.1	PREDICTED: glutamate dehydrogenase 2-like [Fragaria vesca subsp. vesca]	4
470145076	XP_004308170.1	PREDICTED: 40S ribosomal protein S20-2-like [Fragaria vesca subsp. vesca]	4
470146556	XP_004308890.1	PREDICTED: psbP-like protein 1, chloroplastic-like [Fragaria vesca subsp. vesca]	4
325126891	YP_004286128.1	photosystem II CP47 chlorophyll apoprotein [Fragaria vesca subsp. vesca]	3
470101500	XP_004287210.1	PREDICTED: protein GrpE-like [Fragaria vesca subsp. vesca]	3
470101510	XP_004287214.1	PREDICTED: NADH--cytochrome b5 reductase 1-like [Fragaria vesca subsp. vesca]	3
470107086	XP_004289881.1	PREDICTED: probable methyltransferase PMT25-like [Fragaria vesca subsp. vesca]	3
470107285	XP_004289979.1	PREDICTED: heterogeneous nuclear ribonucleoprotein 27C-like [Fragaria vesca subsp. vesca]	3
470107374	XP_004290022.1	PREDICTED: photosystem I reaction center subunit IV A, chloroplastic-like [Fragaria vesca subsp. vesca]	3
470110823	XP_004291662.1	PREDICTED: protochlorophyllide reductase, chloroplastic-like [Fragaria vesca subsp. vesca]	3
470111062	XP_004291772.1	PREDICTED: cinnamoyl-CoA reductase 1-like [Fragaria vesca subsp. vesca]	3
470111471	XP_004291971.1	PREDICTED: phospholipid hydroperoxide glutathione peroxidase 1, chloroplastic-like [Fragaria vesca subsp. vesca]	3
470115295	XP_004293838.1	PREDICTED: haloacid dehalogenase-like hydrolase domain-containing protein 3-like [Fragaria vesca subsp. vesca]	3
470116094	XP_004294221.1	PREDICTED: probable glutathione S-transferase-like [Fragaria vesca subsp. vesca]	3
470117149	XP_004294725.1	PREDICTED: trans-cinnamate 4-monooxygenase-like [Fragaria vesca subsp. vesca]	3
470117193	XP_004294746.1	PREDICTED: peroxidase 4-like [Fragaria vesca subsp. vesca]	3
470117445	XP_004294868.1	PREDICTED: regulator of ribonuclease-like protein 3-like [Fragaria vesca subsp. vesca]	3
470120614	XP_004296394.1	PREDICTED: cyanate hydratase-like [Fragaria vesca subsp. vesca]	3
470121311	XP_004296719.1	PREDICTED: ABC transporter I family member 6, chloroplastic-like [Fragaria vesca subsp. vesca]	3
470122886	XP_004297469.1	PREDICTED: putative clathrin assembly protein At2g01600-like [Fragaria vesca subsp. vesca]	3
470122953	XP_004297501.1	PREDICTED: phosphate carrier protein, mitochondrial-like [Fragaria vesca subsp. vesca]	3
470125661	XP_004298820.1	PREDICTED: beta-adaptin-like protein C-like [Fragaria vesca subsp. vesca]	3
470125923	XP_004298947.1	PREDICTED: iron-sulfur cluster assembly protein 1-like [Fragaria vesca subsp. vesca]	3
470126624	XP_004299283.1	PREDICTED: alpha-1,4-glucan-protein synthase [UDP-forming]-like [Fragaria vesca subsp. vesca]	3
470126654	XP_004299298.1	PREDICTED: glycerophosphoryl diester phosphodiesterase-like [Fragaria vesca subsp. vesca]	3
470129836	XP_004300814.1	PREDICTED: uncharacterized protein LOC101291534 [Fragaria vesca subsp. vesca]	3
470130288	XP_004301035.1	PREDICTED: protein CbbY-like [Fragaria vesca subsp. vesca]	3
470132564	XP_004302150.1	PREDICTED: CBS domain-containing protein CBSX6-like [Fragaria vesca subsp. vesca]	3
470133288	XP_004302499.1	PREDICTED: 2,3-bisphosphoglycerate-independent phosphoglycerate mutase-like [Fragaria vesca subsp. vesca]	3
470133712	XP_004302704.1	PREDICTED: aldo-keto reductase family 4 member C9-like [Fragaria vesca subsp. vesca]	3
470135402	XP_004303506.1	PREDICTED: 2-Cys peroxiredoxin BAS1-like, chloroplastic-like [Fragaria vesca subsp. vesca]	3
470136703	XP_004304123.1	PREDICTED: thylakoid lumenal protein At1g03610, chloroplastic-like [Fragaria vesca subsp. vesca]	3
470141606	XP_004306521.1	PREDICTED: probable U6 snRNA-associated Sm-like protein LSm7-like [Fragaria vesca subsp. vesca]	3
470143191	XP_004307265.1	PREDICTED: ATP synthase subunit delta', mitochondrial-like [Fragaria vesca subsp. vesca]	3
470143575	XP_004307449.1	PREDICTED: histone H4-like [Fragaria vesca subsp. vesca]	3
470148166	XP_004309641.1	PREDICTED: U5 small nuclear ribonucleoprotein 40 kDa protein-like isoform 4 [Fragaria vesca subsp. vesca]	3
470148210	XP_004309662.1	PREDICTED: anthocyanidin reductase-like [Fragaria vesca subsp. vesca]	3
325126872	YP_004286109.1	ATP synthase CF1 beta subunit [Fragaria vesca subsp. vesca]	2
470101399	XP_004287160.1	PREDICTED: U6 snRNA-associated Sm-like protein LSm6-like [Fragaria vesca subsp. vesca]	2
470101620	XP_004287268.1	PREDICTED: synaptotagmin-5-like [Fragaria vesca subsp. vesca]	2
470102251	XP_004287569.1	PREDICTED: uncharacterized protein LOC101300947 [Fragaria vesca subsp. vesca]	2
470102642	XP_004287760.1	PREDICTED: rhodanese-like domain-containing protein 15, chloroplastic-like [Fragaria vesca subsp. vesca]	2
470103062	XP_004287964.1	PREDICTED: allene oxide synthase, chloroplastic-like [Fragaria vesca subsp. vesca]	2
470103566	XP_004288206.1	PREDICTED: annexin D1-like [Fragaria vesca subsp. vesca]	2
470103604	XP_004288224.1	PREDICTED: inositol-3-phosphate synthase-like [Fragaria vesca subsp. vesca]	2
470106628	XP_004289665.1	PREDICTED: isoflavone reductase-like protein-like [Fragaria vesca subsp. vesca]	2
470107247	XP_004289960.1	PREDICTED: uncharacterized protein At1g03900-like [Fragaria vesca subsp. vesca]	2
470107638	XP_004290151.1	PREDICTED: 60S ribosomal protein L32-1-like isoform 2 [Fragaria vesca subsp. vesca]	2
470107880	XP_004290266.1	PREDICTED: 4-hydroxy-tetrahydrodipicolinate reductase 2, chloroplastic-like [Fragaria vesca subsp. vesca]	2
470108362	XP_004290489.1	PREDICTED: peroxidase 12-like [Fragaria vesca subsp. vesca]	2
470108493	XP_004290551.1	PREDICTED: uncharacterized protein LOC101305999 [Fragaria vesca subsp. vesca]	2
470108902	XP_004290741.1	PREDICTED: V-type proton ATPase subunit B2-like [Fragaria vesca subsp. vesca]	2
470109840	XP_004291196.1	PREDICTED: uncharacterized protein LOC101307555 [Fragaria vesca subsp. vesca]	2
470110082	XP_004291316.1	PREDICTED: prolyl endopeptidase-like [Fragaria vesca subsp. vesca]	2
470110146	XP_004291348.1	PREDICTED: synaptotagmin-2-like [Fragaria vesca subsp. vesca]	2
470110423	XP_004291483.1	PREDICTED: uncharacterized protein LOC101294330 [Fragaria vesca subsp. vesca]	2
470110902	XP_004291698.1	PREDICTED: uncharacterized protein RP120-like [Fragaria vesca subsp. vesca]	2
470111597	XP_004292032.1	PREDICTED: uncharacterized protein LOC101300027 [Fragaria vesca subsp. vesca]	2
470115983	XP_004294169.1	PREDICTED: probable rhamnose biosynthetic enzyme 1-like [Fragaria vesca subsp. vesca]	2
470118138	XP_004295195.1	PREDICTED: ER membrane protein complex subunit 8/9 homolog [Fragaria vesca subsp. vesca]	2
470120569	XP_004296372.1	PREDICTED: protein tas-like [Fragaria vesca subsp. vesca]	2
470121138	XP_004296638.1	PREDICTED: 3-ketoacyl-CoA thiolase 2, peroxisomal-like [Fragaria vesca subsp. vesca]	2
470121211	XP_004296671.1	PREDICTED: probable aldo-keto reductase 2-like [Fragaria vesca subsp. vesca]	2
470125091	XP_004298540.1	PREDICTED: probable aspartyl aminopeptidase-like [Fragaria vesca subsp. vesca]	2
470125230	XP_004298608.1	PREDICTED: lipoyl synthase, chloroplastic-like [Fragaria vesca subsp. vesca]	2
470125537	XP_004298758.1	PREDICTED: probable phospholipid hydroperoxide glutathione peroxidase 6, mitochondrial-like [Fragaria vesca subsp. vesca]	2
470125547	XP_004298763.1	PREDICTED: probable rhamnose biosynthetic enzyme 1-like [Fragaria vesca subsp. vesca]	2
470125839	XP_004298905.1	PREDICTED: nucleoside diphosphate kinase IV, chloroplastic/mitochondrial-like [Fragaria vesca subsp. vesca]	2
470125997	XP_004298982.1	PREDICTED: small nuclear ribonucleoprotein-associated protein B'-like isoform 2 [Fragaria vesca subsp. vesca]	2
470126374	XP_004299163.1	PREDICTED: 31 kDa ribonucleoprotein, chloroplastic-like [Fragaria vesca subsp. vesca]	2
470127430	XP_004299672.1	PREDICTED: histone H3.3-like [Fragaria vesca subsp. vesca]	2
470127655	XP_004299783.1	PREDICTED: glutaredoxin-C4-like [Fragaria vesca subsp. vesca]	2
470127750	XP_004299825.1	PREDICTED: uncharacterized protein LOC101300446 [Fragaria vesca subsp. vesca]	2
470128576	XP_004300214.1	PREDICTED: uncharacterized protein LOC101299868 [Fragaria vesca subsp. vesca]	2
470132770	XP_004302248.1	PREDICTED: GTP-binding protein SAR1A-like [Fragaria vesca subsp. vesca]	2
470133927	XP_004302810.1	PREDICTED: calcium-transporting ATPase 1, endoplasmic reticulum-type-like [Fragaria vesca subsp. vesca]	2
470134433	XP_004303057.1	PREDICTED: peptidyl-prolyl cis-trans isomerase FKBP16-4, chloroplastic-like [Fragaria vesca subsp. vesca]	2
470135412	XP_004303511.1	PREDICTED: ubiquitin-conjugating enzyme E2 variant 1C-like [Fragaria vesca subsp. vesca]	2
470135806	XP_004303698.1	PREDICTED: flavonoid 3'-monooxygenase-like [Fragaria vesca subsp. vesca]	2
470135997	XP_004303789.1	PREDICTED: uncharacterized protein LOC101304983 [Fragaria vesca subsp. vesca]	2
470136232	XP_004303900.1	PREDICTED: uncharacterized oxidoreductase At1g06690, chloroplastic-like [Fragaria vesca subsp. vesca]	2
470136478	XP_004304019.1	PREDICTED: CBS domain-containing protein CBSX1, chloroplastic-like [Fragaria vesca subsp. vesca]	2
470137564	XP_004304533.1	PREDICTED: 60S ribosomal protein L7a-like [Fragaria vesca subsp. vesca]	2
470137628	XP_004304565.1	PREDICTED: lysosomal alpha-mannosidase-like [Fragaria vesca subsp. vesca]	2
470137767	XP_004304634.1	PREDICTED: ADP-ribosylation factor 1-like isoform 2 [Fragaria vesca subsp. vesca]	2
470137781	XP_004304641.1	PREDICTED: glutaredoxin-C2-like [Fragaria vesca subsp. vesca]	2
470137931	XP_004304713.1	PREDICTED: ABC transporter C family member 12-like [Fragaria vesca subsp. vesca]	2
470138310	XP_004304900.1	PREDICTED: LOW QUALITY PROTEIN: NHL repeat-containing protein 2-like [Fragaria vesca subsp. vesca]	2
470142759	XP_004307065.1	PREDICTED: unknown protein DS12 from 2D-PAGE of leaf, chloroplastic-like [Fragaria vesca subsp. vesca]	2
470144015	XP_004307662.1	PREDICTED: 60S acidic ribosomal protein P0-1-like [Fragaria vesca subsp. vesca]	2
470144928	XP_004308098.1	PREDICTED: membrane steroid-binding protein 2-like [Fragaria vesca subsp. vesca]	2
470145404	XP_004308329.1	PREDICTED: soyasaponin III rhamnosyltransferase-like [Fragaria vesca subsp. vesca]	2
470146112	XP_004308673.1	PREDICTED: dihydroxy-acid dehydratase-like [Fragaria vesca subsp. vesca]	2
470149378	XP_004310215.1	PREDICTED: uncharacterized protein LOC101303480 [Fragaria vesca subsp. vesca]	2

## Sheet: Degree>40
Protein ID	Protein desc	Degree
470141723	PREDICTED: phosphoglycerate kinase, chloroplastic-like [Fragaria vesca subsp. vesca]	65
470115832	PREDICTED: malate dehydrogenase, mitochondrial-like [Fragaria vesca subsp. vesca]	58
470120564	PREDICTED: malate dehydrogenase, cytoplasmic-like [Fragaria vesca subsp. vesca]	52
470149016	PREDICTED: glyceraldehyde-3-phosphate dehydrogenase-like [Fragaria vesca subsp. vesca]	50
470128381	PREDICTED: glyceraldehyde-3-phosphate dehydrogenase B, chloroplastic-like [Fragaria vesca subsp. vesca]	50
470128600	PREDICTED: ubiquitin-60S ribosomal protein L40-like [Fragaria vesca subsp. vesca]	49
470132857	PREDICTED: chloroplast stem-loop binding protein of 41 kDa b, chloroplastic-like [Fragaria vesca subsp. vesca]	48
470126566	PREDICTED: calcium sensing receptor, chloroplastic-like [Fragaria vesca subsp. vesca]	47
470107231	PREDICTED: 50S ribosomal protein L10, chloroplastic-like [Fragaria vesca subsp. vesca]	47
470143704	PREDICTED: triosephosphate isomerase, cytosolic-like [Fragaria vesca subsp. vesca]	46
470115870	PREDICTED: uroporphyrinogen decarboxylase 1, chloroplastic-like [Fragaria vesca subsp. vesca]	46
470106997	PREDICTED: triosephosphate isomerase, chloroplastic-like [Fragaria vesca subsp. vesca]	46
470137715	PREDICTED: peptidyl-prolyl cis-trans isomerase CYP38, chloroplastic-like [Fragaria vesca subsp. vesca]	45
470136236	PREDICTED: oxygen-evolving enhancer protein 2, chloroplastic-like [Fragaria vesca subsp. vesca]	44
470108717	PREDICTED: chloroplast stem-loop binding protein of 41 kDa a, chloroplastic-like [Fragaria vesca subsp. vesca]	44
470102674	PREDICTED: T-complex protein 1 subunit zeta-like [Fragaria vesca subsp. vesca]	43
470134834	PREDICTED: uncharacterized protein LOC101301311 [Fragaria vesca subsp. vesca]	42
470137157	PREDICTED: LOW QUALITY PROTEIN: NADPH-dependent thioredoxin reductase 3-like [Fragaria vesca subsp. vesca]	42
470117615	PREDICTED: uncharacterized protein LOC101313964 [Fragaria vesca subsp. vesca]	42
470114169	PREDICTED: ATP synthase gamma chain, chloroplastic-like [Fragaria vesca subsp. vesca]	42
470129332	PREDICTED: oxygen-evolving enhancer protein 1, chloroplastic-like [Fragaria vesca subsp. vesca]	41
