# Supplementary material for: Global analysis of lysine acetylation in strawberry leaves
Source: Front Plant Sci. 2015 Sep 15;6:739. doi: 10.3389/fpls.2015.00739 (PMC4569977; doi:10.3389/fpls.2015.00739)
Supplement: Supplementary file 3 [file Table3.XLSX]

## Sheet: Photosynthesis_node
node1	node2
325126873	325126851
325126894	325126851
470134603	325126851
470147677	325126851
470136258	325126861
470143965	325126861
325126894	325126873
470115832	325126873
470120564	325126873
470128485	325126873
470129332	325126873
470134603	325126873
470136236	325126873
470143464	325126873
470147677	325126873
470148201	325126873
470149016	325126873
325126850	325126891
470128485	325126894
470129332	325126894
470136236	325126894
470148201	325126894
325126850	325126916
325126891	325126916
470102042	470106724
470108436	470106724
470109855	470106724
470110096	470106724
470115771	470106724
470121419	470106724
470126765	470106724
470137654	470106724
470141723	470106724
470115832	470106997
470117523	470106997
470120564	470106997
470128485	470106997
470149016	470106997
470108436	470107959
470110096	470107959
470115771	470107959
470129540	470107959
470134363	470107959
470141723	470107959
470142650	470107959
470110096	470108436
470115771	470108436
470121419	470108436
470121694	470108436
470126765	470108436
470134363	470108436
470142650	470108436
470136703	470109163
470102042	470109855
470102732	470110096
470115771	470110096
470115832	470114169
470120564	470114169
470129332	470114169
470136236	470114169
470143464	470114169
470148201	470114169
470110096	470114516
470121694	470114516
470102732	470114540
470110096	470114540
470115606	470114540
470121694	470114540
470110096	470115606
470121694	470115606
470142650	470115606
470115832	470115774
470143218	470115774
470143218	470115832
470120564	470117523
470149016	470117523
470115774	470120564
470115832	470120564
470143218	470120564
470102042	470121419
470109855	470121419
470115771	470121419
470142650	470121419
470102732	470121694
470110096	470121694
470115771	470121694
325126851	470126189
325126873	470126189
470115774	470126189
470117523	470126189
470128381	470126189
470128485	470126189
470133565	470126189
470134603	470126189
470136236	470126189
470143464	470126189
470147677	470126189
470148201	470126189
470149016	470126189
470102042	470126765
470109855	470126765
470110096	470126765
470115771	470126765
470121419	470126765
325126873	470128381
470106997	470128381
470115832	470128381
470117523	470128381
470120564	470128381
470128485	470128381
470134603	470128381
470142472	470128381
470143704	470128381
470115832	470128485
470120564	470128485
470149016	470128485
470128485	470129332
470143464	470129332
470148201	470129332
470102732	470129540
470108436	470129540
470110096	470129540
470114516	470129540
470114540	470129540
470115606	470129540
470115771	470129540
470121694	470129540
470134363	470129540
470106997	470132333
470114169	470132333
470117523	470132333
470128485	470132333
470142472	470132333
470143464	470132333
470143704	470132333
325126894	470133565
470114169	470133565
470129332	470133565
470134603	470133565
470136236	470133565
470143464	470133565
470147677	470133565
470148201	470133565
470110096	470134363
470115771	470134363
470142650	470134363
470115774	470134603
470117523	470134603
470128485	470134603
470136236	470134603
470143464	470134603
470148201	470134603
470149016	470134603
470117523	470136236
470128485	470136236
470129332	470136236
470143464	470136236
470148201	470136236
470107959	470137654
470108436	470137654
470110096	470137654
470115771	470137654
470121419	470137654
470121694	470137654
470126765	470137654
470129540	470137654
470134363	470137654
470141723	470137654
470142650	470137654
470102042	470141723
470102732	470141723
470108436	470141723
470109855	470141723
470110096	470141723
470115606	470141723
470115771	470141723
470121419	470141723
470126765	470141723
470129540	470141723
470134363	470141723
470142650	470141723
470136258	470141725
470106997	470142472
470115832	470142472
470117523	470142472
470143704	470142472
470149016	470142472
470102042	470142650
470102732	470142650
470109855	470142650
470115771	470142650
470115832	470143704
470117523	470143704
470120564	470143704
470128485	470143704
470149016	470143704
470136258	470143965
470107374	470146556
325126894	470147677
470129332	470147677
470134603	470147677
470143464	470148201
470115832	470148904
470120564	470148904
470143218	470148904
470115832	470149016
470120564	470149016

## Sheet: Photosynthesis
Protein ID1	Protein ID2	Protein Desc	Degree
470141723	XP_004306579.1	PREDICTED: phosphoglycerate kinase, chloroplastic-like [Fragaria vesca subsp. vesca]	65
470115832	XP_004294095.1	PREDICTED: malate dehydrogenase, mitochondrial-like [Fragaria vesca subsp. vesca]	58
470120564	XP_004296370.1	PREDICTED: malate dehydrogenase, cytoplasmic-like [Fragaria vesca subsp. vesca]	52
470149016	XP_004310041.1	PREDICTED: glyceraldehyde-3-phosphate dehydrogenase-like [Fragaria vesca subsp. vesca]	50
470128381	XP_004300121.1	PREDICTED: glyceraldehyde-3-phosphate dehydrogenase B, chloroplastic-like [Fragaria vesca subsp. vesca]	50
470143704	XP_004307511.1	PREDICTED: triosephosphate isomerase, cytosolic-like [Fragaria vesca subsp. vesca]	46
470106997	XP_004289838.1	PREDICTED: triosephosphate isomerase, chloroplastic-like [Fragaria vesca subsp. vesca]	46
470136236	XP_004303902.1	PREDICTED: oxygen-evolving enhancer protein 2, chloroplastic-like [Fragaria vesca subsp. vesca]	44
470114169	XP_004293289.1	PREDICTED: ATP synthase gamma chain, chloroplastic-like [Fragaria vesca subsp. vesca]	42
470129332	XP_004300575.1	PREDICTED: oxygen-evolving enhancer protein 1, chloroplastic-like [Fragaria vesca subsp. vesca]	41
470137654	XP_004304578.1	PREDICTED: glyceraldehyde-3-phosphate dehydrogenase A, chloroplastic-like [Fragaria vesca subsp. vesca]	40
470106724	XP_004289711.1	PREDICTED: malate dehydrogenase, glyoxysomal-like [Fragaria vesca subsp. vesca]	40
470142650	XP_004307016.1	PREDICTED: malate dehydrogenase [NADP], chloroplastic-like [Fragaria vesca subsp. vesca]	39
470126765	XP_004299353.1	PREDICTED: malate dehydrogenase, chloroplastic-like [Fragaria vesca subsp. vesca]	39
470115771	XP_004294065.1	PREDICTED: sedoheptulose-1,7-bisphosphatase, chloroplastic-like [Fragaria vesca subsp. vesca]	39
470108436	XP_004290524.1	PREDICTED: fructose-1,6-bisphosphatase, cytosolic-like [Fragaria vesca subsp. vesca]	39
470142472	XP_004306931.1	PREDICTED: transketolase, chloroplastic-like [Fragaria vesca subsp. vesca]	35
325126873	YP_004286110.1	ribulose 1,5-bisphosphate carboxylase/oxygenase large subunit [Fragaria vesca subsp. vesca]	34
470148904	XP_004309987.1	PREDICTED: glutamate--glyoxylate aminotransferase 2-like [Fragaria vesca subsp. vesca]	31
470148201	XP_004309658.1	PREDICTED: oxygen-evolving enhancer protein 3-2, chloroplastic-like [Fragaria vesca subsp. vesca]	31
470117523	XP_004294907.1	PREDICTED: fructose-bisphosphate aldolase, cytoplasmic isozyme 1-like [Fragaria vesca subsp. vesca]	31
470110096	XP_004291323.1	PREDICTED: plastocyanin, chloroplastic-like [Fragaria vesca subsp. vesca]	30		AAA
470129540	XP_004300672.1	PREDICTED: chlorophyll a-b binding protein CP26, chloroplastic-like [Fragaria vesca subsp. vesca]	27
470128485	XP_004300170.1	PREDICTED: phosphoribulokinase, chloroplastic-like [Fragaria vesca subsp. vesca]	26
470143464	XP_004307395.1	PREDICTED: chlorophyll a-b binding protein 6A, chloroplastic-like [Fragaria vesca subsp. vesca]	24
470114540	XP_004293472.1	PREDICTED: cytochrome b6-f complex iron-sulfur subunit, chloroplastic-like [Fragaria vesca subsp. vesca]	24
470134603	XP_004303137.1	PREDICTED: ribulose bisphosphate carboxylase small chain, chloroplastic-like [Fragaria vesca subsp. vesca]	23
470126189	XP_004299075.1	PREDICTED: ribulose bisphosphate carboxylase small chain 1, chloroplastic-like [Fragaria vesca subsp. vesca]	23
470134363	XP_004303023.1	PREDICTED: fructose-bisphosphate aldolase cytoplasmic isozyme-like [Fragaria vesca subsp. vesca]	22
470133565	XP_004302636.1	PREDICTED: chlorophyll a-b binding protein CP29.2, chloroplastic-like [Fragaria vesca subsp. vesca]	22
470107959	XP_004290303.1	PREDICTED: probable fructose-bisphosphate aldolase 2, chloroplastic-like [Fragaria vesca subsp. vesca]	22
470115606	XP_004293987.1	PREDICTED: ferredoxin--NADP reductase, root isozyme, chloroplastic-like [Fragaria vesca subsp. vesca]	21
470102732	XP_004287805.1	PREDICTED: ferredoxin--NADP reductase, chloroplastic-like [Fragaria vesca subsp. vesca]	21
325126894	YP_004286131.1	photosystem II phosphoprotein [Fragaria vesca subsp. vesca]	21
470121694	XP_004296896.1	PREDICTED: photosystem I reaction center subunit II, chloroplastic-like [Fragaria vesca subsp. vesca]	20
470121419	XP_004296766.1	PREDICTED: pyruvate, phosphate dikinase, chloroplastic-like [Fragaria vesca subsp. vesca]	20
470109855	XP_004291203.1	PREDICTED: aspartate aminotransferase, chloroplastic-like [Fragaria vesca subsp. vesca]	20
470143218	XP_004307278.1	PREDICTED: NAD-dependent malic enzyme 62 kDa isoform, mitochondrial-like [Fragaria vesca subsp. vesca]	18
470102042	XP_004287468.1	PREDICTED: NADP-dependent malic enzyme-like [Fragaria vesca subsp. vesca]	17
470147677	XP_004309411.1	PREDICTED: LOW QUALITY PROTEIN: photosystem II D2 protein-like, partial [Fragaria vesca subsp. vesca]	14
470115774	XP_004294066.1	PREDICTED: phosphoenolpyruvate carboxylase, housekeeping isozyme-like [Fragaria vesca subsp. vesca]	14
470132333	XP_004302038.1	PREDICTED: probable ribose-5-phosphate isomerase-like [Fragaria vesca subsp. vesca]	13
325126851	YP_004286088.1	ATP synthase CF0 subunit I [Fragaria vesca subsp. vesca]	11
470114516	XP_004293460.1	PREDICTED: chlorophyll a-b binding protein 151, chloroplastic-like [Fragaria vesca subsp. vesca]	9
470141725	XP_004306580.1	PREDICTED: phosphoglycerate kinase, cytosolic-like [Fragaria vesca subsp. vesca]	7
325126850	YP_004286087.1	ATP synthase CF1 alpha subunit [Fragaria vesca subsp. vesca]	6
470146556	XP_004308890.1	PREDICTED: psbP-like protein 1, chloroplastic-like [Fragaria vesca subsp. vesca]	4
470143965	XP_004307637.1	PREDICTED: chlorophyll a-b binding protein CP29.3, chloroplastic-like [Fragaria vesca subsp. vesca]	4
470136258	XP_004303913.1	PREDICTED: chlorophyll a-b binding protein 8, chloroplastic-like [Fragaria vesca subsp. vesca]	4
470109163	XP_004290871.1	PREDICTED: photosystem II 22 kDa protein, chloroplastic-like [Fragaria vesca subsp. vesca]	4
325126916	YP_004286153.1	photosystem I subunit VII [Fragaria vesca subsp. vesca]	4
325126861	YP_004286098.1	photosystem II CP43 chlorophyll apoprotein [Fragaria vesca subsp. vesca]	4
470136703	XP_004304123.1	PREDICTED: thylakoid lumenal protein At1g03610, chloroplastic-like [Fragaria vesca subsp. vesca]	3
470107374	XP_004290022.1	PREDICTED: photosystem I reaction center subunit IV A, chloroplastic-like [Fragaria vesca subsp. vesca]	3
325126891	YP_004286128.1	photosystem II CP47 chlorophyll apoprotein [Fragaria vesca subsp. vesca]	3
