# Supplementary material for: Global analysis of lysine acetylation in strawberry leaves
Source: Front Plant Sci. 2015 Sep 15;6:739. doi: 10.3389/fpls.2015.00739 (PMC4569977; doi:10.3389/fpls.2015.00739)
Supplement: Supplementary file 4 [file Table4.XLS]

## Sheet: Annotation summary
Protein	Fasta headers	Localization prob	PEP	Modified sequence	Modification (K) Probabilities	Position	Mass error [ppm]	Peptide Score	Subcellular Location	biological_process	molecular_function	cellular_component	KO No.	Gene desc	Pathway desc	Interpro ID	Domain desc
325126851	ATP synthase CF0 subunit I [Fragaria vesca subsp. vesca]	1	0.00028979	_EGALNQLEK(ac)AR_	EGALNQLEK(1)AR	80	-0.26471	102.05	chlo				K02109	ATPF0B:F-type H+-transporting ATPase subunit b;ATPF0B:F-type H+-transporting ATPase subunit b;ATPF0B:F-type H+-transporting ATPase subunit b;	Metabolic pathways - Fragaria vesca (woodland strawberry) ;Oxidative phosphorylation - Fragaria vesca (woodland strawberry) ;Photosynthesis - Fragaria vesca (woodland strawberry) ;
325126851	ATP synthase CF0 subunit I [Fragaria vesca subsp. vesca]	1	0.028424	_ILK(ac)TIQNSEELR_	ILK(1)TIQNSEELR	62	-0.26743	56.493	chlo				K02109	ATPF0B:F-type H+-transporting ATPase subunit b;ATPF0B:F-type H+-transporting ATPase subunit b;ATPF0B:F-type H+-transporting ATPase subunit b;	Metabolic pathways - Fragaria vesca (woodland strawberry) ;Oxidative phosphorylation - Fragaria vesca (woodland strawberry) ;Photosynthesis - Fragaria vesca (woodland strawberry) ;
325126851	ATP synthase CF0 subunit I [Fragaria vesca subsp. vesca]	1	2.34e-06	_LNLINATSK(ac)TLEQLENYK_	LNLINATSK(1)TLEQLENYK	116	0.16187	106.31	chlo				K02109	ATPF0B:F-type H+-transporting ATPase subunit b;ATPF0B:F-type H+-transporting ATPase subunit b;ATPF0B:F-type H+-transporting ATPase subunit b;	Metabolic pathways - Fragaria vesca (woodland strawberry) ;Oxidative phosphorylation - Fragaria vesca (woodland strawberry) ;Photosynthesis - Fragaria vesca (woodland strawberry) ;
325126850	ATP synthase CF1 alpha subunit [Fragaria vesca subsp. vesca]	1	7.08e-11	_TFTEEAETLLK(ac)EAIQDQMER_	TFTEEAETLLK(1)EAIQDQMER	491	0.60071	137.69	cyto				K02111	ATPF1A:F-type H+-transporting ATPase subunit alpha [EC:3.6.3.14];ATPF1A:F-type H+-transporting ATPase subunit alpha [EC:3.6.3.14];ATPF1A:F-type H+-transporting ATPase subunit alpha [EC:3.6.3.14];	Metabolic pathways - Fragaria vesca (woodland strawberry) ;Oxidative phosphorylation - Fragaria vesca (woodland strawberry) ;Photosynthesis - Fragaria vesca (woodland strawberry) ;
325126850	ATP synthase CF1 alpha subunit [Fragaria vesca subsp. vesca]	0.999999	0.00976965	_TNKPQFQEIISSTK(ac)TFTEEAETLLK_	TNKPQFQEIISSTK(1)TFTEEAETLLK	480	-0.014903	79.373	cyto				K02111	ATPF1A:F-type H+-transporting ATPase subunit alpha [EC:3.6.3.14];ATPF1A:F-type H+-transporting ATPase subunit alpha [EC:3.6.3.14];ATPF1A:F-type H+-transporting ATPase subunit alpha [EC:3.6.3.14];	Metabolic pathways - Fragaria vesca (woodland strawberry) ;Oxidative phosphorylation - Fragaria vesca (woodland strawberry) ;Photosynthesis - Fragaria vesca (woodland strawberry) ;
325126850	ATP synthase CF1 alpha subunit [Fragaria vesca subsp. vesca]	0.999999	1.2e-29	_TYLK(ac)TNKPQFQEIISSTK_	TYLK(1)TNKPQFQEIISSTK	466	1.1571	208.47	cyto				K02111	ATPF1A:F-type H+-transporting ATPase subunit alpha [EC:3.6.3.14];ATPF1A:F-type H+-transporting ATPase subunit alpha [EC:3.6.3.14];ATPF1A:F-type H+-transporting ATPase subunit alpha [EC:3.6.3.14];	Metabolic pathways - Fragaria vesca (woodland strawberry) ;Oxidative phosphorylation - Fragaria vesca (woodland strawberry) ;Photosynthesis - Fragaria vesca (woodland strawberry) ;
325126850	ATP synthase CF1 alpha subunit [Fragaria vesca subsp. vesca]	1	0.00501328	_VVNALAK(ac)PIDGR_	VVNALAK(1)PIDGR	114	-0.49238	81.565	cyto				K02111	ATPF1A:F-type H+-transporting ATPase subunit alpha [EC:3.6.3.14];ATPF1A:F-type H+-transporting ATPase subunit alpha [EC:3.6.3.14];ATPF1A:F-type H+-transporting ATPase subunit alpha [EC:3.6.3.14];	Metabolic pathways - Fragaria vesca (woodland strawberry) ;Oxidative phosphorylation - Fragaria vesca (woodland strawberry) ;Photosynthesis - Fragaria vesca (woodland strawberry) ;
325126872	ATP synthase CF1 beta subunit [Fragaria vesca subsp. vesca]	1	2.53e-07	_LSIFETGIK(ac)VVDLLAPYR_	LSIFETGIK(1)VVDLLAPYR	154	0.8549	125.45	chlo				K02112	ATPF1B:F-type H+-transporting ATPase subunit beta [EC:3.6.3.14];ATPF1B:F-type H+-transporting ATPase subunit beta [EC:3.6.3.14];ATPF1B:F-type H+-transporting ATPase subunit beta [EC:3.6.3.14];	Metabolic pathways - Fragaria vesca (woodland strawberry) ;Oxidative phosphorylation - Fragaria vesca (woodland strawberry) ;Photosynthesis - Fragaria vesca (woodland strawberry) ;
325126872	ATP synthase CF1 beta subunit [Fragaria vesca subsp. vesca]	1	9.83e-10	_SAPAFIQLDTK(ac)LSIFETGIK_	SAPAFIQLDTK(1)LSIFETGIK	145	0.25495	125.79	chlo				K02112	ATPF1B:F-type H+-transporting ATPase subunit beta [EC:3.6.3.14];ATPF1B:F-type H+-transporting ATPase subunit beta [EC:3.6.3.14];ATPF1B:F-type H+-transporting ATPase subunit beta [EC:3.6.3.14];	Metabolic pathways - Fragaria vesca (woodland strawberry) ;Oxidative phosphorylation - Fragaria vesca (woodland strawberry) ;Photosynthesis - Fragaria vesca (woodland strawberry) ;
325126878	cytochrome f [Fragaria vesca subsp. vesca];>gi|470131422|ref|XP_004301594.1	1	6.04e-16	_DVHFLK(ac)YPIYVGGNR_	DVHFLK(1)YPIYVGGNR	180	-0.26446	167.32	chlo				K02634	petA:apocytochrome f;petA:apocytochrome f;	Metabolic pathways - Fragaria vesca (woodland strawberry) ;Photosynthesis - Fragaria vesca (woodland strawberry) ;
325126878	cytochrome f [Fragaria vesca subsp. vesca];>gi|470131422|ref|XP_004301594.1	1	6.24e-10	_QFEK(ac)VQLAEMNF_	QFEK(1)VQLAEMNF	312	0.34735	143	chlo				K02634	petA:apocytochrome f;petA:apocytochrome f;	Metabolic pathways - Fragaria vesca (woodland strawberry) ;Photosynthesis - Fragaria vesca (woodland strawberry) ;
325126878	cytochrome f [Fragaria vesca subsp. vesca];>gi|470131422|ref|XP_004301594.1	1	1.61e-06	_SNNNVYNATAAGIISK(ac)IIR_	SNNNVYNATAAGIISK(1)IIR	216	-0.0044899	108.71	chlo				K02634	petA:apocytochrome f;petA:apocytochrome f;	Metabolic pathways - Fragaria vesca (woodland strawberry) ;Photosynthesis - Fragaria vesca (woodland strawberry) ;
325126916	photosystem I subunit VII [Fragaria vesca subsp. vesca];>gi|470147457|ref|XP_004309319.1	1	0.00219996	_ACPTDVLEMIPWDGCK(ac)AK_	ACPTDVLEMIPWDGCK(1)AK	35	-0.34956	74.732	chlo				K02691	psaC:photosystem I subunit VII;psaC:photosystem I subunit VII;	Metabolic pathways - Fragaria vesca (woodland strawberry) ;Photosynthesis - Fragaria vesca (woodland strawberry) ;
325126916	photosystem I subunit VII [Fragaria vesca subsp. vesca];>gi|470147457|ref|XP_004309319.1	1	4.86e-114	_SHSVK(ac)IYDTCIGCTQCVR_	SHSVK(1)IYDTCIGCTQCVR	6	0.74815	326.18	chlo				K02691	psaC:photosystem I subunit VII;psaC:photosystem I subunit VII;	Metabolic pathways - Fragaria vesca (woodland strawberry) ;Photosynthesis - Fragaria vesca (woodland strawberry) ;
325126861	photosystem II CP43 chlorophyll apoprotein [Fragaria vesca subsp. vesca]	1	7.4e-07	_AAAAGFEK(ac)GIDR_	AAAAGFEK(1)GIDR	457	0.017058	127.56	plas				K02705	psbC:photosystem II CP43 chlorophyll apoprotein;psbC:photosystem II CP43 chlorophyll apoprotein;	Metabolic pathways - Fragaria vesca (woodland strawberry) ;Photosynthesis - Fragaria vesca (woodland strawberry) ;
325126891	photosystem II CP47 chlorophyll apoprotein [Fragaria vesca subsp. vesca]	1	1.51e-21	_IPEK(ac)LAFYDYIGNNPAK_	IPEK(1)LAFYDYIGNNPAK	308	0.52369	176.94	plas				K02704	psbB:photosystem II CP47 chlorophyll apoprotein;psbB:photosystem II CP47 chlorophyll apoprotein;	Metabolic pathways - Fragaria vesca (woodland strawberry) ;Photosynthesis - Fragaria vesca (woodland strawberry) ;
325126894	photosystem II phosphoprotein [Fragaria vesca subsp. vesca]	1	0.000217965	_AGGLLK(ac)PLNSEYGK_	AGGLLK(1)PLNSEYGK	25	0.66968	96.464	nucl				K02709	psbH:photosystem II PsbH protein;psbH:photosystem II PsbH protein;	Metabolic pathways - Fragaria vesca (woodland strawberry) ;Photosynthesis - Fragaria vesca (woodland strawberry) ;
470109855	PREDICTED: aspartate aminotransferase, chloroplastic-like [Fragaria vesca subsp. vesca]	1	0.00139396	_EYLPIVGLAEFNK(ac)LSAR_	EYLPIVGLAEFNK(1)LSAR	134	0.81998	78.501	chlo	biological_process;metabolic process;biosynthetic process;	molecular_function;catalytic activity;cofactor binding;anion binding;binding;ion binding;pyridoxal phosphate binding;		K14454	GOT1:aspartate aminotransferase, cytoplasmic [EC:2.6.1.1];GOT1:aspartate aminotransferase, cytoplasmic [EC:2.6.1.1];GOT1:aspartate aminotransferase, cytoplasmic [EC:2.6.1.1];GOT1:aspartate aminotransferase, cytoplasmic [EC:2.6.1.1];GOT1:aspartate aminotransferase, cytoplasmic [EC:2.6.1.1];GOT1:aspartate aminotransferase, cytoplasmic [EC:2.6.1.1];GOT1:aspartate aminotransferase, cytoplasmic [EC:2.…	Metabolic pathways - Fragaria vesca (woodland strawberry) ;Biosynthesis of secondary metabolites - Fragaria vesca (woodland strawberry) ;Carbon metabolism - Fragaria vesca (woodland strawberry) ;Biosynthesis of amino acids - Fragaria vesca (woodland strawberry) ;Phenylalanine metabolism - Fragaria vesca (woodland strawberry) ;Arginine and proline metabolism - Fragaria vesca (woodland strawberry) …	IPR000796;IPR004839;IPR004838;IPR015421;IPR015424;	Aspartate/other aminotransferase;"Aminotransferase, class I/classII";"Aminotransferases, class-I, pyridoxal-phosphate-binding site";"Pyridoxal phosphate-dependent transferase, major region, subdomain 1";Pyridoxal phosphate-dependent transferase;
470114169	PREDICTED: ATP synthase gamma chain, chloroplastic-like [Fragaria vesca subsp. vesca]	1	6.04e-05	_MTAM(ox)SNASDNAVELK(ac)K_	MTAMSNASDNAVELK(1)K	343	0.68414	104.2	chlo	nitrogen compound metabolic process;purine nucleoside triphosphate biosynthetic process;purine ribonucleoside biosynthetic process;ribonucleoside triphosphate biosynthetic process;purine nucleoside triphosphate metabolic process;nucleoside triphosphate biosynthetic process;phosphate-containing compound metabolic process;purine ribonucleoside triphosphate biosynthetic process;nucleoside triphospha…	transporter activity;hydrolase activity, acting on acid anhydrides;ATPase activity, coupled;ion transmembrane transporter activity;hydrogen ion transmembrane transporter activity;monovalent inorganic cation transmembrane transporter activity;cation transmembrane transporter activity;ATPase activity, coupled to transmembrane movement of substances;ATPase activity, coupled to transmembrane movement…	intracellular;proton-transporting ATP synthase complex;protein complex;membrane;macromolecular complex;cell part;cell;proton-transporting two-sector ATPase complex;intracellular part;cellular_component;membrane part;proton-transporting two-sector ATPase complex, catalytic domain;proton-transporting ATP synthase complex, catalytic core F(1);	K02115	ATPF1G:F-type H+-transporting ATPase subunit gamma;ATPF1G:F-type H+-transporting ATPase subunit gamma;ATPF1G:F-type H+-transporting ATPase subunit gamma;	Metabolic pathways - Fragaria vesca (woodland strawberry) ;Oxidative phosphorylation - Fragaria vesca (woodland strawberry) ;Photosynthesis - Fragaria vesca (woodland strawberry) ;	IPR023633;IPR023632;IPR000131;	"ATPase, F1 complex, gamma subunit domain";"ATPase, F1 complex, gamma subunit conserved site";"ATPase, F1 complex, gamma subunit";
470114169	PREDICTED: ATP synthase gamma chain, chloroplastic-like [Fragaria vesca subsp. vesca]	1	0.0638016	_RPYIPVDK(ac)FIEGTNQPTAK_	RPYIPVDK(1)FIEGTNQPTAK	187	0.35374	58.712	chlo	nitrogen compound metabolic process;purine nucleoside triphosphate biosynthetic process;purine ribonucleoside biosynthetic process;ribonucleoside triphosphate biosynthetic process;purine nucleoside triphosphate metabolic process;nucleoside triphosphate biosynthetic process;phosphate-containing compound metabolic process;purine ribonucleoside triphosphate biosynthetic process;nucleoside triphospha…	transporter activity;hydrolase activity, acting on acid anhydrides;ATPase activity, coupled;ion transmembrane transporter activity;hydrogen ion transmembrane transporter activity;monovalent inorganic cation transmembrane transporter activity;cation transmembrane transporter activity;ATPase activity, coupled to transmembrane movement of substances;ATPase activity, coupled to transmembrane movement…	intracellular;proton-transporting ATP synthase complex;protein complex;membrane;macromolecular complex;cell part;cell;proton-transporting two-sector ATPase complex;intracellular part;cellular_component;membrane part;proton-transporting two-sector ATPase complex, catalytic domain;proton-transporting ATP synthase complex, catalytic core F(1);	K02115	ATPF1G:F-type H+-transporting ATPase subunit gamma;ATPF1G:F-type H+-transporting ATPase subunit gamma;ATPF1G:F-type H+-transporting ATPase subunit gamma;	Metabolic pathways - Fragaria vesca (woodland strawberry) ;Oxidative phosphorylation - Fragaria vesca (woodland strawberry) ;Photosynthesis - Fragaria vesca (woodland strawberry) ;	IPR023633;IPR023632;IPR000131;	"ATPase, F1 complex, gamma subunit domain";"ATPase, F1 complex, gamma subunit conserved site";"ATPase, F1 complex, gamma subunit";
470114516	PREDICTED: chlorophyll a-b binding protein 151, chloroplastic-like [Fragaria vesca subsp. vesca];>gi|470114765|ref|XP_004293580.1	1	0.0229451	_NGVK(ac)FGEAVWFK_	NGVK(1)FGEAVWFK	122	2.6778	61.11	chlo				K08913	LHCB2:light-harvesting complex II chlorophyll a/b binding protein 2;LHCB2:light-harvesting complex II chlorophyll a/b binding protein 2;	Metabolic pathways - Fragaria vesca (woodland strawberry) ;Photosynthesis - antenna proteins - Fragaria vesca (woodland strawberry) ;	IPR023329;IPR022796;	Chlorophyll a/b binding protein domain;Chlorophyll A-B binding protein;
470114516	PREDICTED: chlorophyll a-b binding protein 151, chloroplastic-like [Fragaria vesca subsp. vesca]	1	2.23e-06	_TVK(ac)SAPESIWYGPDRPK_	TVK(1)SAPESIWYGPDRPK	42	0.74025	124.84	chlo				K08913	LHCB2:light-harvesting complex II chlorophyll a/b binding protein 2;LHCB2:light-harvesting complex II chlorophyll a/b binding protein 2;	Metabolic pathways - Fragaria vesca (woodland strawberry) ;Photosynthesis - antenna proteins - Fragaria vesca (woodland strawberry) ;	IPR023329;IPR022796;	Chlorophyll a/b binding protein domain;Chlorophyll A-B binding protein;
470143464	PREDICTED: chlorophyll a-b binding protein 6A, chloroplastic-like [Fragaria vesca subsp. vesca]	1	8.7e-09	_FK(ac)ESELIHCR_	FK(1)ESELIHCR	86	-0.61217	163.84	chlo				K08907	LHCA1:light-harvesting complex I chlorophyll a/b binding protein 1;	Photosynthesis - antenna proteins - Fragaria vesca (woodland strawberry) ;
470136258	PREDICTED: chlorophyll a-b binding protein 8, chloroplastic-like [Fragaria vesca subsp. vesca]	1	2.45e-07	_QYFLGFEK(ac)YLGGSGNPAYPGGPLFNPLGFGK_	QYFLGFEK(1)YLGGSGNPAYPGGPLFNPLGFGK	193	-0.91732	100.86	chlo				K08909	LHCA3:light-harvesting complex I chlorophyll a/b binding protein 3;	Photosynthesis - antenna proteins - Fragaria vesca (woodland strawberry) ;
470129612	PREDICTED: chlorophyll a-b binding protein CP24 10A, chloroplastic-like [Fragaria vesca subsp. vesca]	1	4.73e-06	_DPAFLK(ac)WYR_	DPAFLK(1)WYR	95	-0.089011	158.76	chlo				K08917	LHCB6:light-harvesting complex II chlorophyll a/b binding protein 6;LHCB6:light-harvesting complex II chlorophyll a/b binding protein 6;	Metabolic pathways - Fragaria vesca (woodland strawberry) ;Photosynthesis - antenna proteins - Fragaria vesca (woodland strawberry) ;	IPR022796;IPR023329;	Chlorophyll A-B binding protein;Chlorophyll a/b binding protein domain;
470129612	PREDICTED: chlorophyll a-b binding protein CP24 10A, chloroplastic-like [Fragaria vesca subsp. vesca]	1	0.0443697	_K(ac)SWIPAVK_	K(1)SWIPAVK	54	-0.068499	83.948	chlo				K08917	LHCB6:light-harvesting complex II chlorophyll a/b binding protein 6;LHCB6:light-harvesting complex II chlorophyll a/b binding protein 6;	Metabolic pathways - Fragaria vesca (woodland strawberry) ;Photosynthesis - antenna proteins - Fragaria vesca (woodland strawberry) ;	IPR022796;IPR023329;	Chlorophyll A-B binding protein;Chlorophyll a/b binding protein domain;
470129612	PREDICTED: chlorophyll a-b binding protein CP24 10A, chloroplastic-like [Fragaria vesca subsp. vesca]	1	2.21e-10	_LQLAEIK(ac)HSR_	LQLAEIK(1)HSR	229	-0.18661	183.03	chlo				K08917	LHCB6:light-harvesting complex II chlorophyll a/b binding protein 6;LHCB6:light-harvesting complex II chlorophyll a/b binding protein 6;	Metabolic pathways - Fragaria vesca (woodland strawberry) ;Photosynthesis - antenna proteins - Fragaria vesca (woodland strawberry) ;	IPR022796;IPR023329;	Chlorophyll A-B binding protein;Chlorophyll a/b binding protein domain;
470129540	PREDICTED: chlorophyll a-b binding protein CP26, chloroplastic-like [Fragaria vesca subsp. vesca]	1	8.19e-38	_KPENFSK(ac)YQAYELIHAR_	KPENFSK(1)YQAYELIHAR	117	0.6078	238.19	chlo				K08916	LHCB5:light-harvesting complex II chlorophyll a/b binding protein 5;LHCB5:light-harvesting complex II chlorophyll a/b binding protein 5;	Metabolic pathways - Fragaria vesca (woodland strawberry) ;Photosynthesis - antenna proteins - Fragaria vesca (woodland strawberry) ;	IPR022796;IPR023329;	Chlorophyll A-B binding protein;Chlorophyll a/b binding protein domain;
470129540	PREDICTED: chlorophyll a-b binding protein CP26, chloroplastic-like [Fragaria vesca subsp. vesca]	1	0.00280934	_LHPGGPFDPLGLAK(ac)DPDQAALLK_	LHPGGPFDPLGLAK(1)DPDQAALLK	221	-0.50373	78.976	chlo				K08916	LHCB5:light-harvesting complex II chlorophyll a/b binding protein 5;LHCB5:light-harvesting complex II chlorophyll a/b binding protein 5;	Metabolic pathways - Fragaria vesca (woodland strawberry) ;Photosynthesis - antenna proteins - Fragaria vesca (woodland strawberry) ;	IPR022796;IPR023329;	Chlorophyll A-B binding protein;Chlorophyll a/b binding protein domain;
470129540	PREDICTED: chlorophyll a-b binding protein CP26, chloroplastic-like [Fragaria vesca subsp. vesca]	1	3.32e-07	_LTNGLDLEDK(ac)LHPGGPFDPLGLAK_	LTNGLDLEDK(1)LHPGGPFDPLGLAK	207	0.21097	106.93	chlo				K08916	LHCB5:light-harvesting complex II chlorophyll a/b binding protein 5;LHCB5:light-harvesting complex II chlorophyll a/b binding protein 5;	Metabolic pathways - Fragaria vesca (woodland strawberry) ;Photosynthesis - antenna proteins - Fragaria vesca (woodland strawberry) ;	IPR022796;IPR023329;	Chlorophyll A-B binding protein;Chlorophyll a/b binding protein domain;
470133565	PREDICTED: chlorophyll a-b binding protein CP29.2, chloroplastic-like [Fragaria vesca subsp. vesca]	1	2.01e-13	_ATLQLAEIK(ac)HAR_	ATLQLAEIK(1)HAR	241	-0.036623	179.35	chlo				K08915	LHCB4:light-harvesting complex II chlorophyll a/b binding protein 4;LHCB4:light-harvesting complex II chlorophyll a/b binding protein 4;	Metabolic pathways - Fragaria vesca (woodland strawberry) ;Photosynthesis - antenna proteins - Fragaria vesca (woodland strawberry) ;	IPR023329;IPR022796;	Chlorophyll a/b binding protein domain;Chlorophyll A-B binding protein;
470143965	PREDICTED: chlorophyll a-b binding protein CP29.3, chloroplastic-like [Fragaria vesca subsp. vesca]	1	8.71e-05	_LQLAEIK(ac)HAR_	LQLAEIK(1)HAR	242	-0.91477	117.31	plas				K08915	LHCB4:light-harvesting complex II chlorophyll a/b binding protein 4;LHCB4:light-harvesting complex II chlorophyll a/b binding protein 4;	Metabolic pathways - Fragaria vesca (woodland strawberry) ;Photosynthesis - antenna proteins - Fragaria vesca (woodland strawberry) ;
470143965	PREDICTED: chlorophyll a-b binding protein CP29.3, chloroplastic-like [Fragaria vesca subsp. vesca]	1	0.000115237	_LYPGGK(ac)FFDPLGLAADPEEK_	LYPGGK(1)FFDPLGLAADPEEK	219	-0.62909	90.017	plas				K08915	LHCB4:light-harvesting complex II chlorophyll a/b binding protein 4;LHCB4:light-harvesting complex II chlorophyll a/b binding protein 4;	Metabolic pathways - Fragaria vesca (woodland strawberry) ;Photosynthesis - antenna proteins - Fragaria vesca (woodland strawberry) ;
470114540	PREDICTED: cytochrome b6-f complex iron-sulfur subunit, chloroplastic-like [Fragaria vesca subsp. vesca]	1	5.54e-07	_GDPTYLVVEK(ac)DR_	GDPTYLVVEK(1)DR	142	-0.14602	126.5	chlo	biological_process;single-organism metabolic process;metabolic process;oxidation-reduction process;	molecular_function;oxidoreductase activity, acting on diphenols and related = substances as donors, with copper protein as acceptor;oxidoreductase activity, acting on diphenols and related = substances as donors;oxidoreductase activity;catalytic activity;plastoquinol--plastocyanin reductase activity;iron-sulfur cluster binding;binding;metal cluster binding;2 iron, 2 sulfur cluster binding;	intracellular;membrane;thylakoid part;cell part;cell;photosynthetic membrane;thylakoid;intracellular part;cellular_component;thylakoid membrane;	K02636	petC:cytochrome b6-f complex iron-sulfur subunit [EC:1.10.9.1];petC:cytochrome b6-f complex iron-sulfur subunit [EC:1.10.9.1];	Metabolic pathways - Fragaria vesca (woodland strawberry) ;Photosynthesis - Fragaria vesca (woodland strawberry) ;	IPR005805;IPR023960;IPR017941;IPR014909;	"Rieske iron-sulphur protein, C-terminal";Cytochrome b6-f complex iron-sulfur subunit;Rieske [2Fe-2S] iron-sulphur domain;Cytochrome b6-f complex Fe-S subunit;
470102732	PREDICTED: ferredoxin--NADP reductase, chloroplastic-like [Fragaria vesca subsp. vesca]	1	0.000524686	_GEK(ac)MYIQTR_	GEK(1)MYIQTR	293	0.49589	115.78	chlo				K02641	petH:ferredoxin--NADP+ reductase [EC:1.18.1.2];petH:ferredoxin--NADP+ reductase [EC:1.18.1.2];	Metabolic pathways - Fragaria vesca (woodland strawberry) ;Photosynthesis - Fragaria vesca (woodland strawberry) ;	IPR015701;IPR017927;IPR017938;IPR001709;IPR001433;	Ferredoxin--NADP reductase;Ferredoxin reductase-type FAD-binding domain;Riboflavin synthase-like beta-barrel;Flavoprotein pyridine nucleotide cytochrome reductase;Oxidoreductase FAD/NAD(P)-binding;
470102732	PREDICTED: ferredoxin--NADP reductase, chloroplastic-like [Fragaria vesca subsp. vesca]	1	5.71e-05	_MFFEK(ac)HEDYK_	MFFEK(1)HEDYK	237	-0.56375	117.8	chlo				K02641	petH:ferredoxin--NADP+ reductase [EC:1.18.1.2];petH:ferredoxin--NADP+ reductase [EC:1.18.1.2];	Metabolic pathways - Fragaria vesca (woodland strawberry) ;Photosynthesis - Fragaria vesca (woodland strawberry) ;	IPR015701;IPR017927;IPR017938;IPR001709;IPR001433;	Ferredoxin--NADP reductase;Ferredoxin reductase-type FAD-binding domain;Riboflavin synthase-like beta-barrel;Flavoprotein pyridine nucleotide cytochrome reductase;Oxidoreductase FAD/NAD(P)-binding;
470102732	PREDICTED: ferredoxin--NADP reductase, chloroplastic-like [Fragaria vesca subsp. vesca]	1	0.00454435	_SFLWK(ac)M(ox)FFEK_	SFLWK(1)MFFEK	232	0.14151	82.954	chlo				K02641	petH:ferredoxin--NADP+ reductase [EC:1.18.1.2];petH:ferredoxin--NADP+ reductase [EC:1.18.1.2];	Metabolic pathways - Fragaria vesca (woodland strawberry) ;Photosynthesis - Fragaria vesca (woodland strawberry) ;	IPR015701;IPR017927;IPR017938;IPR001709;IPR001433;	Ferredoxin--NADP reductase;Ferredoxin reductase-type FAD-binding domain;Riboflavin synthase-like beta-barrel;Flavoprotein pyridine nucleotide cytochrome reductase;Oxidoreductase FAD/NAD(P)-binding;
470115606	PREDICTED: ferredoxin--NADP reductase, root isozyme, chloroplastic-like [Fragaria vesca subsp. vesca]	1	0.0283551	_YLK(ac)DYPDNFR_	YLK(1)DYPDNFR	288	0.55294	57.164	chlo				K02641	petH:ferredoxin--NADP+ reductase [EC:1.18.1.2];petH:ferredoxin--NADP+ reductase [EC:1.18.1.2];	Metabolic pathways - Fragaria vesca (woodland strawberry) ;Photosynthesis - Fragaria vesca (woodland strawberry) ;	IPR001433;IPR001709;IPR008333;IPR017938;IPR017927;IPR015701;	Oxidoreductase FAD/NAD(P)-binding;Flavoprotein pyridine nucleotide cytochrome reductase;"Oxidoreductase, FAD-binding domain";Riboflavin synthase-like beta-barrel;Ferredoxin reductase-type FAD-binding domain;Ferredoxin--NADP reductase;
470108436	PREDICTED: fructose-1,6-bisphosphatase, cytosolic-like [Fragaria vesca subsp. vesca]	1	9.54e-15	_AGLAK(ac)LIGLAGETNVQGEEQK_	AGLAK(1)LIGLAGETNVQGEEQK	58	-0.65468	156.67	cyto				K03841	FBP:fructose-1,6-bisphosphatase I [EC:3.1.3.11];FBP:fructose-1,6-bisphosphatase I [EC:3.1.3.11];FBP:fructose-1,6-bisphosphatase I [EC:3.1.3.11];FBP:fructose-1,6-bisphosphatase I [EC:3.1.3.11];FBP:fructose-1,6-bisphosphatase I [EC:3.1.3.11];FBP:fructose-1,6-bisphosphatase I [EC:3.1.3.11];FBP:fructose-1,6-bisphosphatase I [EC:3.1.3.11];	Metabolic pathways - Fragaria vesca (woodland strawberry) ;Biosynthesis of secondary metabolites - Fragaria vesca (woodland strawberry) ;Carbon metabolism - Fragaria vesca (woodland strawberry) ;Glycolysis / Gluconeogenesis - Fragaria vesca (woodland strawberry) ;Carbon fixation in photosynthetic organisms - Fragaria vesca (woodland strawberry) ;Fructose and mannose metabolism - Fragaria vesca (w…	IPR020548;IPR000146;IPR028343;	"Fructose-1,6-bisphosphatase, active site";"Fructose-1,6-bisphosphatase class 1/Sedoheputulose-1,7-bisphosphatase";"Fructose-1,6-bisphosphatase";
470108436	PREDICTED: fructose-1,6-bisphosphatase, cytosolic-like [Fragaria vesca subsp. vesca]	1	0.0540548	_FPTDGSPPK(ac)SLR_	FPTDGSPPK(1)SLR	243	-1.0833	48.467	cyto				K03841	FBP:fructose-1,6-bisphosphatase I [EC:3.1.3.11];FBP:fructose-1,6-bisphosphatase I [EC:3.1.3.11];FBP:fructose-1,6-bisphosphatase I [EC:3.1.3.11];FBP:fructose-1,6-bisphosphatase I [EC:3.1.3.11];FBP:fructose-1,6-bisphosphatase I [EC:3.1.3.11];FBP:fructose-1,6-bisphosphatase I [EC:3.1.3.11];FBP:fructose-1,6-bisphosphatase I [EC:3.1.3.11];	Metabolic pathways - Fragaria vesca (woodland strawberry) ;Biosynthesis of secondary metabolites - Fragaria vesca (woodland strawberry) ;Carbon metabolism - Fragaria vesca (woodland strawberry) ;Glycolysis / Gluconeogenesis - Fragaria vesca (woodland strawberry) ;Carbon fixation in photosynthetic organisms - Fragaria vesca (woodland strawberry) ;Fructose and mannose metabolism - Fragaria vesca (w…	IPR020548;IPR000146;IPR028343;	"Fructose-1,6-bisphosphatase, active site";"Fructose-1,6-bisphosphatase class 1/Sedoheputulose-1,7-bisphosphatase";"Fructose-1,6-bisphosphatase";
470108436	PREDICTED: fructose-1,6-bisphosphatase, cytosolic-like [Fragaria vesca subsp. vesca]	1	2.86e-40	_FVLNEQSK(ac)HPESR_	FVLNEQSK(1)HPESR	25	-0.10434	243.49	cyto				K03841	FBP:fructose-1,6-bisphosphatase I [EC:3.1.3.11];FBP:fructose-1,6-bisphosphatase I [EC:3.1.3.11];FBP:fructose-1,6-bisphosphatase I [EC:3.1.3.11];FBP:fructose-1,6-bisphosphatase I [EC:3.1.3.11];FBP:fructose-1,6-bisphosphatase I [EC:3.1.3.11];FBP:fructose-1,6-bisphosphatase I [EC:3.1.3.11];FBP:fructose-1,6-bisphosphatase I [EC:3.1.3.11];	Metabolic pathways - Fragaria vesca (woodland strawberry) ;Biosynthesis of secondary metabolites - Fragaria vesca (woodland strawberry) ;Carbon metabolism - Fragaria vesca (woodland strawberry) ;Glycolysis / Gluconeogenesis - Fragaria vesca (woodland strawberry) ;Carbon fixation in photosynthetic organisms - Fragaria vesca (woodland strawberry) ;Fructose and mannose metabolism - Fragaria vesca (w…	IPR020548;IPR000146;IPR028343;	"Fructose-1,6-bisphosphatase, active site";"Fructose-1,6-bisphosphatase class 1/Sedoheputulose-1,7-bisphosphatase";"Fructose-1,6-bisphosphatase";
470108436	PREDICTED: fructose-1,6-bisphosphatase, cytosolic-like [Fragaria vesca subsp. vesca]	1	1.37e-20	_KLDVLSNEVFVK(ac)ALVSSGR_	KLDVLSNEVFVK(1)ALVSSGR	86	0.03076	181.85	cyto				K03841	FBP:fructose-1,6-bisphosphatase I [EC:3.1.3.11];FBP:fructose-1,6-bisphosphatase I [EC:3.1.3.11];FBP:fructose-1,6-bisphosphatase I [EC:3.1.3.11];FBP:fructose-1,6-bisphosphatase I [EC:3.1.3.11];FBP:fructose-1,6-bisphosphatase I [EC:3.1.3.11];FBP:fructose-1,6-bisphosphatase I [EC:3.1.3.11];FBP:fructose-1,6-bisphosphatase I [EC:3.1.3.11];	Metabolic pathways - Fragaria vesca (woodland strawberry) ;Biosynthesis of secondary metabolites - Fragaria vesca (woodland strawberry) ;Carbon metabolism - Fragaria vesca (woodland strawberry) ;Glycolysis / Gluconeogenesis - Fragaria vesca (woodland strawberry) ;Carbon fixation in photosynthetic organisms - Fragaria vesca (woodland strawberry) ;Fructose and mannose metabolism - Fragaria vesca (w…	IPR020548;IPR000146;IPR028343;	"Fructose-1,6-bisphosphatase, active site";"Fructose-1,6-bisphosphatase class 1/Sedoheputulose-1,7-bisphosphatase";"Fructose-1,6-bisphosphatase";
470134363	PREDICTED: fructose-bisphosphate aldolase cytoplasmic isozyme-like [Fragaria vesca subsp. vesca]	1	0.000218154	_GK(ac)YHDELIK_	GK(1)YHDELIK	7	1.3175	126.71	cyto				K01623	ALDO:fructose-bisphosphate aldolase, class I [EC:4.1.2.13];ALDO:fructose-bisphosphate aldolase, class I [EC:4.1.2.13];ALDO:fructose-bisphosphate aldolase, class I [EC:4.1.2.13];ALDO:fructose-bisphosphate aldolase, class I [EC:4.1.2.13];ALDO:fructose-bisphosphate aldolase, class I [EC:4.1.2.13];ALDO:fructose-bisphosphate aldolase, class I [EC:4.1.2.13];ALDO:fructose-bisphosphate aldolase, class I …	Metabolic pathways - Fragaria vesca (woodland strawberry) ;Biosynthesis of secondary metabolites - Fragaria vesca (woodland strawberry) ;Carbon metabolism - Fragaria vesca (woodland strawberry) ;Biosynthesis of amino acids - Fragaria vesca (woodland strawberry) ;Glycolysis / Gluconeogenesis - Fragaria vesca (woodland strawberry) ;Carbon fixation in photosynthetic organisms - Fragaria vesca (woodl…
470134363	PREDICTED: fructose-bisphosphate aldolase cytoplasmic isozyme-like [Fragaria vesca subsp. vesca]	1	0.0338283	_YHDELIK(ac)NAAYIGTPGK_	YHDELIK(1)NAAYIGTPGK	14	-0.8197	57.616	cyto				K01623	ALDO:fructose-bisphosphate aldolase, class I [EC:4.1.2.13];ALDO:fructose-bisphosphate aldolase, class I [EC:4.1.2.13];ALDO:fructose-bisphosphate aldolase, class I [EC:4.1.2.13];ALDO:fructose-bisphosphate aldolase, class I [EC:4.1.2.13];ALDO:fructose-bisphosphate aldolase, class I [EC:4.1.2.13];ALDO:fructose-bisphosphate aldolase, class I [EC:4.1.2.13];ALDO:fructose-bisphosphate aldolase, class I …	Metabolic pathways - Fragaria vesca (woodland strawberry) ;Biosynthesis of secondary metabolites - Fragaria vesca (woodland strawberry) ;Carbon metabolism - Fragaria vesca (woodland strawberry) ;Biosynthesis of amino acids - Fragaria vesca (woodland strawberry) ;Glycolysis / Gluconeogenesis - Fragaria vesca (woodland strawberry) ;Carbon fixation in photosynthetic organisms - Fragaria vesca (woodl…
470134361	PREDICTED: fructose-bisphosphate aldolase cytoplasmic isozyme-like [Fragaria vesca subsp. vesca];>gi|470134363|ref|XP_004303023.1	1	2.4e-09	_ALNDHHVLLEGTLLK(ac)PNMVTPGSEAK_	ALNDHHVLLEGTLLK(1)PNMVTPGSEAK	225	0.35809	117.83	cyto				K01623	ALDO:fructose-bisphosphate aldolase, class I [EC:4.1.2.13];ALDO:fructose-bisphosphate aldolase, class I [EC:4.1.2.13];ALDO:fructose-bisphosphate aldolase, class I [EC:4.1.2.13];ALDO:fructose-bisphosphate aldolase, class I [EC:4.1.2.13];ALDO:fructose-bisphosphate aldolase, class I [EC:4.1.2.13];ALDO:fructose-bisphosphate aldolase, class I [EC:4.1.2.13];ALDO:fructose-bisphosphate aldolase, class I …	Metabolic pathways - Fragaria vesca (woodland strawberry) ;Biosynthesis of secondary metabolites - Fragaria vesca (woodland strawberry) ;Carbon metabolism - Fragaria vesca (woodland strawberry) ;Biosynthesis of amino acids - Fragaria vesca (woodland strawberry) ;Glycolysis / Gluconeogenesis - Fragaria vesca (woodland strawberry) ;Carbon fixation in photosynthetic organisms - Fragaria vesca (woodl…
470134361	PREDICTED: fructose-bisphosphate aldolase cytoplasmic isozyme-like [Fragaria vesca subsp. vesca];>gi|470134363|ref|XP_004303023.1	1	2.38e-05	_ALQASTLK(ac)AWSGK_	ALQASTLK(1)AWSGK	306	0.096057	106.32	cyto				K01623	ALDO:fructose-bisphosphate aldolase, class I [EC:4.1.2.13];ALDO:fructose-bisphosphate aldolase, class I [EC:4.1.2.13];ALDO:fructose-bisphosphate aldolase, class I [EC:4.1.2.13];ALDO:fructose-bisphosphate aldolase, class I [EC:4.1.2.13];ALDO:fructose-bisphosphate aldolase, class I [EC:4.1.2.13];ALDO:fructose-bisphosphate aldolase, class I [EC:4.1.2.13];ALDO:fructose-bisphosphate aldolase, class I …	Metabolic pathways - Fragaria vesca (woodland strawberry) ;Biosynthesis of secondary metabolites - Fragaria vesca (woodland strawberry) ;Carbon metabolism - Fragaria vesca (woodland strawberry) ;Biosynthesis of amino acids - Fragaria vesca (woodland strawberry) ;Glycolysis / Gluconeogenesis - Fragaria vesca (woodland strawberry) ;Carbon fixation in photosynthetic organisms - Fragaria vesca (woodl…
470134361	PREDICTED: fructose-bisphosphate aldolase cytoplasmic isozyme-like [Fragaria vesca subsp. vesca];>gi|470134363|ref|XP_004303023.1	1	5.61e-06	_CAK(ac)YYEAGAR_	CAK(1)YYEAGAR	132	-0.051323	137.46	cyto				K01623	ALDO:fructose-bisphosphate aldolase, class I [EC:4.1.2.13];ALDO:fructose-bisphosphate aldolase, class I [EC:4.1.2.13];ALDO:fructose-bisphosphate aldolase, class I [EC:4.1.2.13];ALDO:fructose-bisphosphate aldolase, class I [EC:4.1.2.13];ALDO:fructose-bisphosphate aldolase, class I [EC:4.1.2.13];ALDO:fructose-bisphosphate aldolase, class I [EC:4.1.2.13];ALDO:fructose-bisphosphate aldolase, class I …	Metabolic pathways - Fragaria vesca (woodland strawberry) ;Biosynthesis of secondary metabolites - Fragaria vesca (woodland strawberry) ;Carbon metabolism - Fragaria vesca (woodland strawberry) ;Biosynthesis of amino acids - Fragaria vesca (woodland strawberry) ;Glycolysis / Gluconeogenesis - Fragaria vesca (woodland strawberry) ;Carbon fixation in photosynthetic organisms - Fragaria vesca (woodl…
470134361	PREDICTED: fructose-bisphosphate aldolase cytoplasmic isozyme-like [Fragaria vesca subsp. vesca];>gi|470134363|ref|XP_004303023.1	1	4.96e-06	_FDSIK(ac)VENVEENR_	FDSIK(1)VENVEENR	44	0.71547	115.12	cyto				K01623	ALDO:fructose-bisphosphate aldolase, class I [EC:4.1.2.13];ALDO:fructose-bisphosphate aldolase, class I [EC:4.1.2.13];ALDO:fructose-bisphosphate aldolase, class I [EC:4.1.2.13];ALDO:fructose-bisphosphate aldolase, class I [EC:4.1.2.13];ALDO:fructose-bisphosphate aldolase, class I [EC:4.1.2.13];ALDO:fructose-bisphosphate aldolase, class I [EC:4.1.2.13];ALDO:fructose-bisphosphate aldolase, class I …	Metabolic pathways - Fragaria vesca (woodland strawberry) ;Biosynthesis of secondary metabolites - Fragaria vesca (woodland strawberry) ;Carbon metabolism - Fragaria vesca (woodland strawberry) ;Biosynthesis of amino acids - Fragaria vesca (woodland strawberry) ;Glycolysis / Gluconeogenesis - Fragaria vesca (woodland strawberry) ;Carbon fixation in photosynthetic organisms - Fragaria vesca (woodl…
470134361	PREDICTED: fructose-bisphosphate aldolase cytoplasmic isozyme-like [Fragaria vesca subsp. vesca]	1	0.00726788	_GK(ac)YADELIK_	GK(1)YADELIK	7	0.078332	81.525	cyto				K01623	ALDO:fructose-bisphosphate aldolase, class I [EC:4.1.2.13];ALDO:fructose-bisphosphate aldolase, class I [EC:4.1.2.13];ALDO:fructose-bisphosphate aldolase, class I [EC:4.1.2.13];ALDO:fructose-bisphosphate aldolase, class I [EC:4.1.2.13];ALDO:fructose-bisphosphate aldolase, class I [EC:4.1.2.13];ALDO:fructose-bisphosphate aldolase, class I [EC:4.1.2.13];ALDO:fructose-bisphosphate aldolase, class I …	Metabolic pathways - Fragaria vesca (woodland strawberry) ;Biosynthesis of secondary metabolites - Fragaria vesca (woodland strawberry) ;Carbon metabolism - Fragaria vesca (woodland strawberry) ;Biosynthesis of amino acids - Fragaria vesca (woodland strawberry) ;Glycolysis / Gluconeogenesis - Fragaria vesca (woodland strawberry) ;Carbon fixation in photosynthetic organisms - Fragaria vesca (woodl…
470134361	PREDICTED: fructose-bisphosphate aldolase cytoplasmic isozyme-like [Fragaria vesca subsp. vesca]	1	1.44e-09	_YADELIK(ac)NAAYIGTPGK_	YADELIK(1)NAAYIGTPGK	14	1.9188	133.86	cyto				K01623	ALDO:fructose-bisphosphate aldolase, class I [EC:4.1.2.13];ALDO:fructose-bisphosphate aldolase, class I [EC:4.1.2.13];ALDO:fructose-bisphosphate aldolase, class I [EC:4.1.2.13];ALDO:fructose-bisphosphate aldolase, class I [EC:4.1.2.13];ALDO:fructose-bisphosphate aldolase, class I [EC:4.1.2.13];ALDO:fructose-bisphosphate aldolase, class I [EC:4.1.2.13];ALDO:fructose-bisphosphate aldolase, class I …	Metabolic pathways - Fragaria vesca (woodland strawberry) ;Biosynthesis of secondary metabolites - Fragaria vesca (woodland strawberry) ;Carbon metabolism - Fragaria vesca (woodland strawberry) ;Biosynthesis of amino acids - Fragaria vesca (woodland strawberry) ;Glycolysis / Gluconeogenesis - Fragaria vesca (woodland strawberry) ;Carbon fixation in photosynthetic organisms - Fragaria vesca (woodl…
470134361	PREDICTED: fructose-bisphosphate aldolase cytoplasmic isozyme-like [Fragaria vesca subsp. vesca];>gi|470134363|ref|XP_004303023.1	1	0.00453415	_LGEGAAESLHVK(ac)DYK_	LGEGAAESLHVK(1)DYK	354	-0.4348	75.968	cyto				K01623	ALDO:fructose-bisphosphate aldolase, class I [EC:4.1.2.13];ALDO:fructose-bisphosphate aldolase, class I [EC:4.1.2.13];ALDO:fructose-bisphosphate aldolase, class I [EC:4.1.2.13];ALDO:fructose-bisphosphate aldolase, class I [EC:4.1.2.13];ALDO:fructose-bisphosphate aldolase, class I [EC:4.1.2.13];ALDO:fructose-bisphosphate aldolase, class I [EC:4.1.2.13];ALDO:fructose-bisphosphate aldolase, class I …	Metabolic pathways - Fragaria vesca (woodland strawberry) ;Biosynthesis of secondary metabolites - Fragaria vesca (woodland strawberry) ;Carbon metabolism - Fragaria vesca (woodland strawberry) ;Biosynthesis of amino acids - Fragaria vesca (woodland strawberry) ;Glycolysis / Gluconeogenesis - Fragaria vesca (woodland strawberry) ;Carbon fixation in photosynthetic organisms - Fragaria vesca (woodl…
470134361	PREDICTED: fructose-bisphosphate aldolase cytoplasmic isozyme-like [Fragaria vesca subsp. vesca]	1	2.11e-07	_TAEGK(ac)PFVDVLNEGGVLPGIK_	TAEGK(1)PFVDVLNEGGVLPGIK	87	-0.45721	112.44	cyto				K01623	ALDO:fructose-bisphosphate aldolase, class I [EC:4.1.2.13];ALDO:fructose-bisphosphate aldolase, class I [EC:4.1.2.13];ALDO:fructose-bisphosphate aldolase, class I [EC:4.1.2.13];ALDO:fructose-bisphosphate aldolase, class I [EC:4.1.2.13];ALDO:fructose-bisphosphate aldolase, class I [EC:4.1.2.13];ALDO:fructose-bisphosphate aldolase, class I [EC:4.1.2.13];ALDO:fructose-bisphosphate aldolase, class I …	Metabolic pathways - Fragaria vesca (woodland strawberry) ;Biosynthesis of secondary metabolites - Fragaria vesca (woodland strawberry) ;Carbon metabolism - Fragaria vesca (woodland strawberry) ;Biosynthesis of amino acids - Fragaria vesca (woodland strawberry) ;Glycolysis / Gluconeogenesis - Fragaria vesca (woodland strawberry) ;Carbon fixation in photosynthetic organisms - Fragaria vesca (woodl…
470117523	PREDICTED: fructose-bisphosphate aldolase, cytoplasmic isozyme 1-like [Fragaria vesca subsp. vesca]	1	1.1e-23	_ALNEQHVLLEGTLLK(ac)PNMVTPGSDSPK_	ALNEQHVLLEGTLLK(1)PNMVTPGSDSPK	225	0.46385	166.39	cyto	monosaccharide catabolic process;organic substance catabolic process;cellular process;carbohydrate metabolic process;hexose metabolic process;catabolic process;generation of precursor metabolites and energy;biological_process;carbohydrate catabolic process;single-organism carbohydrate metabolic process;single-organism carbohydrate catabolic process;metabolic process;glucose catabolic process;gluc…	aldehyde-lyase activity;molecular_function;carbon-carbon lyase activity;catalytic activity;lyase activity;fructose-bisphosphate aldolase activity;		K01623	ALDO:fructose-bisphosphate aldolase, class I [EC:4.1.2.13];ALDO:fructose-bisphosphate aldolase, class I [EC:4.1.2.13];ALDO:fructose-bisphosphate aldolase, class I [EC:4.1.2.13];ALDO:fructose-bisphosphate aldolase, class I [EC:4.1.2.13];ALDO:fructose-bisphosphate aldolase, class I [EC:4.1.2.13];ALDO:fructose-bisphosphate aldolase, class I [EC:4.1.2.13];ALDO:fructose-bisphosphate aldolase, class I …	Metabolic pathways - Fragaria vesca (woodland strawberry) ;Biosynthesis of secondary metabolites - Fragaria vesca (woodland strawberry) ;Carbon metabolism - Fragaria vesca (woodland strawberry) ;Biosynthesis of amino acids - Fragaria vesca (woodland strawberry) ;Glycolysis / Gluconeogenesis - Fragaria vesca (woodland strawberry) ;Carbon fixation in photosynthetic organisms - Fragaria vesca (woodl…	IPR000741;IPR013785;IPR029768;	"Fructose-bisphosphate aldolase, class-I";Aldolase-type TIM barrel;Fructose-bisphosphate aldolase class-I active site;
470117523	PREDICTED: fructose-bisphosphate aldolase, cytoplasmic isozyme 1-like [Fragaria vesca subsp. vesca]	1	2.13e-07	_ALQSSTLK(ac)TWAGK_	ALQSSTLK(1)TWAGK	306	0.47203	125.03	cyto	monosaccharide catabolic process;organic substance catabolic process;cellular process;carbohydrate metabolic process;hexose metabolic process;catabolic process;generation of precursor metabolites and energy;biological_process;carbohydrate catabolic process;single-organism carbohydrate metabolic process;single-organism carbohydrate catabolic process;metabolic process;glucose catabolic process;gluc…	aldehyde-lyase activity;molecular_function;carbon-carbon lyase activity;catalytic activity;lyase activity;fructose-bisphosphate aldolase activity;		K01623	ALDO:fructose-bisphosphate aldolase, class I [EC:4.1.2.13];ALDO:fructose-bisphosphate aldolase, class I [EC:4.1.2.13];ALDO:fructose-bisphosphate aldolase, class I [EC:4.1.2.13];ALDO:fructose-bisphosphate aldolase, class I [EC:4.1.2.13];ALDO:fructose-bisphosphate aldolase, class I [EC:4.1.2.13];ALDO:fructose-bisphosphate aldolase, class I [EC:4.1.2.13];ALDO:fructose-bisphosphate aldolase, class I …	Metabolic pathways - Fragaria vesca (woodland strawberry) ;Biosynthesis of secondary metabolites - Fragaria vesca (woodland strawberry) ;Carbon metabolism - Fragaria vesca (woodland strawberry) ;Biosynthesis of amino acids - Fragaria vesca (woodland strawberry) ;Glycolysis / Gluconeogenesis - Fragaria vesca (woodland strawberry) ;Carbon fixation in photosynthetic organisms - Fragaria vesca (woodl…	IPR000741;IPR013785;IPR029768;	"Fructose-bisphosphate aldolase, class-I";Aldolase-type TIM barrel;Fructose-bisphosphate aldolase class-I active site;
470117523	PREDICTED: fructose-bisphosphate aldolase, cytoplasmic isozyme 1-like [Fragaria vesca subsp. vesca]	1	3.65e-22	_ANSHATLGK(ac)YGGEGAGGLASESLFVK_	ANSHATLGK(1)YGGEGAGGLASESLFVK	336	1.039	159.56	cyto	monosaccharide catabolic process;organic substance catabolic process;cellular process;carbohydrate metabolic process;hexose metabolic process;catabolic process;generation of precursor metabolites and energy;biological_process;carbohydrate catabolic process;single-organism carbohydrate metabolic process;single-organism carbohydrate catabolic process;metabolic process;glucose catabolic process;gluc…	aldehyde-lyase activity;molecular_function;carbon-carbon lyase activity;catalytic activity;lyase activity;fructose-bisphosphate aldolase activity;		K01623	ALDO:fructose-bisphosphate aldolase, class I [EC:4.1.2.13];ALDO:fructose-bisphosphate aldolase, class I [EC:4.1.2.13];ALDO:fructose-bisphosphate aldolase, class I [EC:4.1.2.13];ALDO:fructose-bisphosphate aldolase, class I [EC:4.1.2.13];ALDO:fructose-bisphosphate aldolase, class I [EC:4.1.2.13];ALDO:fructose-bisphosphate aldolase, class I [EC:4.1.2.13];ALDO:fructose-bisphosphate aldolase, class I …	Metabolic pathways - Fragaria vesca (woodland strawberry) ;Biosynthesis of secondary metabolites - Fragaria vesca (woodland strawberry) ;Carbon metabolism - Fragaria vesca (woodland strawberry) ;Biosynthesis of amino acids - Fragaria vesca (woodland strawberry) ;Glycolysis / Gluconeogenesis - Fragaria vesca (woodland strawberry) ;Carbon fixation in photosynthetic organisms - Fragaria vesca (woodl…	IPR000741;IPR013785;IPR029768;	"Fructose-bisphosphate aldolase, class-I";Aldolase-type TIM barrel;Fructose-bisphosphate aldolase class-I active site;
470117523	PREDICTED: fructose-bisphosphate aldolase, cytoplasmic isozyme 1-like [Fragaria vesca subsp. vesca]	1	3.92e-05	_YGGEGAGGLASESLFVK(ac)GYK_	YGGEGAGGLASESLFVK(1)GYK	353	1.6718	103.9	cyto	monosaccharide catabolic process;organic substance catabolic process;cellular process;carbohydrate metabolic process;hexose metabolic process;catabolic process;generation of precursor metabolites and energy;biological_process;carbohydrate catabolic process;single-organism carbohydrate metabolic process;single-organism carbohydrate catabolic process;metabolic process;glucose catabolic process;gluc…	aldehyde-lyase activity;molecular_function;carbon-carbon lyase activity;catalytic activity;lyase activity;fructose-bisphosphate aldolase activity;		K01623	ALDO:fructose-bisphosphate aldolase, class I [EC:4.1.2.13];ALDO:fructose-bisphosphate aldolase, class I [EC:4.1.2.13];ALDO:fructose-bisphosphate aldolase, class I [EC:4.1.2.13];ALDO:fructose-bisphosphate aldolase, class I [EC:4.1.2.13];ALDO:fructose-bisphosphate aldolase, class I [EC:4.1.2.13];ALDO:fructose-bisphosphate aldolase, class I [EC:4.1.2.13];ALDO:fructose-bisphosphate aldolase, class I …	Metabolic pathways - Fragaria vesca (woodland strawberry) ;Biosynthesis of secondary metabolites - Fragaria vesca (woodland strawberry) ;Carbon metabolism - Fragaria vesca (woodland strawberry) ;Biosynthesis of amino acids - Fragaria vesca (woodland strawberry) ;Glycolysis / Gluconeogenesis - Fragaria vesca (woodland strawberry) ;Carbon fixation in photosynthetic organisms - Fragaria vesca (woodl…	IPR000741;IPR013785;IPR029768;	"Fructose-bisphosphate aldolase, class-I";Aldolase-type TIM barrel;Fructose-bisphosphate aldolase class-I active site;
470117523	PREDICTED: fructose-bisphosphate aldolase, cytoplasmic isozyme 1-like [Fragaria vesca subsp. vesca]	1	0.000652012	_NAK(ac)YIATPGK_	NAK(1)YIATPGK	17	0.52099	102.52	cyto	monosaccharide catabolic process;organic substance catabolic process;cellular process;carbohydrate metabolic process;hexose metabolic process;catabolic process;generation of precursor metabolites and energy;biological_process;carbohydrate catabolic process;single-organism carbohydrate metabolic process;single-organism carbohydrate catabolic process;metabolic process;glucose catabolic process;gluc…	aldehyde-lyase activity;molecular_function;carbon-carbon lyase activity;catalytic activity;lyase activity;fructose-bisphosphate aldolase activity;		K01623	ALDO:fructose-bisphosphate aldolase, class I [EC:4.1.2.13];ALDO:fructose-bisphosphate aldolase, class I [EC:4.1.2.13];ALDO:fructose-bisphosphate aldolase, class I [EC:4.1.2.13];ALDO:fructose-bisphosphate aldolase, class I [EC:4.1.2.13];ALDO:fructose-bisphosphate aldolase, class I [EC:4.1.2.13];ALDO:fructose-bisphosphate aldolase, class I [EC:4.1.2.13];ALDO:fructose-bisphosphate aldolase, class I …	Metabolic pathways - Fragaria vesca (woodland strawberry) ;Biosynthesis of secondary metabolites - Fragaria vesca (woodland strawberry) ;Carbon metabolism - Fragaria vesca (woodland strawberry) ;Biosynthesis of amino acids - Fragaria vesca (woodland strawberry) ;Glycolysis / Gluconeogenesis - Fragaria vesca (woodland strawberry) ;Carbon fixation in photosynthetic organisms - Fragaria vesca (woodl…	IPR000741;IPR013785;IPR029768;	"Fructose-bisphosphate aldolase, class-I";Aldolase-type TIM barrel;Fructose-bisphosphate aldolase class-I active site;
470117523	PREDICTED: fructose-bisphosphate aldolase, cytoplasmic isozyme 1-like [Fragaria vesca subsp. vesca]	1	2.55e-07	_SAFVGK(ac)YAEELIKNAKYIATPGK_	SAFVGK(1)YAEELIKNAKYIATPGK	7	0.080901	129.17	cyto	monosaccharide catabolic process;organic substance catabolic process;cellular process;carbohydrate metabolic process;hexose metabolic process;catabolic process;generation of precursor metabolites and energy;biological_process;carbohydrate catabolic process;single-organism carbohydrate metabolic process;single-organism carbohydrate catabolic process;metabolic process;glucose catabolic process;gluc…	aldehyde-lyase activity;molecular_function;carbon-carbon lyase activity;catalytic activity;lyase activity;fructose-bisphosphate aldolase activity;		K01623	ALDO:fructose-bisphosphate aldolase, class I [EC:4.1.2.13];ALDO:fructose-bisphosphate aldolase, class I [EC:4.1.2.13];ALDO:fructose-bisphosphate aldolase, class I [EC:4.1.2.13];ALDO:fructose-bisphosphate aldolase, class I [EC:4.1.2.13];ALDO:fructose-bisphosphate aldolase, class I [EC:4.1.2.13];ALDO:fructose-bisphosphate aldolase, class I [EC:4.1.2.13];ALDO:fructose-bisphosphate aldolase, class I …	Metabolic pathways - Fragaria vesca (woodland strawberry) ;Biosynthesis of secondary metabolites - Fragaria vesca (woodland strawberry) ;Carbon metabolism - Fragaria vesca (woodland strawberry) ;Biosynthesis of amino acids - Fragaria vesca (woodland strawberry) ;Glycolysis / Gluconeogenesis - Fragaria vesca (woodland strawberry) ;Carbon fixation in photosynthetic organisms - Fragaria vesca (woodl…	IPR000741;IPR013785;IPR029768;	"Fructose-bisphosphate aldolase, class-I";Aldolase-type TIM barrel;Fructose-bisphosphate aldolase class-I active site;
470117523	PREDICTED: fructose-bisphosphate aldolase, cytoplasmic isozyme 1-like [Fragaria vesca subsp. vesca]	1	7.43e-23	_YAIICQENGLVPIVEPEILTDGDHDIK(ac)K_	YAIICQENGLVPIVEPEILTDGDHDIK(1)K	195	1.2297	145.34	cyto	monosaccharide catabolic process;organic substance catabolic process;cellular process;carbohydrate metabolic process;hexose metabolic process;catabolic process;generation of precursor metabolites and energy;biological_process;carbohydrate catabolic process;single-organism carbohydrate metabolic process;single-organism carbohydrate catabolic process;metabolic process;glucose catabolic process;gluc…	aldehyde-lyase activity;molecular_function;carbon-carbon lyase activity;catalytic activity;lyase activity;fructose-bisphosphate aldolase activity;		K01623	ALDO:fructose-bisphosphate aldolase, class I [EC:4.1.2.13];ALDO:fructose-bisphosphate aldolase, class I [EC:4.1.2.13];ALDO:fructose-bisphosphate aldolase, class I [EC:4.1.2.13];ALDO:fructose-bisphosphate aldolase, class I [EC:4.1.2.13];ALDO:fructose-bisphosphate aldolase, class I [EC:4.1.2.13];ALDO:fructose-bisphosphate aldolase, class I [EC:4.1.2.13];ALDO:fructose-bisphosphate aldolase, class I …	Metabolic pathways - Fragaria vesca (woodland strawberry) ;Biosynthesis of secondary metabolites - Fragaria vesca (woodland strawberry) ;Carbon metabolism - Fragaria vesca (woodland strawberry) ;Biosynthesis of amino acids - Fragaria vesca (woodland strawberry) ;Glycolysis / Gluconeogenesis - Fragaria vesca (woodland strawberry) ;Carbon fixation in photosynthetic organisms - Fragaria vesca (woodl…	IPR000741;IPR013785;IPR029768;	"Fructose-bisphosphate aldolase, class-I";Aldolase-type TIM barrel;Fructose-bisphosphate aldolase class-I active site;
470148904	PREDICTED: glutamate--glyoxylate aminotransferase 2-like [Fragaria vesca subsp. vesca]	1	7.79e-52	_AK(ac)HYLSVTSGGLGAYSDSR_	AK(1)HYLSVTSGGLGAYSDSR	90	0.054109	247.18	pero				K14272	GGAT:glutamate--glyoxylate aminotransferase [EC:2.6.1.4 2.6.1.2 2.6.1.44 2.6.1.-];GGAT:glutamate--glyoxylate aminotransferase [EC:2.6.1.4 2.6.1.2 2.6.1.44 2.6.1.-];GGAT:glutamate--glyoxylate aminotransferase [EC:2.6.1.4 2.6.1.2 2.6.1.44 2.6.1.-];GGAT:glutamate--glyoxylate aminotransferase [EC:2.6.1.4 2.6.1.2 2.6.1.44 2.6.1.-];GGAT:glutamate--glyoxylate aminotransferase [EC:2.6.1.4 2.6.1.2 2.6.1.4…	Metabolic pathways - Fragaria vesca (woodland strawberry) ;Biosynthesis of secondary metabolites - Fragaria vesca (woodland strawberry) ;Carbon metabolism - Fragaria vesca (woodland strawberry) ;Biosynthesis of amino acids - Fragaria vesca (woodland strawberry) ;Carbon fixation in photosynthetic organisms - Fragaria vesca (woodland strawberry) ;Glycine, serine and threonine metabolism - Fragaria …
470148904	PREDICTED: glutamate--glyoxylate aminotransferase 2-like [Fragaria vesca subsp. vesca]	1	1.16e-08	_EVAEFIEK(ac)R_	EVAEFIEK(1)R	122	-0.60214	177.7	pero				K14272	GGAT:glutamate--glyoxylate aminotransferase [EC:2.6.1.4 2.6.1.2 2.6.1.44 2.6.1.-];GGAT:glutamate--glyoxylate aminotransferase [EC:2.6.1.4 2.6.1.2 2.6.1.44 2.6.1.-];GGAT:glutamate--glyoxylate aminotransferase [EC:2.6.1.4 2.6.1.2 2.6.1.44 2.6.1.-];GGAT:glutamate--glyoxylate aminotransferase [EC:2.6.1.4 2.6.1.2 2.6.1.44 2.6.1.-];GGAT:glutamate--glyoxylate aminotransferase [EC:2.6.1.4 2.6.1.2 2.6.1.4…	Metabolic pathways - Fragaria vesca (woodland strawberry) ;Biosynthesis of secondary metabolites - Fragaria vesca (woodland strawberry) ;Carbon metabolism - Fragaria vesca (woodland strawberry) ;Biosynthesis of amino acids - Fragaria vesca (woodland strawberry) ;Carbon fixation in photosynthetic organisms - Fragaria vesca (woodland strawberry) ;Glycine, serine and threonine metabolism - Fragaria …
470148904	PREDICTED: glutamate--glyoxylate aminotransferase 2-like [Fragaria vesca subsp. vesca]	1	3.77e-05	_K(ac)FNNEFMEQYEDDR_	K(1)FNNEFMEQYEDDR	463	1.6739	75.998	pero				K14272	GGAT:glutamate--glyoxylate aminotransferase [EC:2.6.1.4 2.6.1.2 2.6.1.44 2.6.1.-];GGAT:glutamate--glyoxylate aminotransferase [EC:2.6.1.4 2.6.1.2 2.6.1.44 2.6.1.-];GGAT:glutamate--glyoxylate aminotransferase [EC:2.6.1.4 2.6.1.2 2.6.1.44 2.6.1.-];GGAT:glutamate--glyoxylate aminotransferase [EC:2.6.1.4 2.6.1.2 2.6.1.44 2.6.1.-];GGAT:glutamate--glyoxylate aminotransferase [EC:2.6.1.4 2.6.1.2 2.6.1.4…	Metabolic pathways - Fragaria vesca (woodland strawberry) ;Biosynthesis of secondary metabolites - Fragaria vesca (woodland strawberry) ;Carbon metabolism - Fragaria vesca (woodland strawberry) ;Biosynthesis of amino acids - Fragaria vesca (woodland strawberry) ;Carbon fixation in photosynthetic organisms - Fragaria vesca (woodland strawberry) ;Glycine, serine and threonine metabolism - Fragaria …
470148904	PREDICTED: glutamate--glyoxylate aminotransferase 2-like [Fragaria vesca subsp. vesca]	1	3.9e-41	_PPK(ac)ALDYESLNENVK_	PPK(1)ALDYESLNENVK	4	1.0038	235.26	pero				K14272	GGAT:glutamate--glyoxylate aminotransferase [EC:2.6.1.4 2.6.1.2 2.6.1.44 2.6.1.-];GGAT:glutamate--glyoxylate aminotransferase [EC:2.6.1.4 2.6.1.2 2.6.1.44 2.6.1.-];GGAT:glutamate--glyoxylate aminotransferase [EC:2.6.1.4 2.6.1.2 2.6.1.44 2.6.1.-];GGAT:glutamate--glyoxylate aminotransferase [EC:2.6.1.4 2.6.1.2 2.6.1.44 2.6.1.-];GGAT:glutamate--glyoxylate aminotransferase [EC:2.6.1.4 2.6.1.2 2.6.1.4…	Metabolic pathways - Fragaria vesca (woodland strawberry) ;Biosynthesis of secondary metabolites - Fragaria vesca (woodland strawberry) ;Carbon metabolism - Fragaria vesca (woodland strawberry) ;Biosynthesis of amino acids - Fragaria vesca (woodland strawberry) ;Carbon fixation in photosynthetic organisms - Fragaria vesca (woodland strawberry) ;Glycine, serine and threonine metabolism - Fragaria …
470148904	PREDICTED: glutamate--glyoxylate aminotransferase 2-like [Fragaria vesca subsp. vesca]	1	1.28e-05	_TTILPAEEDM(ox)PAIMDSFK(ac)K_	TTILPAEEDMPAIMDSFK(1)K	462	-1.4371	98.391	pero				K14272	GGAT:glutamate--glyoxylate aminotransferase [EC:2.6.1.4 2.6.1.2 2.6.1.44 2.6.1.-];GGAT:glutamate--glyoxylate aminotransferase [EC:2.6.1.4 2.6.1.2 2.6.1.44 2.6.1.-];GGAT:glutamate--glyoxylate aminotransferase [EC:2.6.1.4 2.6.1.2 2.6.1.44 2.6.1.-];GGAT:glutamate--glyoxylate aminotransferase [EC:2.6.1.4 2.6.1.2 2.6.1.44 2.6.1.-];GGAT:glutamate--glyoxylate aminotransferase [EC:2.6.1.4 2.6.1.2 2.6.1.4…	Metabolic pathways - Fragaria vesca (woodland strawberry) ;Biosynthesis of secondary metabolites - Fragaria vesca (woodland strawberry) ;Carbon metabolism - Fragaria vesca (woodland strawberry) ;Biosynthesis of amino acids - Fragaria vesca (woodland strawberry) ;Carbon fixation in photosynthetic organisms - Fragaria vesca (woodland strawberry) ;Glycine, serine and threonine metabolism - Fragaria …
470148904	PREDICTED: glutamate--glyoxylate aminotransferase 2-like [Fragaria vesca subsp. vesca]	1	3.95e-23	_VPDVFYCLK(ac)LLEATGISTVPGSGFGQK_	VPDVFYCLK(1)LLEATGISTVPGSGFGQK	419	0.089606	165.31	pero				K14272	GGAT:glutamate--glyoxylate aminotransferase [EC:2.6.1.4 2.6.1.2 2.6.1.44 2.6.1.-];GGAT:glutamate--glyoxylate aminotransferase [EC:2.6.1.4 2.6.1.2 2.6.1.44 2.6.1.-];GGAT:glutamate--glyoxylate aminotransferase [EC:2.6.1.4 2.6.1.2 2.6.1.44 2.6.1.-];GGAT:glutamate--glyoxylate aminotransferase [EC:2.6.1.4 2.6.1.2 2.6.1.44 2.6.1.-];GGAT:glutamate--glyoxylate aminotransferase [EC:2.6.1.4 2.6.1.2 2.6.1.4…	Metabolic pathways - Fragaria vesca (woodland strawberry) ;Biosynthesis of secondary metabolites - Fragaria vesca (woodland strawberry) ;Carbon metabolism - Fragaria vesca (woodland strawberry) ;Biosynthesis of amino acids - Fragaria vesca (woodland strawberry) ;Carbon fixation in photosynthetic organisms - Fragaria vesca (woodland strawberry) ;Glycine, serine and threonine metabolism - Fragaria …
470137654	PREDICTED: glyceraldehyde-3-phosphate dehydrogenase A, chloroplastic-like [Fragaria vesca subsp. vesca]	1	7.82e-12	_K(ac)TFAEEVNAAFR_	K(1)TFAEEVNAAFR	320	3.6252	156.36	chlo				K05298	GAPA:glyceraldehyde-3-phosphate dehydrogenase (NADP+) (phosphorylating) [EC:1.2.1.13];GAPA:glyceraldehyde-3-phosphate dehydrogenase (NADP+) (phosphorylating) [EC:1.2.1.13];GAPA:glyceraldehyde-3-phosphate dehydrogenase (NADP+) (phosphorylating) [EC:1.2.1.13];	Metabolic pathways - Fragaria vesca (woodland strawberry) ;Carbon metabolism - Fragaria vesca (woodland strawberry) ;Carbon fixation in photosynthetic organisms - Fragaria vesca (woodland strawberry) ;
470137654	PREDICTED: glyceraldehyde-3-phosphate dehydrogenase A, chloroplastic-like [Fragaria vesca subsp. vesca]	1	2.43e-07	_QASHLLK(ac)YDSTLGIFDAEVKPVGDDGISVDGK_	QASHLLK(1)YDSTLGIFDAEVKPVGDDGISVDGK	115	0.099648	118.93	chlo				K05298	GAPA:glyceraldehyde-3-phosphate dehydrogenase (NADP+) (phosphorylating) [EC:1.2.1.13];GAPA:glyceraldehyde-3-phosphate dehydrogenase (NADP+) (phosphorylating) [EC:1.2.1.13];GAPA:glyceraldehyde-3-phosphate dehydrogenase (NADP+) (phosphorylating) [EC:1.2.1.13];	Metabolic pathways - Fragaria vesca (woodland strawberry) ;Carbon metabolism - Fragaria vesca (woodland strawberry) ;Carbon fixation in photosynthetic organisms - Fragaria vesca (woodland strawberry) ;
470137654	PREDICTED: glyceraldehyde-3-phosphate dehydrogenase A, chloroplastic-like [Fragaria vesca subsp. vesca]	1	0.00319572	_VLDQK(ac)FGIIK_	VLDQK(1)FGIIK	236	0.57951	85.355	chlo				K05298	GAPA:glyceraldehyde-3-phosphate dehydrogenase (NADP+) (phosphorylating) [EC:1.2.1.13];GAPA:glyceraldehyde-3-phosphate dehydrogenase (NADP+) (phosphorylating) [EC:1.2.1.13];GAPA:glyceraldehyde-3-phosphate dehydrogenase (NADP+) (phosphorylating) [EC:1.2.1.13];	Metabolic pathways - Fragaria vesca (woodland strawberry) ;Carbon metabolism - Fragaria vesca (woodland strawberry) ;Carbon fixation in photosynthetic organisms - Fragaria vesca (woodland strawberry) ;
470128381	PREDICTED: glyceraldehyde-3-phosphate dehydrogenase B, chloroplastic-like [Fragaria vesca subsp. vesca]	1	6.62e-45	_NASHLLK(ac)YDSMLGTFK_	NASHLLK(1)YDSMLGTFK	131	-0.49658	235.4	chlo	biological_process;single-organism metabolic process;metabolic process;oxidation-reduction process;	molecular_function;oxidoreductase activity, acting on the aldehyde or oxo group of = donors;oxidoreductase activity;catalytic activity;oxidoreductase activity, acting on the aldehyde or oxo group of = donors, NAD or NADP as acceptor;		K05298	GAPA:glyceraldehyde-3-phosphate dehydrogenase (NADP+) (phosphorylating) [EC:1.2.1.13];GAPA:glyceraldehyde-3-phosphate dehydrogenase (NADP+) (phosphorylating) [EC:1.2.1.13];GAPA:glyceraldehyde-3-phosphate dehydrogenase (NADP+) (phosphorylating) [EC:1.2.1.13];	Metabolic pathways - Fragaria vesca (woodland strawberry) ;Carbon metabolism - Fragaria vesca (woodland strawberry) ;Carbon fixation in photosynthetic organisms - Fragaria vesca (woodland strawberry) ;	IPR006424;IPR020829;IPR020828;IPR020831;IPR020830;IPR003823;IPR016040;	"Glyceraldehyde-3-phosphate dehydrogenase, type I";"Glyceraldehyde 3-phosphate dehydrogenase, catalytic domain";"Glyceraldehyde 3-phosphate dehydrogenase, NAD(P) binding domain";Glyceraldehyde/Erythrose phosphate dehydrogenase family;"Glyceraldehyde 3-phosphate dehydrogenase, active site";Domain of unknown function CP12;NAD(P)-binding domain;
470128381	PREDICTED: glyceraldehyde-3-phosphate dehydrogenase B, chloroplastic-like [Fragaria vesca subsp. vesca]	1	1.52e-07	_YDSMLGTFK(ac)ADIK_	YDSMLGTFK(1)ADIK	140	-0.69669	132.31	chlo	biological_process;single-organism metabolic process;metabolic process;oxidation-reduction process;	molecular_function;oxidoreductase activity, acting on the aldehyde or oxo group of = donors;oxidoreductase activity;catalytic activity;oxidoreductase activity, acting on the aldehyde or oxo group of = donors, NAD or NADP as acceptor;		K05298	GAPA:glyceraldehyde-3-phosphate dehydrogenase (NADP+) (phosphorylating) [EC:1.2.1.13];GAPA:glyceraldehyde-3-phosphate dehydrogenase (NADP+) (phosphorylating) [EC:1.2.1.13];GAPA:glyceraldehyde-3-phosphate dehydrogenase (NADP+) (phosphorylating) [EC:1.2.1.13];	Metabolic pathways - Fragaria vesca (woodland strawberry) ;Carbon metabolism - Fragaria vesca (woodland strawberry) ;Carbon fixation in photosynthetic organisms - Fragaria vesca (woodland strawberry) ;	IPR006424;IPR020829;IPR020828;IPR020831;IPR020830;IPR003823;IPR016040;	"Glyceraldehyde-3-phosphate dehydrogenase, type I";"Glyceraldehyde 3-phosphate dehydrogenase, catalytic domain";"Glyceraldehyde 3-phosphate dehydrogenase, NAD(P) binding domain";Glyceraldehyde/Erythrose phosphate dehydrogenase family;"Glyceraldehyde 3-phosphate dehydrogenase, active site";Domain of unknown function CP12;NAD(P)-binding domain;
470149016	PREDICTED: glyceraldehyde-3-phosphate dehydrogenase-like [Fragaria vesca subsp. vesca]	1	0.0255075	_ATYDQIK(ac)AAIK_	ATYDQIK(1)AAIK	261	0.27073	61.577	cyto				K00134	GAPDH:glyceraldehyde 3-phosphate dehydrogenase [EC:1.2.1.12];GAPDH:glyceraldehyde 3-phosphate dehydrogenase [EC:1.2.1.12];GAPDH:glyceraldehyde 3-phosphate dehydrogenase [EC:1.2.1.12];GAPDH:glyceraldehyde 3-phosphate dehydrogenase [EC:1.2.1.12];GAPDH:glyceraldehyde 3-phosphate dehydrogenase [EC:1.2.1.12];GAPDH:glyceraldehyde 3-phosphate dehydrogenase [EC:1.2.1.12];	Metabolic pathways - Fragaria vesca (woodland strawberry) ;Biosynthesis of secondary metabolites - Fragaria vesca (woodland strawberry) ;Carbon metabolism - Fragaria vesca (woodland strawberry) ;Biosynthesis of amino acids - Fragaria vesca (woodland strawberry) ;Glycolysis / Gluconeogenesis - Fragaria vesca (woodland strawberry) ;Carbon fixation in photosynthetic organisms - Fragaria vesca (woodl…
470149016	PREDICTED: glyceraldehyde-3-phosphate dehydrogenase-like [Fragaria vesca subsp. vesca]	1	0.0110926	_VIDLIVHIAK(ac)A_	VIDLIVHIAK(1)A	335	-0.036315	77.062	cyto				K00134	GAPDH:glyceraldehyde 3-phosphate dehydrogenase [EC:1.2.1.12];GAPDH:glyceraldehyde 3-phosphate dehydrogenase [EC:1.2.1.12];GAPDH:glyceraldehyde 3-phosphate dehydrogenase [EC:1.2.1.12];GAPDH:glyceraldehyde 3-phosphate dehydrogenase [EC:1.2.1.12];GAPDH:glyceraldehyde 3-phosphate dehydrogenase [EC:1.2.1.12];GAPDH:glyceraldehyde 3-phosphate dehydrogenase [EC:1.2.1.12];	Metabolic pathways - Fragaria vesca (woodland strawberry) ;Biosynthesis of secondary metabolites - Fragaria vesca (woodland strawberry) ;Carbon metabolism - Fragaria vesca (woodland strawberry) ;Biosynthesis of amino acids - Fragaria vesca (woodland strawberry) ;Glycolysis / Gluconeogenesis - Fragaria vesca (woodland strawberry) ;Carbon fixation in photosynthetic organisms - Fragaria vesca (woodl…
470149016	PREDICTED: glyceraldehyde-3-phosphate dehydrogenase-like [Fragaria vesca subsp. vesca]	1	9.29e-16	_YDTVHGPWK(ac)HHELK_	YDTVHGPWK(1)HHELK	57	0.49529	166.3	cyto				K00134	GAPDH:glyceraldehyde 3-phosphate dehydrogenase [EC:1.2.1.12];GAPDH:glyceraldehyde 3-phosphate dehydrogenase [EC:1.2.1.12];GAPDH:glyceraldehyde 3-phosphate dehydrogenase [EC:1.2.1.12];GAPDH:glyceraldehyde 3-phosphate dehydrogenase [EC:1.2.1.12];GAPDH:glyceraldehyde 3-phosphate dehydrogenase [EC:1.2.1.12];GAPDH:glyceraldehyde 3-phosphate dehydrogenase [EC:1.2.1.12];	Metabolic pathways - Fragaria vesca (woodland strawberry) ;Biosynthesis of secondary metabolites - Fragaria vesca (woodland strawberry) ;Carbon metabolism - Fragaria vesca (woodland strawberry) ;Biosynthesis of amino acids - Fragaria vesca (woodland strawberry) ;Glycolysis / Gluconeogenesis - Fragaria vesca (woodland strawberry) ;Carbon fixation in photosynthetic organisms - Fragaria vesca (woodl…
470147677	PREDICTED: LOW QUALITY PROTEIN: photosystem II D2 protein-like, partial [Fragaria vesca subsp. vesca];>gi|325126860|ref|YP_004286097.1	1	0.00725454	_(ac)TIALGK(ac)FTK_	TIALGK(1)FTK	7	0.14818	90.827	cyto				K02706	psbD:photosystem II P680 reaction center D2 protein;psbD:photosystem II P680 reaction center D2 protein;	Metabolic pathways - Fragaria vesca (woodland strawberry) ;Photosynthesis - Fragaria vesca (woodland strawberry) ;
470142650	PREDICTED: malate dehydrogenase [NADP], chloroplastic-like [Fragaria vesca subsp. vesca]	1	0.0340621	_FDDYLLK(ac)R_	FDDYLLK(1)R	397	1.2299	89.698	chlo				K00051	E1.1.1.82:malate dehydrogenase (NADP+) [EC:1.1.1.82];E1.1.1.82:malate dehydrogenase (NADP+) [EC:1.1.1.82];E1.1.1.82:malate dehydrogenase (NADP+) [EC:1.1.1.82];E1.1.1.82:malate dehydrogenase (NADP+) [EC:1.1.1.82];	Metabolic pathways - Fragaria vesca (woodland strawberry) ;Carbon metabolism - Fragaria vesca (woodland strawberry) ;Pyruvate metabolism - Fragaria vesca (woodland strawberry) ;Carbon fixation in photosynthetic organisms - Fragaria vesca (woodland strawberry) ;
470142650	PREDICTED: malate dehydrogenase [NADP], chloroplastic-like [Fragaria vesca subsp. vesca]	1	6.33e-06	_ITK(ac)SEAELLAEK_	ITK(1)SEAELLAEK	401	-0.61693	121.66	chlo				K00051	E1.1.1.82:malate dehydrogenase (NADP+) [EC:1.1.1.82];E1.1.1.82:malate dehydrogenase (NADP+) [EC:1.1.1.82];E1.1.1.82:malate dehydrogenase (NADP+) [EC:1.1.1.82];E1.1.1.82:malate dehydrogenase (NADP+) [EC:1.1.1.82];	Metabolic pathways - Fragaria vesca (woodland strawberry) ;Carbon metabolism - Fragaria vesca (woodland strawberry) ;Pyruvate metabolism - Fragaria vesca (woodland strawberry) ;Carbon fixation in photosynthetic organisms - Fragaria vesca (woodland strawberry) ;
470126765	PREDICTED: malate dehydrogenase, chloroplastic-like [Fragaria vesca subsp. vesca]	1	0.00470133	_ALEALK(ac)PELK_	ALEALK(1)PELK	389	0.56043	83.775	chlo				K00026	MDH2:malate dehydrogenase [EC:1.1.1.37];MDH2:malate dehydrogenase [EC:1.1.1.37];MDH2:malate dehydrogenase [EC:1.1.1.37];MDH2:malate dehydrogenase [EC:1.1.1.37];MDH2:malate dehydrogenase [EC:1.1.1.37];MDH2:malate dehydrogenase [EC:1.1.1.37];MDH2:malate dehydrogenase [EC:1.1.1.37];MDH2:malate dehydrogenase [EC:1.1.1.37];	Metabolic pathways - Fragaria vesca (woodland strawberry) ;Biosynthesis of secondary metabolites - Fragaria vesca (woodland strawberry) ;Carbon metabolism - Fragaria vesca (woodland strawberry) ;Cysteine and methionine metabolism - Fragaria vesca (woodland strawberry) ;Pyruvate metabolism - Fragaria vesca (woodland strawberry) ;Carbon fixation in photosynthetic organisms - Fragaria vesca (woodlan…	IPR016040;IPR001236;IPR015955;IPR010097;IPR022383;	NAD(P)-binding domain;"Lactate/malate dehydrogenase, N-terminal";"Lactate dehydrogenase/glycoside hydrolase, family 4, C-terminal";"Malate dehydrogenase, type 1";"Lactate/malate dehydrogenase, C-terminal";
470126765	PREDICTED: malate dehydrogenase, chloroplastic-like [Fragaria vesca subsp. vesca]	1	0.0056784	_K(ac)LFGVSTLDVVR_	K(1)LFGVSTLDVVR	232	-0.60913	79.875	chlo				K00026	MDH2:malate dehydrogenase [EC:1.1.1.37];MDH2:malate dehydrogenase [EC:1.1.1.37];MDH2:malate dehydrogenase [EC:1.1.1.37];MDH2:malate dehydrogenase [EC:1.1.1.37];MDH2:malate dehydrogenase [EC:1.1.1.37];MDH2:malate dehydrogenase [EC:1.1.1.37];MDH2:malate dehydrogenase [EC:1.1.1.37];MDH2:malate dehydrogenase [EC:1.1.1.37];	Metabolic pathways - Fragaria vesca (woodland strawberry) ;Biosynthesis of secondary metabolites - Fragaria vesca (woodland strawberry) ;Carbon metabolism - Fragaria vesca (woodland strawberry) ;Cysteine and methionine metabolism - Fragaria vesca (woodland strawberry) ;Pyruvate metabolism - Fragaria vesca (woodland strawberry) ;Carbon fixation in photosynthetic organisms - Fragaria vesca (woodlan…	IPR016040;IPR001236;IPR015955;IPR010097;IPR022383;	NAD(P)-binding domain;"Lactate/malate dehydrogenase, N-terminal";"Lactate dehydrogenase/glycoside hydrolase, family 4, C-terminal";"Malate dehydrogenase, type 1";"Lactate/malate dehydrogenase, C-terminal";
470120564	PREDICTED: malate dehydrogenase, cytoplasmic-like [Fragaria vesca subsp. vesca]	1	1.75e-10	_NVSIYK(ac)SQASALEK_	NVSIYK(1)SQASALEK	111	-0.81272	146.77	cyto	biological_process;single-organism metabolic process;metabolic process;oxidation-reduction process;	molecular_function;oxidoreductase activity;oxidoreductase activity, acting on CH-OH group of donors;catalytic activity;oxidoreductase activity, acting on the CH-OH group of donors, NAD = or NADP as acceptor;		K00025	MDH1:malate dehydrogenase [EC:1.1.1.37];MDH1:malate dehydrogenase [EC:1.1.1.37];MDH1:malate dehydrogenase [EC:1.1.1.37];MDH1:malate dehydrogenase [EC:1.1.1.37];MDH1:malate dehydrogenase [EC:1.1.1.37];MDH1:malate dehydrogenase [EC:1.1.1.37];MDH1:malate dehydrogenase [EC:1.1.1.37];MDH1:malate dehydrogenase [EC:1.1.1.37];	Metabolic pathways - Fragaria vesca (woodland strawberry) ;Biosynthesis of secondary metabolites - Fragaria vesca (woodland strawberry) ;Carbon metabolism - Fragaria vesca (woodland strawberry) ;Cysteine and methionine metabolism - Fragaria vesca (woodland strawberry) ;Pyruvate metabolism - Fragaria vesca (woodland strawberry) ;Carbon fixation in photosynthetic organisms - Fragaria vesca (woodlan…	IPR015955;IPR001236;IPR001252;IPR022383;IPR001557;IPR011274;IPR016040;IPR010945;	"Lactate dehydrogenase/glycoside hydrolase, family 4, C-terminal";"Lactate/malate dehydrogenase, N-terminal";"Malate dehydrogenase, active site";"Lactate/malate dehydrogenase, C-terminal";L-lactate/malate dehydrogenase;"Malate dehydrogenase, NAD-dependent, cytosolic";NAD(P)-binding domain;"Malate dehydrogenase, type 2";
470120564	PREDICTED: malate dehydrogenase, cytoplasmic-like [Fragaria vesca subsp. vesca]	1	1.75e-26	_SQASALEK(ac)YAAANCK_	SQASALEK(1)YAAANCK	119	-0.90908	211.13	cyto	biological_process;single-organism metabolic process;metabolic process;oxidation-reduction process;	molecular_function;oxidoreductase activity;oxidoreductase activity, acting on CH-OH group of donors;catalytic activity;oxidoreductase activity, acting on the CH-OH group of donors, NAD = or NADP as acceptor;		K00025	MDH1:malate dehydrogenase [EC:1.1.1.37];MDH1:malate dehydrogenase [EC:1.1.1.37];MDH1:malate dehydrogenase [EC:1.1.1.37];MDH1:malate dehydrogenase [EC:1.1.1.37];MDH1:malate dehydrogenase [EC:1.1.1.37];MDH1:malate dehydrogenase [EC:1.1.1.37];MDH1:malate dehydrogenase [EC:1.1.1.37];MDH1:malate dehydrogenase [EC:1.1.1.37];	Metabolic pathways - Fragaria vesca (woodland strawberry) ;Biosynthesis of secondary metabolites - Fragaria vesca (woodland strawberry) ;Carbon metabolism - Fragaria vesca (woodland strawberry) ;Cysteine and methionine metabolism - Fragaria vesca (woodland strawberry) ;Pyruvate metabolism - Fragaria vesca (woodland strawberry) ;Carbon fixation in photosynthetic organisms - Fragaria vesca (woodlan…	IPR015955;IPR001236;IPR001252;IPR022383;IPR001557;IPR011274;IPR016040;IPR010945;	"Lactate dehydrogenase/glycoside hydrolase, family 4, C-terminal";"Lactate/malate dehydrogenase, N-terminal";"Malate dehydrogenase, active site";"Lactate/malate dehydrogenase, C-terminal";L-lactate/malate dehydrogenase;"Malate dehydrogenase, NAD-dependent, cytosolic";NAD(P)-binding domain;"Malate dehydrogenase, type 2";
470106724	PREDICTED: malate dehydrogenase, glyoxysomal-like [Fragaria vesca subsp. vesca]	1	5.29e-07	_AIVNLISNPVNSTVPIAAEVFK(ac)K_	AIVNLISNPVNSTVPIAAEVFK(1)K	177	0.44165	90.475	cyto	biological_process;metabolic process;organic substance metabolic process;primary metabolic process;carbohydrate metabolic process;single-organism metabolic process;oxidation-reduction process;	molecular_function;catalytic activity;oxidoreductase activity;oxidoreductase activity, acting on CH-OH group of donors;oxidoreductase activity, acting on the CH-OH group of donors, NAD = or NADP as acceptor;		K00026	MDH2:malate dehydrogenase [EC:1.1.1.37];MDH2:malate dehydrogenase [EC:1.1.1.37];MDH2:malate dehydrogenase [EC:1.1.1.37];MDH2:malate dehydrogenase [EC:1.1.1.37];MDH2:malate dehydrogenase [EC:1.1.1.37];MDH2:malate dehydrogenase [EC:1.1.1.37];MDH2:malate dehydrogenase [EC:1.1.1.37];MDH2:malate dehydrogenase [EC:1.1.1.37];	Metabolic pathways - Fragaria vesca (woodland strawberry) ;Biosynthesis of secondary metabolites - Fragaria vesca (woodland strawberry) ;Carbon metabolism - Fragaria vesca (woodland strawberry) ;Cysteine and methionine metabolism - Fragaria vesca (woodland strawberry) ;Pyruvate metabolism - Fragaria vesca (woodland strawberry) ;Carbon fixation in photosynthetic organisms - Fragaria vesca (woodlan…	IPR022383;IPR015955;IPR016040;IPR001236;IPR001252;IPR001557;IPR010097;	"Lactate/malate dehydrogenase, C-terminal";"Lactate dehydrogenase/glycoside hydrolase, family 4, C-terminal";NAD(P)-binding domain;"Lactate/malate dehydrogenase, N-terminal";"Malate dehydrogenase, active site";L-lactate/malate dehydrogenase;"Malate dehydrogenase, type 1";
470106724	PREDICTED: malate dehydrogenase, glyoxysomal-like [Fragaria vesca subsp. vesca]	1	4.02e-07	_ELAGSIEK(ac)GVSFIR_	ELAGSIEK(1)GVSFIR	350	1.4587	130.61	cyto	biological_process;metabolic process;organic substance metabolic process;primary metabolic process;carbohydrate metabolic process;single-organism metabolic process;oxidation-reduction process;	molecular_function;catalytic activity;oxidoreductase activity;oxidoreductase activity, acting on CH-OH group of donors;oxidoreductase activity, acting on the CH-OH group of donors, NAD = or NADP as acceptor;		K00026	MDH2:malate dehydrogenase [EC:1.1.1.37];MDH2:malate dehydrogenase [EC:1.1.1.37];MDH2:malate dehydrogenase [EC:1.1.1.37];MDH2:malate dehydrogenase [EC:1.1.1.37];MDH2:malate dehydrogenase [EC:1.1.1.37];MDH2:malate dehydrogenase [EC:1.1.1.37];MDH2:malate dehydrogenase [EC:1.1.1.37];MDH2:malate dehydrogenase [EC:1.1.1.37];	Metabolic pathways - Fragaria vesca (woodland strawberry) ;Biosynthesis of secondary metabolites - Fragaria vesca (woodland strawberry) ;Carbon metabolism - Fragaria vesca (woodland strawberry) ;Cysteine and methionine metabolism - Fragaria vesca (woodland strawberry) ;Pyruvate metabolism - Fragaria vesca (woodland strawberry) ;Carbon fixation in photosynthetic organisms - Fragaria vesca (woodlan…	IPR022383;IPR015955;IPR016040;IPR001236;IPR001252;IPR001557;IPR010097;	"Lactate/malate dehydrogenase, C-terminal";"Lactate dehydrogenase/glycoside hydrolase, family 4, C-terminal";NAD(P)-binding domain;"Lactate/malate dehydrogenase, N-terminal";"Malate dehydrogenase, active site";L-lactate/malate dehydrogenase;"Malate dehydrogenase, type 1";
470106724	PREDICTED: malate dehydrogenase, glyoxysomal-like [Fragaria vesca subsp. vesca]	1	1.35e-30	_GDAGVVECSFVASQVTELPFFATK(ac)VR_	GDAGVVECSFVASQVTELPFFATK(1)VR	312	-1.1759	185.7	cyto	biological_process;metabolic process;organic substance metabolic process;primary metabolic process;carbohydrate metabolic process;single-organism metabolic process;oxidation-reduction process;	molecular_function;catalytic activity;oxidoreductase activity;oxidoreductase activity, acting on CH-OH group of donors;oxidoreductase activity, acting on the CH-OH group of donors, NAD = or NADP as acceptor;		K00026	MDH2:malate dehydrogenase [EC:1.1.1.37];MDH2:malate dehydrogenase [EC:1.1.1.37];MDH2:malate dehydrogenase [EC:1.1.1.37];MDH2:malate dehydrogenase [EC:1.1.1.37];MDH2:malate dehydrogenase [EC:1.1.1.37];MDH2:malate dehydrogenase [EC:1.1.1.37];MDH2:malate dehydrogenase [EC:1.1.1.37];MDH2:malate dehydrogenase [EC:1.1.1.37];	Metabolic pathways - Fragaria vesca (woodland strawberry) ;Biosynthesis of secondary metabolites - Fragaria vesca (woodland strawberry) ;Carbon metabolism - Fragaria vesca (woodland strawberry) ;Cysteine and methionine metabolism - Fragaria vesca (woodland strawberry) ;Pyruvate metabolism - Fragaria vesca (woodland strawberry) ;Carbon fixation in photosynthetic organisms - Fragaria vesca (woodlan…	IPR022383;IPR015955;IPR016040;IPR001236;IPR001252;IPR001557;IPR010097;	"Lactate/malate dehydrogenase, C-terminal";"Lactate dehydrogenase/glycoside hydrolase, family 4, C-terminal";NAD(P)-binding domain;"Lactate/malate dehydrogenase, N-terminal";"Malate dehydrogenase, active site";L-lactate/malate dehydrogenase;"Malate dehydrogenase, type 1";
470115832	PREDICTED: malate dehydrogenase, mitochondrial-like [Fragaria vesca subsp. vesca]	1	0.0357007	_AK(ac)TFYAGK_	AK(1)TFYAGK	180	0.16838	63.534	mito	biological_process;metabolic process;organic substance metabolic process;primary metabolic process;carbohydrate metabolic process;single-organism metabolic process;oxidation-reduction process;	molecular_function;catalytic activity;oxidoreductase activity;oxidoreductase activity, acting on CH-OH group of donors;oxidoreductase activity, acting on the CH-OH group of donors, NAD = or NADP as acceptor;		K00026	MDH2:malate dehydrogenase [EC:1.1.1.37];MDH2:malate dehydrogenase [EC:1.1.1.37];MDH2:malate dehydrogenase [EC:1.1.1.37];MDH2:malate dehydrogenase [EC:1.1.1.37];MDH2:malate dehydrogenase [EC:1.1.1.37];MDH2:malate dehydrogenase [EC:1.1.1.37];MDH2:malate dehydrogenase [EC:1.1.1.37];MDH2:malate dehydrogenase [EC:1.1.1.37];	Metabolic pathways - Fragaria vesca (woodland strawberry) ;Biosynthesis of secondary metabolites - Fragaria vesca (woodland strawberry) ;Carbon metabolism - Fragaria vesca (woodland strawberry) ;Cysteine and methionine metabolism - Fragaria vesca (woodland strawberry) ;Pyruvate metabolism - Fragaria vesca (woodland strawberry) ;Carbon fixation in photosynthetic organisms - Fragaria vesca (woodlan…	IPR001557;IPR001252;IPR001236;IPR016040;IPR015955;IPR022383;IPR010097;	L-lactate/malate dehydrogenase;"Malate dehydrogenase, active site";"Lactate/malate dehydrogenase, N-terminal";NAD(P)-binding domain;"Lactate dehydrogenase/glycoside hydrolase, family 4, C-terminal";"Lactate/malate dehydrogenase, C-terminal";"Malate dehydrogenase, type 1";
470115832	PREDICTED: malate dehydrogenase, mitochondrial-like [Fragaria vesca subsp. vesca]	1	0.0562727	_K(ac)LFGVTTLDVVR_	K(1)LFGVTTLDVVR	167	-1.2903	54.898	mito	biological_process;metabolic process;organic substance metabolic process;primary metabolic process;carbohydrate metabolic process;single-organism metabolic process;oxidation-reduction process;	molecular_function;catalytic activity;oxidoreductase activity;oxidoreductase activity, acting on CH-OH group of donors;oxidoreductase activity, acting on the CH-OH group of donors, NAD = or NADP as acceptor;		K00026	MDH2:malate dehydrogenase [EC:1.1.1.37];MDH2:malate dehydrogenase [EC:1.1.1.37];MDH2:malate dehydrogenase [EC:1.1.1.37];MDH2:malate dehydrogenase [EC:1.1.1.37];MDH2:malate dehydrogenase [EC:1.1.1.37];MDH2:malate dehydrogenase [EC:1.1.1.37];MDH2:malate dehydrogenase [EC:1.1.1.37];MDH2:malate dehydrogenase [EC:1.1.1.37];	Metabolic pathways - Fragaria vesca (woodland strawberry) ;Biosynthesis of secondary metabolites - Fragaria vesca (woodland strawberry) ;Carbon metabolism - Fragaria vesca (woodland strawberry) ;Cysteine and methionine metabolism - Fragaria vesca (woodland strawberry) ;Pyruvate metabolism - Fragaria vesca (woodland strawberry) ;Carbon fixation in photosynthetic organisms - Fragaria vesca (woodlan…	IPR001557;IPR001252;IPR001236;IPR016040;IPR015955;IPR022383;IPR010097;	L-lactate/malate dehydrogenase;"Malate dehydrogenase, active site";"Lactate/malate dehydrogenase, N-terminal";NAD(P)-binding domain;"Lactate dehydrogenase/glycoside hydrolase, family 4, C-terminal";"Lactate/malate dehydrogenase, C-terminal";"Malate dehydrogenase, type 1";
470143218	PREDICTED: NAD-dependent malic enzyme 62 kDa isoform, mitochondrial-like [Fragaria vesca subsp. vesca]	1	0.0314186	_FM(ox)ADLK(ac)R_	FMADLK(1)R	99	0.99418	67.903	mito				K00028	E1.1.1.39:malate dehydrogenase (decarboxylating) [EC:1.1.1.39];E1.1.1.39:malate dehydrogenase (decarboxylating) [EC:1.1.1.39];E1.1.1.39:malate dehydrogenase (decarboxylating) [EC:1.1.1.39];E1.1.1.39:malate dehydrogenase (decarboxylating) [EC:1.1.1.39];	Metabolic pathways - Fragaria vesca (woodland strawberry) ;Carbon metabolism - Fragaria vesca (woodland strawberry) ;Pyruvate metabolism - Fragaria vesca (woodland strawberry) ;Carbon fixation in photosynthetic organisms - Fragaria vesca (woodland strawberry) ;
470102042	PREDICTED: NADP-dependent malic enzyme-like [Fragaria vesca subsp. vesca]	1	0.0015598	_GLAFTEK(ac)ER_	GLAFTEK(1)ER	70	0.5654	99.688	chlo	biological_process;single-organism metabolic process;cellular process;dicarboxylic acid metabolic process;metabolic process;small molecule metabolic process;organic acid metabolic process;oxoacid metabolic process;organic substance metabolic process;carboxylic acid metabolic process;cellular metabolic process;malate metabolic process;oxidation-reduction process;	molecular_function;oxidoreductase activity;malate dehydrogenase activity;oxidoreductase activity, acting on CH-OH group of donors;catalytic activity;malic enzyme activity;oxidoreductase activity, acting on the CH-OH group of donors, NAD = or NADP as acceptor;malate dehydrogenase (decarboxylating) (NAD+) activity;		K00029	E1.1.1.40:malate dehydrogenase (oxaloacetate-decarboxylating)(NADP+) [EC:1.1.1.40];E1.1.1.40:malate dehydrogenase (oxaloacetate-decarboxylating)(NADP+) [EC:1.1.1.40];E1.1.1.40:malate dehydrogenase (oxaloacetate-decarboxylating)(NADP+) [EC:1.1.1.40];E1.1.1.40:malate dehydrogenase (oxaloacetate-decarboxylating)(NADP+) [EC:1.1.1.40];	Metabolic pathways - Fragaria vesca (woodland strawberry) ;Carbon metabolism - Fragaria vesca (woodland strawberry) ;Pyruvate metabolism - Fragaria vesca (woodland strawberry) ;Carbon fixation in photosynthetic organisms - Fragaria vesca (woodland strawberry) ;	IPR001891;IPR015884;IPR012301;IPR012302;IPR016040;	Malic oxidoreductase;"Malic enzyme, conserved site";"Malic enzyme, N-terminal domain";"Malic enzyme, NAD-binding";NAD(P)-binding domain;
470102042	PREDICTED: NADP-dependent malic enzyme-like [Fragaria vesca subsp. vesca]	1	5.63e-07	_ILEVLK(ac)NWPER_	ILEVLK(1)NWPER	175	-0.11196	134.98	chlo	biological_process;single-organism metabolic process;cellular process;dicarboxylic acid metabolic process;metabolic process;small molecule metabolic process;organic acid metabolic process;oxoacid metabolic process;organic substance metabolic process;carboxylic acid metabolic process;cellular metabolic process;malate metabolic process;oxidation-reduction process;	molecular_function;oxidoreductase activity;malate dehydrogenase activity;oxidoreductase activity, acting on CH-OH group of donors;catalytic activity;malic enzyme activity;oxidoreductase activity, acting on the CH-OH group of donors, NAD = or NADP as acceptor;malate dehydrogenase (decarboxylating) (NAD+) activity;		K00029	E1.1.1.40:malate dehydrogenase (oxaloacetate-decarboxylating)(NADP+) [EC:1.1.1.40];E1.1.1.40:malate dehydrogenase (oxaloacetate-decarboxylating)(NADP+) [EC:1.1.1.40];E1.1.1.40:malate dehydrogenase (oxaloacetate-decarboxylating)(NADP+) [EC:1.1.1.40];E1.1.1.40:malate dehydrogenase (oxaloacetate-decarboxylating)(NADP+) [EC:1.1.1.40];	Metabolic pathways - Fragaria vesca (woodland strawberry) ;Carbon metabolism - Fragaria vesca (woodland strawberry) ;Pyruvate metabolism - Fragaria vesca (woodland strawberry) ;Carbon fixation in photosynthetic organisms - Fragaria vesca (woodland strawberry) ;	IPR001891;IPR015884;IPR012301;IPR012302;IPR016040;	Malic oxidoreductase;"Malic enzyme, conserved site";"Malic enzyme, N-terminal domain";"Malic enzyme, NAD-binding";NAD(P)-binding domain;
470129332	PREDICTED: oxygen-evolving enhancer protein 1, chloroplastic-like [Fragaria vesca subsp. vesca]	1	5.88e-13	_GDEEELAK(ac)ENTK_	GDEEELAK(1)ENTK	271	-0.71109	170.4	chlo	biological_process;cellular process;metabolic process;cellular metabolic process;photosynthesis;regulation of generation of precursor metabolites and energy;regulation of photosynthesis;regulation of metabolic process;biological regulation;regulation of photosynthesis, light reaction;photosynthesis, light reaction;generation of precursor metabolites and energy;regulation of cellular metabolic pro…	molecular_function;binding;cation binding;ion binding;metal ion binding;calcium ion binding;	intracellular;protein complex;thylakoid part;membrane;photosystem;macromolecular complex;cell part;cell;photosynthetic membrane;thylakoid;intracellular part;membrane part;cellular_component;photosystem II;catalytic complex;thylakoid membrane;oxidoreductase complex;photosystem II oxygen evolving complex;extrinsic to membrane;	K02716	psbO:photosystem II oxygen-evolving enhancer protein 1;psbO:photosystem II oxygen-evolving enhancer protein 1;	Metabolic pathways - Fragaria vesca (woodland strawberry) ;Photosynthesis - Fragaria vesca (woodland strawberry) ;	IPR011250;IPR002628;	"Outer membrane protein/outer membrane enzyme PagP , beta-barrel";"Photosystem II PsbO, manganese-stabilising";
470129332	PREDICTED: oxygen-evolving enhancer protein 1, chloroplastic-like [Fragaria vesca subsp. vesca]	1	1.57e-21	_GTGTANQCPTIEGGSEAFAFK(ac)PGK_	GTGTANQCPTIEGGSEAFAFK(1)PGK	126	-0.088983	165.32	chlo	biological_process;cellular process;metabolic process;cellular metabolic process;photosynthesis;regulation of generation of precursor metabolites and energy;regulation of photosynthesis;regulation of metabolic process;biological regulation;regulation of photosynthesis, light reaction;photosynthesis, light reaction;generation of precursor metabolites and energy;regulation of cellular metabolic pro…	molecular_function;binding;cation binding;ion binding;metal ion binding;calcium ion binding;	intracellular;protein complex;thylakoid part;membrane;photosystem;macromolecular complex;cell part;cell;photosynthetic membrane;thylakoid;intracellular part;membrane part;cellular_component;photosystem II;catalytic complex;thylakoid membrane;oxidoreductase complex;photosystem II oxygen evolving complex;extrinsic to membrane;	K02716	psbO:photosystem II oxygen-evolving enhancer protein 1;psbO:photosystem II oxygen-evolving enhancer protein 1;	Metabolic pathways - Fragaria vesca (woodland strawberry) ;Photosynthesis - Fragaria vesca (woodland strawberry) ;	IPR011250;IPR002628;	"Outer membrane protein/outer membrane enzyme PagP , beta-barrel";"Photosystem II PsbO, manganese-stabilising";
470129332	PREDICTED: oxygen-evolving enhancer protein 1, chloroplastic-like [Fragaria vesca subsp. vesca]	0.970582	2.83e-05	_GTGTANQCPTIEGGSEAFAFKPGK(ac)YVAK_	GTGTANQCPTIEGGSEAFAFK(0.029)PGK(0.971)YVAK	129	-0.49639	113.68	chlo	biological_process;cellular process;metabolic process;cellular metabolic process;photosynthesis;regulation of generation of precursor metabolites and energy;regulation of photosynthesis;regulation of metabolic process;biological regulation;regulation of photosynthesis, light reaction;photosynthesis, light reaction;generation of precursor metabolites and energy;regulation of cellular metabolic pro…	molecular_function;binding;cation binding;ion binding;metal ion binding;calcium ion binding;	intracellular;protein complex;thylakoid part;membrane;photosystem;macromolecular complex;cell part;cell;photosynthetic membrane;thylakoid;intracellular part;membrane part;cellular_component;photosystem II;catalytic complex;thylakoid membrane;oxidoreductase complex;photosystem II oxygen evolving complex;extrinsic to membrane;	K02716	psbO:photosystem II oxygen-evolving enhancer protein 1;psbO:photosystem II oxygen-evolving enhancer protein 1;	Metabolic pathways - Fragaria vesca (woodland strawberry) ;Photosynthesis - Fragaria vesca (woodland strawberry) ;	IPR011250;IPR002628;	"Outer membrane protein/outer membrane enzyme PagP , beta-barrel";"Photosystem II PsbO, manganese-stabilising";
470129332	PREDICTED: oxygen-evolving enhancer protein 1, chloroplastic-like [Fragaria vesca subsp. vesca]	1	0.00107131	_KFCLEPTSFTVK(ac)AESVSK_	KFCLEPTSFTVK(1)AESVSK	145	-0.50645	96.562	chlo	biological_process;cellular process;metabolic process;cellular metabolic process;photosynthesis;regulation of generation of precursor metabolites and energy;regulation of photosynthesis;regulation of metabolic process;biological regulation;regulation of photosynthesis, light reaction;photosynthesis, light reaction;generation of precursor metabolites and energy;regulation of cellular metabolic pro…	molecular_function;binding;cation binding;ion binding;metal ion binding;calcium ion binding;	intracellular;protein complex;thylakoid part;membrane;photosystem;macromolecular complex;cell part;cell;photosynthetic membrane;thylakoid;intracellular part;membrane part;cellular_component;photosystem II;catalytic complex;thylakoid membrane;oxidoreductase complex;photosystem II oxygen evolving complex;extrinsic to membrane;	K02716	psbO:photosystem II oxygen-evolving enhancer protein 1;psbO:photosystem II oxygen-evolving enhancer protein 1;	Metabolic pathways - Fragaria vesca (woodland strawberry) ;Photosynthesis - Fragaria vesca (woodland strawberry) ;	IPR011250;IPR002628;	"Outer membrane protein/outer membrane enzyme PagP , beta-barrel";"Photosystem II PsbO, manganese-stabilising";
470129332	PREDICTED: oxygen-evolving enhancer protein 1, chloroplastic-like [Fragaria vesca subsp. vesca]	1	4.65e-33	_LTFDEIQSK(ac)TYMEVK_	LTFDEIQSK(1)TYMEVK	99	-0.41023	223.06	chlo	biological_process;cellular process;metabolic process;cellular metabolic process;photosynthesis;regulation of generation of precursor metabolites and energy;regulation of photosynthesis;regulation of metabolic process;biological regulation;regulation of photosynthesis, light reaction;photosynthesis, light reaction;generation of precursor metabolites and energy;regulation of cellular metabolic pro…	molecular_function;binding;cation binding;ion binding;metal ion binding;calcium ion binding;	intracellular;protein complex;thylakoid part;membrane;photosystem;macromolecular complex;cell part;cell;photosynthetic membrane;thylakoid;intracellular part;membrane part;cellular_component;photosystem II;catalytic complex;thylakoid membrane;oxidoreductase complex;photosystem II oxygen evolving complex;extrinsic to membrane;	K02716	psbO:photosystem II oxygen-evolving enhancer protein 1;psbO:photosystem II oxygen-evolving enhancer protein 1;	Metabolic pathways - Fragaria vesca (woodland strawberry) ;Photosynthesis - Fragaria vesca (woodland strawberry) ;	IPR011250;IPR002628;	"Outer membrane protein/outer membrane enzyme PagP , beta-barrel";"Photosystem II PsbO, manganese-stabilising";
470129332	PREDICTED: oxygen-evolving enhancer protein 1, chloroplastic-like [Fragaria vesca subsp. vesca]	1	5.53e-05	_NAPPEFQNTK(ac)LMTR_	NAPPEFQNTK(1)LMTR	161	-0.72632	97.797	chlo	biological_process;cellular process;metabolic process;cellular metabolic process;photosynthesis;regulation of generation of precursor metabolites and energy;regulation of photosynthesis;regulation of metabolic process;biological regulation;regulation of photosynthesis, light reaction;photosynthesis, light reaction;generation of precursor metabolites and energy;regulation of cellular metabolic pro…	molecular_function;binding;cation binding;ion binding;metal ion binding;calcium ion binding;	intracellular;protein complex;thylakoid part;membrane;photosystem;macromolecular complex;cell part;cell;photosynthetic membrane;thylakoid;intracellular part;membrane part;cellular_component;photosystem II;catalytic complex;thylakoid membrane;oxidoreductase complex;photosystem II oxygen evolving complex;extrinsic to membrane;	K02716	psbO:photosystem II oxygen-evolving enhancer protein 1;psbO:photosystem II oxygen-evolving enhancer protein 1;	Metabolic pathways - Fragaria vesca (woodland strawberry) ;Photosynthesis - Fragaria vesca (woodland strawberry) ;	IPR011250;IPR002628;	"Outer membrane protein/outer membrane enzyme PagP , beta-barrel";"Photosystem II PsbO, manganese-stabilising";
470129332	PREDICTED: oxygen-evolving enhancer protein 1, chloroplastic-like [Fragaria vesca subsp. vesca]	1	1.35e-40	_VPFLFTIK(ac)QLVASGKPDNFTGEFLVPSYR_	VPFLFTIK(1)QLVASGKPDNFTGEFLVPSYR	215	-0.54459	197.35	chlo	biological_process;cellular process;metabolic process;cellular metabolic process;photosynthesis;regulation of generation of precursor metabolites and energy;regulation of photosynthesis;regulation of metabolic process;biological regulation;regulation of photosynthesis, light reaction;photosynthesis, light reaction;generation of precursor metabolites and energy;regulation of cellular metabolic pro…	molecular_function;binding;cation binding;ion binding;metal ion binding;calcium ion binding;	intracellular;protein complex;thylakoid part;membrane;photosystem;macromolecular complex;cell part;cell;photosynthetic membrane;thylakoid;intracellular part;membrane part;cellular_component;photosystem II;catalytic complex;thylakoid membrane;oxidoreductase complex;photosystem II oxygen evolving complex;extrinsic to membrane;	K02716	psbO:photosystem II oxygen-evolving enhancer protein 1;psbO:photosystem II oxygen-evolving enhancer protein 1;	Metabolic pathways - Fragaria vesca (woodland strawberry) ;Photosynthesis - Fragaria vesca (woodland strawberry) ;	IPR011250;IPR002628;	"Outer membrane protein/outer membrane enzyme PagP , beta-barrel";"Photosystem II PsbO, manganese-stabilising";
470136236	PREDICTED: oxygen-evolving enhancer protein 2, chloroplastic-like [Fragaria vesca subsp. vesca]	1	0.0126361	_DGK(ac)LYICK_	DGK(1)LYICK	233	0.58891	74.269	chlo				K02717	psbP:photosystem II oxygen-evolving enhancer protein 2;psbP:photosystem II oxygen-evolving enhancer protein 2;	Metabolic pathways - Fragaria vesca (woodland strawberry) ;Photosynthesis - Fragaria vesca (woodland strawberry) ;
470136236	PREDICTED: oxygen-evolving enhancer protein 2, chloroplastic-like [Fragaria vesca subsp. vesca]	1	1.28e-06	_LYICK(ac)AQAGDK(ac)R_	LYICK(1)AQAGDK(1)R	238	-0.78334	133.32	chlo				K02717	psbP:photosystem II oxygen-evolving enhancer protein 2;psbP:photosystem II oxygen-evolving enhancer protein 2;	Metabolic pathways - Fragaria vesca (woodland strawberry) ;Photosynthesis - Fragaria vesca (woodland strawberry) ;
470136236	PREDICTED: oxygen-evolving enhancer protein 2, chloroplastic-like [Fragaria vesca subsp. vesca]	1	3.16e-14	_HQLITATVK(ac)DGK_	HQLITATVK(1)DGK	230	0.6452	184.11	chlo				K02717	psbP:photosystem II oxygen-evolving enhancer protein 2;psbP:photosystem II oxygen-evolving enhancer protein 2;	Metabolic pathways - Fragaria vesca (woodland strawberry) ;Photosynthesis - Fragaria vesca (woodland strawberry) ;
470136236	PREDICTED: oxygen-evolving enhancer protein 2, chloroplastic-like [Fragaria vesca subsp. vesca]	1	0.000664321	_LYICK(ac)AQAGDK(ac)R_	LYICK(1)AQAGDK(1)R	244	-0.78334	102.87	chlo				K02717	psbP:photosystem II oxygen-evolving enhancer protein 2;psbP:photosystem II oxygen-evolving enhancer protein 2;	Metabolic pathways - Fragaria vesca (woodland strawberry) ;Photosynthesis - Fragaria vesca (woodland strawberry) ;
470136236	PREDICTED: oxygen-evolving enhancer protein 2, chloroplastic-like [Fragaria vesca subsp. vesca]	1	1.06e-51	_SITDFGSPEQFLTQVDYLLGK(ac)QAYFGK_	SITDFGSPEQFLTQVDYLLGK(1)QAYFGK	168	-2.1066	219.64	chlo				K02717	psbP:photosystem II oxygen-evolving enhancer protein 2;psbP:photosystem II oxygen-evolving enhancer protein 2;	Metabolic pathways - Fragaria vesca (woodland strawberry) ;Photosynthesis - Fragaria vesca (woodland strawberry) ;
470136236	PREDICTED: oxygen-evolving enhancer protein 2, chloroplastic-like [Fragaria vesca subsp. vesca]	1	2.06e-72	_TADGDEGGK(ac)HQLITATVK_	TADGDEGGK(1)HQLITATVK	221	0.89795	288.75	chlo				K02717	psbP:photosystem II oxygen-evolving enhancer protein 2;psbP:photosystem II oxygen-evolving enhancer protein 2;	Metabolic pathways - Fragaria vesca (woodland strawberry) ;Photosynthesis - Fragaria vesca (woodland strawberry) ;
470136236	PREDICTED: oxygen-evolving enhancer protein 2, chloroplastic-like [Fragaria vesca subsp. vesca]	1	0.0381198	_TSTDFLPYAGEGFK(ac)VSIPAK_	TSTDFLPYAGEGFK(1)VSIPAK	105	0.14766	59.339	chlo				K02717	psbP:photosystem II oxygen-evolving enhancer protein 2;psbP:photosystem II oxygen-evolving enhancer protein 2;	Metabolic pathways - Fragaria vesca (woodland strawberry) ;Photosynthesis - Fragaria vesca (woodland strawberry) ;
470148201	PREDICTED: oxygen-evolving enhancer protein 3-2, chloroplastic-like [Fragaria vesca subsp. vesca]	1	5.61e-09	_EILGVK(ac)SFIDK_	EILGVK(1)SFIDK	147	2.0867	147.58	chlo				K08901	psbQ:photosystem II oxygen-evolving enhancer protein 3;psbQ:photosystem II oxygen-evolving enhancer protein 3;	Metabolic pathways - Fragaria vesca (woodland strawberry) ;Photosynthesis - Fragaria vesca (woodland strawberry) ;
470148201	PREDICTED: oxygen-evolving enhancer protein 3-2, chloroplastic-like [Fragaria vesca subsp. vesca]	1	0.000422612	_YDLK(ac)TVISAK_	YDLK(1)TVISAK	174	0.2617	104.82	chlo				K08901	psbQ:photosystem II oxygen-evolving enhancer protein 3;psbQ:photosystem II oxygen-evolving enhancer protein 3;	Metabolic pathways - Fragaria vesca (woodland strawberry) ;Photosynthesis - Fragaria vesca (woodland strawberry) ;
470134710	PREDICTED: phosphoenolpyruvate carboxylase 2-like [Fragaria vesca subsp. vesca]	1	0.045498	_AQEELVK(ac)VAK_	AQEELVK(1)VAK	620	-0.30355	54.198	cyto				K01595	ppc:phosphoenolpyruvate carboxylase [EC:4.1.1.31];ppc:phosphoenolpyruvate carboxylase [EC:4.1.1.31];ppc:phosphoenolpyruvate carboxylase [EC:4.1.1.31];ppc:phosphoenolpyruvate carboxylase [EC:4.1.1.31];	Metabolic pathways - Fragaria vesca (woodland strawberry) ;Carbon metabolism - Fragaria vesca (woodland strawberry) ;Pyruvate metabolism - Fragaria vesca (woodland strawberry) ;Carbon fixation in photosynthetic organisms - Fragaria vesca (woodland strawberry) ;
470134710	PREDICTED: phosphoenolpyruvate carboxylase 2-like [Fragaria vesca subsp. vesca]	1	7.39e-05	_HTDVIDTITK(ac)HLGLGSYR_	HTDVIDTITK(1)HLGLGSYR	465	-0.88684	89.011	cyto				K01595	ppc:phosphoenolpyruvate carboxylase [EC:4.1.1.31];ppc:phosphoenolpyruvate carboxylase [EC:4.1.1.31];ppc:phosphoenolpyruvate carboxylase [EC:4.1.1.31];ppc:phosphoenolpyruvate carboxylase [EC:4.1.1.31];	Metabolic pathways - Fragaria vesca (woodland strawberry) ;Carbon metabolism - Fragaria vesca (woodland strawberry) ;Pyruvate metabolism - Fragaria vesca (woodland strawberry) ;Carbon fixation in photosynthetic organisms - Fragaria vesca (woodland strawberry) ;
470134710	PREDICTED: phosphoenolpyruvate carboxylase 2-like [Fragaria vesca subsp. vesca];>gi|470123021|ref|XP_004297535.1	1	0.0470899	_VVPLFEK(ac)LADLEAAPAAVAR_	VVPLFEK(1)LADLEAAPAAVAR	561	-1.8132	53.033	cyto				K01595	ppc:phosphoenolpyruvate carboxylase [EC:4.1.1.31];ppc:phosphoenolpyruvate carboxylase [EC:4.1.1.31];ppc:phosphoenolpyruvate carboxylase [EC:4.1.1.31];ppc:phosphoenolpyruvate carboxylase [EC:4.1.1.31];	Metabolic pathways - Fragaria vesca (woodland strawberry) ;Carbon metabolism - Fragaria vesca (woodland strawberry) ;Pyruvate metabolism - Fragaria vesca (woodland strawberry) ;Carbon fixation in photosynthetic organisms - Fragaria vesca (woodland strawberry) ;
470115774	PREDICTED: phosphoenolpyruvate carboxylase, housekeeping isozyme-like [Fragaria vesca subsp. vesca]	1	2.16e-06	_HTDVMDAITK(ac)HLEIGSYR_	HTDVMDAITK(1)HLEIGSYR	465	-0.25206	107.72	cyto	aerobic respiration;biological_process;cellular respiration;single-organism metabolic process;cellular process;metabolic process;generation of precursor metabolites and energy;cellular metabolic process;energy derivation by oxidation of organic compounds;primary metabolic process;oxidation-reduction process;tricarboxylic acid cycle;organic substance metabolic process;carbon fixation;	molecular_function;phosphoenolpyruvate carboxykinase activity;carboxy-lyase activity;carbon-carbon lyase activity;catalytic activity;lyase activity;phosphoenolpyruvate carboxylase activity;		K01595	ppc:phosphoenolpyruvate carboxylase [EC:4.1.1.31];ppc:phosphoenolpyruvate carboxylase [EC:4.1.1.31];ppc:phosphoenolpyruvate carboxylase [EC:4.1.1.31];ppc:phosphoenolpyruvate carboxylase [EC:4.1.1.31];	Metabolic pathways - Fragaria vesca (woodland strawberry) ;Carbon metabolism - Fragaria vesca (woodland strawberry) ;Pyruvate metabolism - Fragaria vesca (woodland strawberry) ;Carbon fixation in photosynthetic organisms - Fragaria vesca (woodland strawberry) ;	IPR022805;IPR018129;IPR015813;IPR021135;	"Phosphoenolpyruvate carboxylase, bacterial/plant-type";"Phosphoenolpyruvate carboxylase, active site";Pyruvate/Phosphoenolpyruvate kinase-like domain;Phosphoenolpyruvate carboxylase;
470115774	PREDICTED: phosphoenolpyruvate carboxylase, housekeeping isozyme-like [Fragaria vesca subsp. vesca]	1	0.00271563	_HVIEK(ac)DIR_	HVIEK(1)DIR	798	0.10746	105.52	cyto	aerobic respiration;biological_process;cellular respiration;single-organism metabolic process;cellular process;metabolic process;generation of precursor metabolites and energy;cellular metabolic process;energy derivation by oxidation of organic compounds;primary metabolic process;oxidation-reduction process;tricarboxylic acid cycle;organic substance metabolic process;carbon fixation;	molecular_function;phosphoenolpyruvate carboxykinase activity;carboxy-lyase activity;carbon-carbon lyase activity;catalytic activity;lyase activity;phosphoenolpyruvate carboxylase activity;		K01595	ppc:phosphoenolpyruvate carboxylase [EC:4.1.1.31];ppc:phosphoenolpyruvate carboxylase [EC:4.1.1.31];ppc:phosphoenolpyruvate carboxylase [EC:4.1.1.31];ppc:phosphoenolpyruvate carboxylase [EC:4.1.1.31];	Metabolic pathways - Fragaria vesca (woodland strawberry) ;Carbon metabolism - Fragaria vesca (woodland strawberry) ;Pyruvate metabolism - Fragaria vesca (woodland strawberry) ;Carbon fixation in photosynthetic organisms - Fragaria vesca (woodland strawberry) ;	IPR022805;IPR018129;IPR015813;IPR021135;	"Phosphoenolpyruvate carboxylase, bacterial/plant-type";"Phosphoenolpyruvate carboxylase, active site";Pyruvate/Phosphoenolpyruvate kinase-like domain;Phosphoenolpyruvate carboxylase;
470141723	PREDICTED: phosphoglycerate kinase, chloroplastic-like [Fragaria vesca subsp. vesca]	1	0.00851939	_AAVPTIK(ac)YLMDK_	AAVPTIK(1)YLMDK	124	0.29155	75.088	chlo				K00927	PGK:phosphoglycerate kinase [EC:2.7.2.3];PGK:phosphoglycerate kinase [EC:2.7.2.3];PGK:phosphoglycerate kinase [EC:2.7.2.3];PGK:phosphoglycerate kinase [EC:2.7.2.3];PGK:phosphoglycerate kinase [EC:2.7.2.3];PGK:phosphoglycerate kinase [EC:2.7.2.3];	Metabolic pathways - Fragaria vesca (woodland strawberry) ;Biosynthesis of secondary metabolites - Fragaria vesca (woodland strawberry) ;Carbon metabolism - Fragaria vesca (woodland strawberry) ;Biosynthesis of amino acids - Fragaria vesca (woodland strawberry) ;Glycolysis / Gluconeogenesis - Fragaria vesca (woodland strawberry) ;Carbon fixation in photosynthetic organisms - Fragaria vesca (woodl…
470141723	PREDICTED: phosphoglycerate kinase, chloroplastic-like [Fragaria vesca subsp. vesca]	1	2.66e-15	_AHASTEGVTK(ac)FLR_	AHASTEGVTK(1)FLR	239	0.56953	162.72	chlo				K00927	PGK:phosphoglycerate kinase [EC:2.7.2.3];PGK:phosphoglycerate kinase [EC:2.7.2.3];PGK:phosphoglycerate kinase [EC:2.7.2.3];PGK:phosphoglycerate kinase [EC:2.7.2.3];PGK:phosphoglycerate kinase [EC:2.7.2.3];PGK:phosphoglycerate kinase [EC:2.7.2.3];	Metabolic pathways - Fragaria vesca (woodland strawberry) ;Biosynthesis of secondary metabolites - Fragaria vesca (woodland strawberry) ;Carbon metabolism - Fragaria vesca (woodland strawberry) ;Biosynthesis of amino acids - Fragaria vesca (woodland strawberry) ;Glycolysis / Gluconeogenesis - Fragaria vesca (woodland strawberry) ;Carbon fixation in photosynthetic organisms - Fragaria vesca (woodl…
470141723	PREDICTED: phosphoglycerate kinase, chloroplastic-like [Fragaria vesca subsp. vesca]	1	3.33e-15	_PSVAGFLLQK(ac)ELDYLVGAVSNPK_	PSVAGFLLQK(1)ELDYLVGAVSNPK	252	0.63261	150.36	chlo				K00927	PGK:phosphoglycerate kinase [EC:2.7.2.3];PGK:phosphoglycerate kinase [EC:2.7.2.3];PGK:phosphoglycerate kinase [EC:2.7.2.3];PGK:phosphoglycerate kinase [EC:2.7.2.3];PGK:phosphoglycerate kinase [EC:2.7.2.3];PGK:phosphoglycerate kinase [EC:2.7.2.3];	Metabolic pathways - Fragaria vesca (woodland strawberry) ;Biosynthesis of secondary metabolites - Fragaria vesca (woodland strawberry) ;Carbon metabolism - Fragaria vesca (woodland strawberry) ;Biosynthesis of amino acids - Fragaria vesca (woodland strawberry) ;Glycolysis / Gluconeogenesis - Fragaria vesca (woodland strawberry) ;Carbon fixation in photosynthetic organisms - Fragaria vesca (woodl…
470141723	PREDICTED: phosphoglycerate kinase, chloroplastic-like [Fragaria vesca subsp. vesca]	1	5.48e-25	_FYK(ac)EEEKNDPEHAK_	FYK(1)EEEKNDPEHAK	199	-0.73233	212.35	chlo				K00927	PGK:phosphoglycerate kinase [EC:2.7.2.3];PGK:phosphoglycerate kinase [EC:2.7.2.3];PGK:phosphoglycerate kinase [EC:2.7.2.3];PGK:phosphoglycerate kinase [EC:2.7.2.3];PGK:phosphoglycerate kinase [EC:2.7.2.3];PGK:phosphoglycerate kinase [EC:2.7.2.3];	Metabolic pathways - Fragaria vesca (woodland strawberry) ;Biosynthesis of secondary metabolites - Fragaria vesca (woodland strawberry) ;Carbon metabolism - Fragaria vesca (woodland strawberry) ;Biosynthesis of amino acids - Fragaria vesca (woodland strawberry) ;Glycolysis / Gluconeogenesis - Fragaria vesca (woodland strawberry) ;Carbon fixation in photosynthetic organisms - Fragaria vesca (woodl…
470141723	PREDICTED: phosphoglycerate kinase, chloroplastic-like [Fragaria vesca subsp. vesca]	0.999999	4.3e-21	_FYKEEEK(ac)NDPEHAK_	FYKEEEK(1)NDPEHAK	203	0.30968	206.49	chlo				K00927	PGK:phosphoglycerate kinase [EC:2.7.2.3];PGK:phosphoglycerate kinase [EC:2.7.2.3];PGK:phosphoglycerate kinase [EC:2.7.2.3];PGK:phosphoglycerate kinase [EC:2.7.2.3];PGK:phosphoglycerate kinase [EC:2.7.2.3];PGK:phosphoglycerate kinase [EC:2.7.2.3];	Metabolic pathways - Fragaria vesca (woodland strawberry) ;Biosynthesis of secondary metabolites - Fragaria vesca (woodland strawberry) ;Carbon metabolism - Fragaria vesca (woodland strawberry) ;Biosynthesis of amino acids - Fragaria vesca (woodland strawberry) ;Glycolysis / Gluconeogenesis - Fragaria vesca (woodland strawberry) ;Carbon fixation in photosynthetic organisms - Fragaria vesca (woodl…
470141723	PREDICTED: phosphoglycerate kinase, chloroplastic-like [Fragaria vesca subsp. vesca]	1	1.77e-10	_GVSLLLPTDVVIADK(ac)FAPDANSK_	GVSLLLPTDVVIADK(1)FAPDANSK	350	-1.6786	126.97	chlo				K00927	PGK:phosphoglycerate kinase [EC:2.7.2.3];PGK:phosphoglycerate kinase [EC:2.7.2.3];PGK:phosphoglycerate kinase [EC:2.7.2.3];PGK:phosphoglycerate kinase [EC:2.7.2.3];PGK:phosphoglycerate kinase [EC:2.7.2.3];PGK:phosphoglycerate kinase [EC:2.7.2.3];	Metabolic pathways - Fragaria vesca (woodland strawberry) ;Biosynthesis of secondary metabolites - Fragaria vesca (woodland strawberry) ;Carbon metabolism - Fragaria vesca (woodland strawberry) ;Biosynthesis of amino acids - Fragaria vesca (woodland strawberry) ;Glycolysis / Gluconeogenesis - Fragaria vesca (woodland strawberry) ;Carbon fixation in photosynthetic organisms - Fragaria vesca (woodl…
470141723	PREDICTED: phosphoglycerate kinase, chloroplastic-like [Fragaria vesca subsp. vesca]	1	5.66e-05	_GVTPK(ac)FSLAPLVPR_	GVTPK(1)FSLAPLVPR	148	0.61685	101.3	chlo				K00927	PGK:phosphoglycerate kinase [EC:2.7.2.3];PGK:phosphoglycerate kinase [EC:2.7.2.3];PGK:phosphoglycerate kinase [EC:2.7.2.3];PGK:phosphoglycerate kinase [EC:2.7.2.3];PGK:phosphoglycerate kinase [EC:2.7.2.3];PGK:phosphoglycerate kinase [EC:2.7.2.3];	Metabolic pathways - Fragaria vesca (woodland strawberry) ;Biosynthesis of secondary metabolites - Fragaria vesca (woodland strawberry) ;Carbon metabolism - Fragaria vesca (woodland strawberry) ;Biosynthesis of amino acids - Fragaria vesca (woodland strawberry) ;Glycolysis / Gluconeogenesis - Fragaria vesca (woodland strawberry) ;Carbon fixation in photosynthetic organisms - Fragaria vesca (woodl…
470141725	PREDICTED: phosphoglycerate kinase, cytosolic-like [Fragaria vesca subsp. vesca]	1	2.49e-05	_FYK(ac)EEEKNDPEFAK_	FYK(1)EEEKNDPEFAK	125	-0.65543	119.62	chlo				K00927	PGK:phosphoglycerate kinase [EC:2.7.2.3];PGK:phosphoglycerate kinase [EC:2.7.2.3];PGK:phosphoglycerate kinase [EC:2.7.2.3];PGK:phosphoglycerate kinase [EC:2.7.2.3];PGK:phosphoglycerate kinase [EC:2.7.2.3];PGK:phosphoglycerate kinase [EC:2.7.2.3];	Metabolic pathways - Fragaria vesca (woodland strawberry) ;Biosynthesis of secondary metabolites - Fragaria vesca (woodland strawberry) ;Carbon metabolism - Fragaria vesca (woodland strawberry) ;Biosynthesis of amino acids - Fragaria vesca (woodland strawberry) ;Glycolysis / Gluconeogenesis - Fragaria vesca (woodland strawberry) ;Carbon fixation in photosynthetic organisms - Fragaria vesca (woodl…
470141725	PREDICTED: phosphoglycerate kinase, cytosolic-like [Fragaria vesca subsp. vesca]	1	1.74e-06	_FYKEEEK(ac)NDPEFAK_	FYKEEEK(1)NDPEFAK	129	0.20752	130.72	chlo				K00927	PGK:phosphoglycerate kinase [EC:2.7.2.3];PGK:phosphoglycerate kinase [EC:2.7.2.3];PGK:phosphoglycerate kinase [EC:2.7.2.3];PGK:phosphoglycerate kinase [EC:2.7.2.3];PGK:phosphoglycerate kinase [EC:2.7.2.3];PGK:phosphoglycerate kinase [EC:2.7.2.3];	Metabolic pathways - Fragaria vesca (woodland strawberry) ;Biosynthesis of secondary metabolites - Fragaria vesca (woodland strawberry) ;Carbon metabolism - Fragaria vesca (woodland strawberry) ;Biosynthesis of amino acids - Fragaria vesca (woodland strawberry) ;Glycolysis / Gluconeogenesis - Fragaria vesca (woodland strawberry) ;Carbon fixation in photosynthetic organisms - Fragaria vesca (woodl…
470141725	PREDICTED: phosphoglycerate kinase, cytosolic-like [Fragaria vesca subsp. vesca]	1	0.000264653	_GVTPK(ac)YSLK_	GVTPK(1)YSLK	74	0.7391	111.66	chlo				K00927	PGK:phosphoglycerate kinase [EC:2.7.2.3];PGK:phosphoglycerate kinase [EC:2.7.2.3];PGK:phosphoglycerate kinase [EC:2.7.2.3];PGK:phosphoglycerate kinase [EC:2.7.2.3];PGK:phosphoglycerate kinase [EC:2.7.2.3];PGK:phosphoglycerate kinase [EC:2.7.2.3];	Metabolic pathways - Fragaria vesca (woodland strawberry) ;Biosynthesis of secondary metabolites - Fragaria vesca (woodland strawberry) ;Carbon metabolism - Fragaria vesca (woodland strawberry) ;Biosynthesis of amino acids - Fragaria vesca (woodland strawberry) ;Glycolysis / Gluconeogenesis - Fragaria vesca (woodland strawberry) ;Carbon fixation in photosynthetic organisms - Fragaria vesca (woodl…
470141725	PREDICTED: phosphoglycerate kinase, cytosolic-like [Fragaria vesca subsp. vesca]	1	0.00646056	_YSLK(ac)PLVPR_	YSLK(1)PLVPR	78	-1.0092	82.287	chlo				K00927	PGK:phosphoglycerate kinase [EC:2.7.2.3];PGK:phosphoglycerate kinase [EC:2.7.2.3];PGK:phosphoglycerate kinase [EC:2.7.2.3];PGK:phosphoglycerate kinase [EC:2.7.2.3];PGK:phosphoglycerate kinase [EC:2.7.2.3];PGK:phosphoglycerate kinase [EC:2.7.2.3];	Metabolic pathways - Fragaria vesca (woodland strawberry) ;Biosynthesis of secondary metabolites - Fragaria vesca (woodland strawberry) ;Carbon metabolism - Fragaria vesca (woodland strawberry) ;Biosynthesis of amino acids - Fragaria vesca (woodland strawberry) ;Glycolysis / Gluconeogenesis - Fragaria vesca (woodland strawberry) ;Carbon fixation in photosynthetic organisms - Fragaria vesca (woodl…
470141725	PREDICTED: phosphoglycerate kinase, cytosolic-like [Fragaria vesca subsp. vesca]	1	0.0451931	_SVSTLK(ac)EADLK_	SVSTLK(1)EADLK	11	-1.3161	53.034	chlo				K00927	PGK:phosphoglycerate kinase [EC:2.7.2.3];PGK:phosphoglycerate kinase [EC:2.7.2.3];PGK:phosphoglycerate kinase [EC:2.7.2.3];PGK:phosphoglycerate kinase [EC:2.7.2.3];PGK:phosphoglycerate kinase [EC:2.7.2.3];PGK:phosphoglycerate kinase [EC:2.7.2.3];	Metabolic pathways - Fragaria vesca (woodland strawberry) ;Biosynthesis of secondary metabolites - Fragaria vesca (woodland strawberry) ;Carbon metabolism - Fragaria vesca (woodland strawberry) ;Biosynthesis of amino acids - Fragaria vesca (woodland strawberry) ;Glycolysis / Gluconeogenesis - Fragaria vesca (woodland strawberry) ;Carbon fixation in photosynthetic organisms - Fragaria vesca (woodl…
470141725	PREDICTED: phosphoglycerate kinase, cytosolic-like [Fragaria vesca subsp. vesca]	1	0.000104356	_YLK(ac)PSVAGYLMQK_	YLK(1)PSVAGYLMQK	168	0.23883	97.463	chlo				K00927	PGK:phosphoglycerate kinase [EC:2.7.2.3];PGK:phosphoglycerate kinase [EC:2.7.2.3];PGK:phosphoglycerate kinase [EC:2.7.2.3];PGK:phosphoglycerate kinase [EC:2.7.2.3];PGK:phosphoglycerate kinase [EC:2.7.2.3];PGK:phosphoglycerate kinase [EC:2.7.2.3];	Metabolic pathways - Fragaria vesca (woodland strawberry) ;Biosynthesis of secondary metabolites - Fragaria vesca (woodland strawberry) ;Carbon metabolism - Fragaria vesca (woodland strawberry) ;Biosynthesis of amino acids - Fragaria vesca (woodland strawberry) ;Glycolysis / Gluconeogenesis - Fragaria vesca (woodland strawberry) ;Carbon fixation in photosynthetic organisms - Fragaria vesca (woodl…
470128485	PREDICTED: phosphoribulokinase, chloroplastic-like [Fragaria vesca subsp. vesca]	1	0.00210512	_FAWK(ac)IQR_	FAWK(1)IQR	214	0.53042	126.24	chlo				K00855	PRK:phosphoribulokinase [EC:2.7.1.19];PRK:phosphoribulokinase [EC:2.7.1.19];PRK:phosphoribulokinase [EC:2.7.1.19];	Metabolic pathways - Fragaria vesca (woodland strawberry) ;Carbon metabolism - Fragaria vesca (woodland strawberry) ;Carbon fixation in photosynthetic organisms - Fragaria vesca (woodland strawberry) ;	IPR006083;IPR006082;IPR027417;	Phosphoribulokinase/uridine kinase;Phosphoribulokinase;P-loop containing nucleoside triphosphate hydrolase;
470128485	PREDICTED: phosphoribulokinase, chloroplastic-like [Fragaria vesca subsp. vesca]	1	1.4e-40	_GHSLESIK(ac)ASIEAR_	GHSLESIK(1)ASIEAR	230	-0.66407	246.5	chlo				K00855	PRK:phosphoribulokinase [EC:2.7.1.19];PRK:phosphoribulokinase [EC:2.7.1.19];PRK:phosphoribulokinase [EC:2.7.1.19];	Metabolic pathways - Fragaria vesca (woodland strawberry) ;Carbon metabolism - Fragaria vesca (woodland strawberry) ;Carbon fixation in photosynthetic organisms - Fragaria vesca (woodland strawberry) ;	IPR006083;IPR006082;IPR027417;	Phosphoribulokinase/uridine kinase;Phosphoribulokinase;P-loop containing nucleoside triphosphate hydrolase;
470121694	PREDICTED: photosystem I reaction center subunit II, chloroplastic-like [Fragaria vesca subsp. vesca]	1	0.000837787	_EGPNLLK(ac)LAR_	EGPNLLK(1)LAR	125	-0.024602	98.048	chlo	biological_process;cellular process;metabolic process;cellular metabolic process;photosynthesis;		intracellular;protein complex;thylakoid part;membrane;photosystem;macromolecular complex;cell part;cell;photosynthetic membrane;thylakoid;intracellular part;membrane part;cellular_component;photosystem I;photosystem I reaction center;	K02692	psaD:photosystem I subunit II;psaD:photosystem I subunit II;	Metabolic pathways - Fragaria vesca (woodland strawberry) ;Photosynthesis - Fragaria vesca (woodland strawberry) ;	IPR003685;	Photosystem I PsaD;
470121694	PREDICTED: photosystem I reaction center subunit II, chloroplastic-like [Fragaria vesca subsp. vesca]	1	0.0392806	_FTGK(ac)QVYDI_	FTGK(1)QVYDI	200	-0.27336	57.708	chlo	biological_process;cellular process;metabolic process;cellular metabolic process;photosynthesis;		intracellular;protein complex;thylakoid part;membrane;photosystem;macromolecular complex;cell part;cell;photosynthetic membrane;thylakoid;intracellular part;membrane part;cellular_component;photosystem I;photosystem I reaction center;	K02692	psaD:photosystem I subunit II;psaD:photosystem I subunit II;	Metabolic pathways - Fragaria vesca (woodland strawberry) ;Photosynthesis - Fragaria vesca (woodland strawberry) ;	IPR003685;	Photosystem I PsaD;
470121694	PREDICTED: photosystem I reaction center subunit II, chloroplastic-like [Fragaria vesca subsp. vesca]	1	0.000132907	_IK(ac)YQFYR_	IK(1)YQFYR	146	0.67327	151.17	chlo	biological_process;cellular process;metabolic process;cellular metabolic process;photosynthesis;		intracellular;protein complex;thylakoid part;membrane;photosystem;macromolecular complex;cell part;cell;photosynthetic membrane;thylakoid;intracellular part;membrane part;cellular_component;photosystem I;photosystem I reaction center;	K02692	psaD:photosystem I subunit II;psaD:photosystem I subunit II;	Metabolic pathways - Fragaria vesca (woodland strawberry) ;Photosynthesis - Fragaria vesca (woodland strawberry) ;	IPR003685;	Photosystem I PsaD;
470107374	PREDICTED: photosystem I reaction center subunit IV A, chloroplastic-like [Fragaria vesca subsp. vesca]	1	2.2e-14	_ESYWFK(ac)GIGSVVAVDQDPNTR_	ESYWFK(1)GIGSVVAVDQDPNTR	97	0.23831	139.69	chlo				K02693	psaE:photosystem I subunit IV;psaE:photosystem I subunit IV;	Metabolic pathways - Fragaria vesca (woodland strawberry) ;Photosynthesis - Fragaria vesca (woodland strawberry) ;	IPR003375;IPR008990;	"Photosystem I PsaE, reaction centre subunit IV";Electron transport accessory protein-like domain;
470107374	PREDICTED: photosystem I reaction center subunit IV A, chloroplastic-like [Fragaria vesca subsp. vesca]	1	2.37e-78	_FNK(ac)VNYANVSTNNYALDEIEEVK_	FNK(1)VNYANVSTNNYALDEIEEVK	121	-0.56685	266.18	chlo				K02693	psaE:photosystem I subunit IV;psaE:photosystem I subunit IV;	Metabolic pathways - Fragaria vesca (woodland strawberry) ;Photosynthesis - Fragaria vesca (woodland strawberry) ;	IPR003375;IPR008990;	"Photosystem I PsaE, reaction centre subunit IV";Electron transport accessory protein-like domain;
470107374	PREDICTED: photosystem I reaction center subunit IV A, chloroplastic-like [Fragaria vesca subsp. vesca]	1	0.0122065	_PKPPPIGPK(ac)R_	PKPPPIGPK(1)R	81	0.24364	84.817	chlo				K02693	psaE:photosystem I subunit IV;psaE:photosystem I subunit IV;	Metabolic pathways - Fragaria vesca (woodland strawberry) ;Photosynthesis - Fragaria vesca (woodland strawberry) ;	IPR003375;IPR008990;	"Photosystem I PsaE, reaction centre subunit IV";Electron transport accessory protein-like domain;
470109163	PREDICTED: photosystem II 22 kDa protein, chloroplastic-like [Fragaria vesca subsp. vesca]	1	1.66e-09	_EGGPLFGFTK(ac)ANELFVGR_	EGGPLFGFTK(1)ANELFVGR	200	-0.089499	133.52	plas				K03542	psbS:photosystem II 22kDa protein;psbS:photosystem II 22kDa protein;	Metabolic pathways - Fragaria vesca (woodland strawberry) ;Photosynthesis - Fragaria vesca (woodland strawberry) ;	IPR023329;IPR022796;	Chlorophyll a/b binding protein domain;Chlorophyll A-B binding protein;
470109163	PREDICTED: photosystem II 22 kDa protein, chloroplastic-like [Fragaria vesca subsp. vesca]	1	0.000210021	_SALGLK(ac)EGGPLFGFTK_	SALGLK(1)EGGPLFGFTK	190	1.0721	96.096	plas				K03542	psbS:photosystem II 22kDa protein;psbS:photosystem II 22kDa protein;	Metabolic pathways - Fragaria vesca (woodland strawberry) ;Photosynthesis - Fragaria vesca (woodland strawberry) ;	IPR023329;IPR022796;	Chlorophyll a/b binding protein domain;Chlorophyll A-B binding protein;
470110096	PREDICTED: plastocyanin, chloroplastic-like [Fragaria vesca subsp. vesca]	1	2.19e-06	_IVFK(ac)NNAGFPHNVVFDEDEIPGGVDAGK_	IVFK(1)NNAGFPHNVVFDEDEIPGGVDAGK	98	-0.19408	104.12	chlo				K02638	petE:plastocyanin;	Photosynthesis - Fragaria vesca (woodland strawberry) ;	IPR002387;IPR008972;IPR000923;IPR001235;IPR028871;	Plastocyanin;Cupredoxin;Blue (type 1) copper domain;"Blue (type 1) copper protein, plastocyanin-type";"Blue (type 1) copper protein, binding site";
470107959	PREDICTED: probable fructose-bisphosphate aldolase 2, chloroplastic-like [Fragaria vesca subsp. vesca]	1	1.94e-50	_ALQNTCLK(ac)TWGGRPENVK_	ALQNTCLK(1)TWGGRPENVK	346	0.90086	246.21	chlo		molecular_function;catalytic activity;		K01623	ALDO:fructose-bisphosphate aldolase, class I [EC:4.1.2.13];ALDO:fructose-bisphosphate aldolase, class I [EC:4.1.2.13];ALDO:fructose-bisphosphate aldolase, class I [EC:4.1.2.13];ALDO:fructose-bisphosphate aldolase, class I [EC:4.1.2.13];ALDO:fructose-bisphosphate aldolase, class I [EC:4.1.2.13];ALDO:fructose-bisphosphate aldolase, class I [EC:4.1.2.13];ALDO:fructose-bisphosphate aldolase, class I …	Metabolic pathways - Fragaria vesca (woodland strawberry) ;Biosynthesis of secondary metabolites - Fragaria vesca (woodland strawberry) ;Carbon metabolism - Fragaria vesca (woodland strawberry) ;Biosynthesis of amino acids - Fragaria vesca (woodland strawberry) ;Glycolysis / Gluconeogenesis - Fragaria vesca (woodland strawberry) ;Carbon fixation in photosynthetic organisms - Fragaria vesca (woodl…	IPR000741;IPR013785;IPR029768;	"Fructose-bisphosphate aldolase, class-I";Aldolase-type TIM barrel;Fructose-bisphosphate aldolase class-I active site;
470107959	PREDICTED: probable fructose-bisphosphate aldolase 2, chloroplastic-like [Fragaria vesca subsp. vesca]	1	9.14e-61	_ANSLAQLGK(ac)YTGEGESEEAKK_	ANSLAQLGK(1)YTGEGESEEAKK	376	-0.65142	248.91	chlo		molecular_function;catalytic activity;		K01623	ALDO:fructose-bisphosphate aldolase, class I [EC:4.1.2.13];ALDO:fructose-bisphosphate aldolase, class I [EC:4.1.2.13];ALDO:fructose-bisphosphate aldolase, class I [EC:4.1.2.13];ALDO:fructose-bisphosphate aldolase, class I [EC:4.1.2.13];ALDO:fructose-bisphosphate aldolase, class I [EC:4.1.2.13];ALDO:fructose-bisphosphate aldolase, class I [EC:4.1.2.13];ALDO:fructose-bisphosphate aldolase, class I …	Metabolic pathways - Fragaria vesca (woodland strawberry) ;Biosynthesis of secondary metabolites - Fragaria vesca (woodland strawberry) ;Carbon metabolism - Fragaria vesca (woodland strawberry) ;Biosynthesis of amino acids - Fragaria vesca (woodland strawberry) ;Glycolysis / Gluconeogenesis - Fragaria vesca (woodland strawberry) ;Carbon fixation in photosynthetic organisms - Fragaria vesca (woodl…	IPR000741;IPR013785;IPR029768;	"Fructose-bisphosphate aldolase, class-I";Aldolase-type TIM barrel;Fructose-bisphosphate aldolase class-I active site;
470107959	PREDICTED: probable fructose-bisphosphate aldolase 2, chloroplastic-like [Fragaria vesca subsp. vesca]	1	8.47e-07	_ATPEQVADYTLK(ac)LLQR_	ATPEQVADYTLK(1)LLQR	291	0.19473	123.02	chlo		molecular_function;catalytic activity;		K01623	ALDO:fructose-bisphosphate aldolase, class I [EC:4.1.2.13];ALDO:fructose-bisphosphate aldolase, class I [EC:4.1.2.13];ALDO:fructose-bisphosphate aldolase, class I [EC:4.1.2.13];ALDO:fructose-bisphosphate aldolase, class I [EC:4.1.2.13];ALDO:fructose-bisphosphate aldolase, class I [EC:4.1.2.13];ALDO:fructose-bisphosphate aldolase, class I [EC:4.1.2.13];ALDO:fructose-bisphosphate aldolase, class I …	Metabolic pathways - Fragaria vesca (woodland strawberry) ;Biosynthesis of secondary metabolites - Fragaria vesca (woodland strawberry) ;Carbon metabolism - Fragaria vesca (woodland strawberry) ;Biosynthesis of amino acids - Fragaria vesca (woodland strawberry) ;Glycolysis / Gluconeogenesis - Fragaria vesca (woodland strawberry) ;Carbon fixation in photosynthetic organisms - Fragaria vesca (woodl…	IPR000741;IPR013785;IPR029768;	"Fructose-bisphosphate aldolase, class-I";Aldolase-type TIM barrel;Fructose-bisphosphate aldolase class-I active site;
470107959	PREDICTED: probable fructose-bisphosphate aldolase 2, chloroplastic-like [Fragaria vesca subsp. vesca]	1	8.47e-15	_TVVSIPNGPSALAVK(ac)EAAWGLAR_	TVVSIPNGPSALAVK(1)EAAWGLAR	201	-0.37456	142.54	chlo		molecular_function;catalytic activity;		K01623	ALDO:fructose-bisphosphate aldolase, class I [EC:4.1.2.13];ALDO:fructose-bisphosphate aldolase, class I [EC:4.1.2.13];ALDO:fructose-bisphosphate aldolase, class I [EC:4.1.2.13];ALDO:fructose-bisphosphate aldolase, class I [EC:4.1.2.13];ALDO:fructose-bisphosphate aldolase, class I [EC:4.1.2.13];ALDO:fructose-bisphosphate aldolase, class I [EC:4.1.2.13];ALDO:fructose-bisphosphate aldolase, class I …	Metabolic pathways - Fragaria vesca (woodland strawberry) ;Biosynthesis of secondary metabolites - Fragaria vesca (woodland strawberry) ;Carbon metabolism - Fragaria vesca (woodland strawberry) ;Biosynthesis of amino acids - Fragaria vesca (woodland strawberry) ;Glycolysis / Gluconeogenesis - Fragaria vesca (woodland strawberry) ;Carbon fixation in photosynthetic organisms - Fragaria vesca (woodl…	IPR000741;IPR013785;IPR029768;	"Fructose-bisphosphate aldolase, class-I";Aldolase-type TIM barrel;Fructose-bisphosphate aldolase class-I active site;
470132333	PREDICTED: probable ribose-5-phosphate isomerase-like [Fragaria vesca subsp. vesca]	1	0.000421038	_TVPALTQDDLK(ac)K_	TVPALTQDDLK(1)K	45	0.86355	94.538	chlo				K01807	rpiA:ribose 5-phosphate isomerase A [EC:5.3.1.6];rpiA:ribose 5-phosphate isomerase A [EC:5.3.1.6];rpiA:ribose 5-phosphate isomerase A [EC:5.3.1.6];rpiA:ribose 5-phosphate isomerase A [EC:5.3.1.6];rpiA:ribose 5-phosphate isomerase A [EC:5.3.1.6];rpiA:ribose 5-phosphate isomerase A [EC:5.3.1.6];	Metabolic pathways - Fragaria vesca (woodland strawberry) ;Biosynthesis of secondary metabolites - Fragaria vesca (woodland strawberry) ;Carbon metabolism - Fragaria vesca (woodland strawberry) ;Biosynthesis of amino acids - Fragaria vesca (woodland strawberry) ;Carbon fixation in photosynthetic organisms - Fragaria vesca (woodland strawberry) ;Pentose phosphate pathway - Fragaria vesca (woodland…	IPR004788;IPR020672;	"Ribose 5-phosphate isomerase, type A";"Ribose-5-phosphate isomerase, type A, subgroup";
470146556	PREDICTED: psbP-like protein 1, chloroplastic-like [Fragaria vesca subsp. vesca]	1	3.46e-10	_LHTIVDSFK(ac)LFK_	LHTIVDSFK(1)LFK	237	0.47714	150.46	chlo				K02717	psbP:photosystem II oxygen-evolving enhancer protein 2;psbP:photosystem II oxygen-evolving enhancer protein 2;	Metabolic pathways - Fragaria vesca (woodland strawberry) ;Photosynthesis - Fragaria vesca (woodland strawberry) ;
470121419	PREDICTED: pyruvate, phosphate dikinase, chloroplastic-like [Fragaria vesca subsp. vesca]	1	0.000355031	_FEEK(ac)LENYK_	FEEK(1)LENYK	246	0.05901	119.75	chlo	biological_process;cellular process;metabolic process;phosphate-containing compound metabolic process;cellular metabolic process;phosphorus metabolic process;phosphorylation;	purine ribonucleotide binding;anion binding;ribonucleotide binding;small molecule binding;ion binding;ribonucleoside binding;purine ribonucleoside triphosphate binding;carbohydrate derivative binding;adenyl ribonucleotide binding;nucleoside phosphate binding;molecular_function;nucleotide binding;nucleoside binding;adenyl nucleotide binding;heterocyclic compound binding;binding;purine nucleoside b…		K01006	ppdK:pyruvate, orthophosphate dikinase [EC:2.7.9.1];ppdK:pyruvate, orthophosphate dikinase [EC:2.7.9.1];ppdK:pyruvate, orthophosphate dikinase [EC:2.7.9.1];ppdK:pyruvate, orthophosphate dikinase [EC:2.7.9.1];	Metabolic pathways - Fragaria vesca (woodland strawberry) ;Carbon metabolism - Fragaria vesca (woodland strawberry) ;Pyruvate metabolism - Fragaria vesca (woodland strawberry) ;Carbon fixation in photosynthetic organisms - Fragaria vesca (woodland strawberry) ;	IPR010121;IPR023151;IPR008279;IPR000121;IPR018274;IPR002192;IPR015813;IPR013816;IPR013815;	"Pyruvate, phosphate dikinase";"PEP-utilising enzyme, conserved site";"PEP-utilising enzyme, mobile domain";"PEP-utilising enzyme, C-terminal";"PEP-utilising enzyme, active site";"Pyruvate phosphate dikinase, PEP/pyruvate-binding";Pyruvate/Phosphoenolpyruvate kinase-like domain;"ATP-grasp fold, subdomain 2";"ATP-grasp fold, subdomain 1";
470126189	PREDICTED: ribulose bisphosphate carboxylase small chain 1, chloroplastic-like [Fragaria vesca subsp. vesca]	1	6.01e-09	_K(ac)FETLSYLPPLSVESLAK_	K(1)FETLSYLPPLSVESLAK	68	0.5697	131.54	chlo				K01602	rbcS:ribulose-bisphosphate carboxylase small chain [EC:4.1.1.39];rbcS:ribulose-bisphosphate carboxylase small chain [EC:4.1.1.39];rbcS:ribulose-bisphosphate carboxylase small chain [EC:4.1.1.39];rbcS:ribulose-bisphosphate carboxylase small chain [EC:4.1.1.39];	Metabolic pathways - Fragaria vesca (woodland strawberry) ;Carbon metabolism - Fragaria vesca (woodland strawberry) ;Carbon fixation in photosynthetic organisms - Fragaria vesca (woodland strawberry) ;Glyoxylate and dicarboxylate metabolism - Fragaria vesca (woodland strawberry) ;	IPR000894;IPR024681;IPR024680;	"Ribulose bisphosphate carboxylase small chain, domain";"Ribulose bisphosphate carboxylase, small chain";"Ribulose-1,5-bisphosphate carboxylase small subunit, N-terminal";
470126189	PREDICTED: ribulose bisphosphate carboxylase small chain 1, chloroplastic-like [Fragaria vesca subsp. vesca]	1	2.93e-73	_LPMFGCTDASQVIAELEEAK(ac)K_	LPMFGCTDASQVIAELEEAK(1)K	148	0.1454	264.64	chlo				K01602	rbcS:ribulose-bisphosphate carboxylase small chain [EC:4.1.1.39];rbcS:ribulose-bisphosphate carboxylase small chain [EC:4.1.1.39];rbcS:ribulose-bisphosphate carboxylase small chain [EC:4.1.1.39];rbcS:ribulose-bisphosphate carboxylase small chain [EC:4.1.1.39];	Metabolic pathways - Fragaria vesca (woodland strawberry) ;Carbon metabolism - Fragaria vesca (woodland strawberry) ;Carbon fixation in photosynthetic organisms - Fragaria vesca (woodland strawberry) ;Glyoxylate and dicarboxylate metabolism - Fragaria vesca (woodland strawberry) ;	IPR000894;IPR024681;IPR024680;	"Ribulose bisphosphate carboxylase small chain, domain";"Ribulose bisphosphate carboxylase, small chain";"Ribulose-1,5-bisphosphate carboxylase small subunit, N-terminal";
470126189	PREDICTED: ribulose bisphosphate carboxylase small chain 1, chloroplastic-like [Fragaria vesca subsp. vesca]	1	1.3e-30	_NK(ac)WVPCLEFELEHGFVYR_	NK(1)WVPCLEFELEHGFVYR	94	-0.84206	197.15	chlo				K01602	rbcS:ribulose-bisphosphate carboxylase small chain [EC:4.1.1.39];rbcS:ribulose-bisphosphate carboxylase small chain [EC:4.1.1.39];rbcS:ribulose-bisphosphate carboxylase small chain [EC:4.1.1.39];rbcS:ribulose-bisphosphate carboxylase small chain [EC:4.1.1.39];	Metabolic pathways - Fragaria vesca (woodland strawberry) ;Carbon metabolism - Fragaria vesca (woodland strawberry) ;Carbon fixation in photosynthetic organisms - Fragaria vesca (woodland strawberry) ;Glyoxylate and dicarboxylate metabolism - Fragaria vesca (woodland strawberry) ;	IPR000894;IPR024681;IPR024680;	"Ribulose bisphosphate carboxylase small chain, domain";"Ribulose bisphosphate carboxylase, small chain";"Ribulose-1,5-bisphosphate carboxylase small subunit, N-terminal";
470126189	PREDICTED: ribulose bisphosphate carboxylase small chain 1, chloroplastic-like [Fragaria vesca subsp. vesca]	1	4.31e-11	_QVQCVSFIAYK(ac)PASY_	QVQCVSFIAYK(1)PASY	176	-0.43431	151.99	chlo				K01602	rbcS:ribulose-bisphosphate carboxylase small chain [EC:4.1.1.39];rbcS:ribulose-bisphosphate carboxylase small chain [EC:4.1.1.39];rbcS:ribulose-bisphosphate carboxylase small chain [EC:4.1.1.39];rbcS:ribulose-bisphosphate carboxylase small chain [EC:4.1.1.39];	Metabolic pathways - Fragaria vesca (woodland strawberry) ;Carbon metabolism - Fragaria vesca (woodland strawberry) ;Carbon fixation in photosynthetic organisms - Fragaria vesca (woodland strawberry) ;Glyoxylate and dicarboxylate metabolism - Fragaria vesca (woodland strawberry) ;	IPR000894;IPR024681;IPR024680;	"Ribulose bisphosphate carboxylase small chain, domain";"Ribulose bisphosphate carboxylase, small chain";"Ribulose-1,5-bisphosphate carboxylase small subunit, N-terminal";
470134603	PREDICTED: ribulose bisphosphate carboxylase small chain, chloroplastic-like [Fragaria vesca subsp. vesca]	1	7.07e-07	_FETLSYLPPLTSESLAK(ac)EVDFLLR_	FETLSYLPPLTSESLAK(1)EVDFLLR	87	1.5244	92.886	chlo				K01602	rbcS:ribulose-bisphosphate carboxylase small chain [EC:4.1.1.39];rbcS:ribulose-bisphosphate carboxylase small chain [EC:4.1.1.39];rbcS:ribulose-bisphosphate carboxylase small chain [EC:4.1.1.39];rbcS:ribulose-bisphosphate carboxylase small chain [EC:4.1.1.39];	Metabolic pathways - Fragaria vesca (woodland strawberry) ;Carbon metabolism - Fragaria vesca (woodland strawberry) ;Carbon fixation in photosynthetic organisms - Fragaria vesca (woodland strawberry) ;Glyoxylate and dicarboxylate metabolism - Fragaria vesca (woodland strawberry) ;
470134603	PREDICTED: ribulose bisphosphate carboxylase small chain, chloroplastic-like [Fragaria vesca subsp. vesca]	1	1.31e-08	_K(ac)FETLSYLPPLTSESLAK_	K(1)FETLSYLPPLTSESLAK	70	1.0099	125.23	chlo				K01602	rbcS:ribulose-bisphosphate carboxylase small chain [EC:4.1.1.39];rbcS:ribulose-bisphosphate carboxylase small chain [EC:4.1.1.39];rbcS:ribulose-bisphosphate carboxylase small chain [EC:4.1.1.39];rbcS:ribulose-bisphosphate carboxylase small chain [EC:4.1.1.39];	Metabolic pathways - Fragaria vesca (woodland strawberry) ;Carbon metabolism - Fragaria vesca (woodland strawberry) ;Carbon fixation in photosynthetic organisms - Fragaria vesca (woodland strawberry) ;Glyoxylate and dicarboxylate metabolism - Fragaria vesca (woodland strawberry) ;
470134603	PREDICTED: ribulose bisphosphate carboxylase small chain, chloroplastic-like [Fragaria vesca subsp. vesca]	1	2.93e-10	_LPM(ox)FGCTDASQVLK(ac)ELEEAK_	LPMFGCTDASQVLK(1)ELEEAK	144	-0.30298	148.06	chlo				K01602	rbcS:ribulose-bisphosphate carboxylase small chain [EC:4.1.1.39];rbcS:ribulose-bisphosphate carboxylase small chain [EC:4.1.1.39];rbcS:ribulose-bisphosphate carboxylase small chain [EC:4.1.1.39];rbcS:ribulose-bisphosphate carboxylase small chain [EC:4.1.1.39];	Metabolic pathways - Fragaria vesca (woodland strawberry) ;Carbon metabolism - Fragaria vesca (woodland strawberry) ;Carbon fixation in photosynthetic organisms - Fragaria vesca (woodland strawberry) ;Glyoxylate and dicarboxylate metabolism - Fragaria vesca (woodland strawberry) ;
470134603	PREDICTED: ribulose bisphosphate carboxylase small chain, chloroplastic-like [Fragaria vesca subsp. vesca]	1	3.15e-06	_NK(ac)WVPCLEFELEK_	NK(1)WVPCLEFELEK	96	-0.60646	113.76	chlo				K01602	rbcS:ribulose-bisphosphate carboxylase small chain [EC:4.1.1.39];rbcS:ribulose-bisphosphate carboxylase small chain [EC:4.1.1.39];rbcS:ribulose-bisphosphate carboxylase small chain [EC:4.1.1.39];rbcS:ribulose-bisphosphate carboxylase small chain [EC:4.1.1.39];	Metabolic pathways - Fragaria vesca (woodland strawberry) ;Carbon metabolism - Fragaria vesca (woodland strawberry) ;Carbon fixation in photosynthetic organisms - Fragaria vesca (woodland strawberry) ;Glyoxylate and dicarboxylate metabolism - Fragaria vesca (woodland strawberry) ;
470134603	PREDICTED: ribulose bisphosphate carboxylase small chain, chloroplastic-like [Fragaria vesca subsp. vesca]	1	4.01e-10	_WVPCLEFELEK(ac)GFVYR_	WVPCLEFELEK(1)GFVYR	107	0.091095	136.81	chlo				K01602	rbcS:ribulose-bisphosphate carboxylase small chain [EC:4.1.1.39];rbcS:ribulose-bisphosphate carboxylase small chain [EC:4.1.1.39];rbcS:ribulose-bisphosphate carboxylase small chain [EC:4.1.1.39];rbcS:ribulose-bisphosphate carboxylase small chain [EC:4.1.1.39];	Metabolic pathways - Fragaria vesca (woodland strawberry) ;Carbon metabolism - Fragaria vesca (woodland strawberry) ;Carbon fixation in photosynthetic organisms - Fragaria vesca (woodland strawberry) ;Glyoxylate and dicarboxylate metabolism - Fragaria vesca (woodland strawberry) ;
470134603	PREDICTED: ribulose bisphosphate carboxylase small chain, chloroplastic-like [Fragaria vesca subsp. vesca]	1	5.1e-11	_QVQCISFIAYK(ac)PAGY_	QVQCISFIAYK(1)PAGY	178	-0.61449	151.99	chlo				K01602	rbcS:ribulose-bisphosphate carboxylase small chain [EC:4.1.1.39];rbcS:ribulose-bisphosphate carboxylase small chain [EC:4.1.1.39];rbcS:ribulose-bisphosphate carboxylase small chain [EC:4.1.1.39];rbcS:ribulose-bisphosphate carboxylase small chain [EC:4.1.1.39];	Metabolic pathways - Fragaria vesca (woodland strawberry) ;Carbon metabolism - Fragaria vesca (woodland strawberry) ;Carbon fixation in photosynthetic organisms - Fragaria vesca (woodland strawberry) ;Glyoxylate and dicarboxylate metabolism - Fragaria vesca (woodland strawberry) ;
470126730	PREDICTED: ribulose-phosphate 3-epimerase, chloroplastic-like [Fragaria vesca subsp. vesca]	1	5.61e-09	_AVNQIK(ac)SLGAK_	AVNQIK(1)SLGAK	162	0.0069112	150.46	chlo	biological_process;metabolic process;	molecular_function;catalytic activity;		K01783	rpe:ribulose-phosphate 3-epimerase [EC:5.1.3.1];rpe:ribulose-phosphate 3-epimerase [EC:5.1.3.1];rpe:ribulose-phosphate 3-epimerase [EC:5.1.3.1];rpe:ribulose-phosphate 3-epimerase [EC:5.1.3.1];rpe:ribulose-phosphate 3-epimerase [EC:5.1.3.1];rpe:ribulose-phosphate 3-epimerase [EC:5.1.3.1];rpe:ribulose-phosphate 3-epimerase [EC:5.1.3.1];	Metabolic pathways - Fragaria vesca (woodland strawberry) ;Biosynthesis of secondary metabolites - Fragaria vesca (woodland strawberry) ;Carbon metabolism - Fragaria vesca (woodland strawberry) ;Biosynthesis of amino acids - Fragaria vesca (woodland strawberry) ;Pentose and glucuronate interconversions - Fragaria vesca (woodland strawberry) ;Carbon fixation in photosynthetic organisms - Fragaria …	IPR011060;IPR013785;IPR000056;	Ribulose-phosphate binding barrel;Aldolase-type TIM barrel;Ribulose-phosphate 3-epimerase-like;
470126730	PREDICTED: ribulose-phosphate 3-epimerase, chloroplastic-like [Fragaria vesca subsp. vesca]	1	1.29e-14	_FSK(ac)SDIIVSPSILSANFAK_	FSK(1)SDIIVSPSILSANFAK	55	-0.075101	156.67	chlo	biological_process;metabolic process;	molecular_function;catalytic activity;		K01783	rpe:ribulose-phosphate 3-epimerase [EC:5.1.3.1];rpe:ribulose-phosphate 3-epimerase [EC:5.1.3.1];rpe:ribulose-phosphate 3-epimerase [EC:5.1.3.1];rpe:ribulose-phosphate 3-epimerase [EC:5.1.3.1];rpe:ribulose-phosphate 3-epimerase [EC:5.1.3.1];rpe:ribulose-phosphate 3-epimerase [EC:5.1.3.1];rpe:ribulose-phosphate 3-epimerase [EC:5.1.3.1];	Metabolic pathways - Fragaria vesca (woodland strawberry) ;Biosynthesis of secondary metabolites - Fragaria vesca (woodland strawberry) ;Carbon metabolism - Fragaria vesca (woodland strawberry) ;Biosynthesis of amino acids - Fragaria vesca (woodland strawberry) ;Pentose and glucuronate interconversions - Fragaria vesca (woodland strawberry) ;Carbon fixation in photosynthetic organisms - Fragaria …	IPR011060;IPR013785;IPR000056;	Ribulose-phosphate binding barrel;Aldolase-type TIM barrel;Ribulose-phosphate 3-epimerase-like;
470126730	PREDICTED: ribulose-phosphate 3-epimerase, chloroplastic-like [Fragaria vesca subsp. vesca]	1	1.51e-07	_SDIIVSPSILSANFAK(ac)LGEQVK_	SDIIVSPSILSANFAK(1)LGEQVK	71	1.6998	114.63	chlo	biological_process;metabolic process;	molecular_function;catalytic activity;		K01783	rpe:ribulose-phosphate 3-epimerase [EC:5.1.3.1];rpe:ribulose-phosphate 3-epimerase [EC:5.1.3.1];rpe:ribulose-phosphate 3-epimerase [EC:5.1.3.1];rpe:ribulose-phosphate 3-epimerase [EC:5.1.3.1];rpe:ribulose-phosphate 3-epimerase [EC:5.1.3.1];rpe:ribulose-phosphate 3-epimerase [EC:5.1.3.1];rpe:ribulose-phosphate 3-epimerase [EC:5.1.3.1];	Metabolic pathways - Fragaria vesca (woodland strawberry) ;Biosynthesis of secondary metabolites - Fragaria vesca (woodland strawberry) ;Carbon metabolism - Fragaria vesca (woodland strawberry) ;Biosynthesis of amino acids - Fragaria vesca (woodland strawberry) ;Pentose and glucuronate interconversions - Fragaria vesca (woodland strawberry) ;Carbon fixation in photosynthetic organisms - Fragaria …	IPR011060;IPR013785;IPR000056;	Ribulose-phosphate binding barrel;Aldolase-type TIM barrel;Ribulose-phosphate 3-epimerase-like;
470126730	PREDICTED: ribulose-phosphate 3-epimerase, chloroplastic-like [Fragaria vesca subsp. vesca]	1	4.2e-30	_VPDFIK(ac)AGADIVSVHCEQSSTIHLHR_	VPDFIK(1)AGADIVSVHCEQSSTIHLHR	136	0.32194	176.09	chlo	biological_process;metabolic process;	molecular_function;catalytic activity;		K01783	rpe:ribulose-phosphate 3-epimerase [EC:5.1.3.1];rpe:ribulose-phosphate 3-epimerase [EC:5.1.3.1];rpe:ribulose-phosphate 3-epimerase [EC:5.1.3.1];rpe:ribulose-phosphate 3-epimerase [EC:5.1.3.1];rpe:ribulose-phosphate 3-epimerase [EC:5.1.3.1];rpe:ribulose-phosphate 3-epimerase [EC:5.1.3.1];rpe:ribulose-phosphate 3-epimerase [EC:5.1.3.1];	Metabolic pathways - Fragaria vesca (woodland strawberry) ;Biosynthesis of secondary metabolites - Fragaria vesca (woodland strawberry) ;Carbon metabolism - Fragaria vesca (woodland strawberry) ;Biosynthesis of amino acids - Fragaria vesca (woodland strawberry) ;Pentose and glucuronate interconversions - Fragaria vesca (woodland strawberry) ;Carbon fixation in photosynthetic organisms - Fragaria …	IPR011060;IPR013785;IPR000056;	Ribulose-phosphate binding barrel;Aldolase-type TIM barrel;Ribulose-phosphate 3-epimerase-like;
470115771	PREDICTED: sedoheptulose-1,7-bisphosphatase, chloroplastic-like [Fragaria vesca subsp. vesca]	1	0.00963335	_EK(ac)YTLR_	EK(1)YTLR	285	-0.66003	100.07	chlo				K01100	E3.1.3.37:sedoheptulose-bisphosphatase [EC:3.1.3.37];E3.1.3.37:sedoheptulose-bisphosphatase [EC:3.1.3.37];E3.1.3.37:sedoheptulose-bisphosphatase [EC:3.1.3.37];	Metabolic pathways - Fragaria vesca (woodland strawberry) ;Carbon metabolism - Fragaria vesca (woodland strawberry) ;Carbon fixation in photosynthetic organisms - Fragaria vesca (woodland strawberry) ;	IPR020548;IPR023079;IPR000146;	"Fructose-1,6-bisphosphatase, active site";"Sedoheptulose-1,7-bisphosphatase";"Fructose-1,6-bisphosphatase class 1/Sedoheputulose-1,7-bisphosphatase";
470115771	PREDICTED: sedoheptulose-1,7-bisphosphatase, chloroplastic-like [Fragaria vesca subsp. vesca];>gi|470143913|ref|XP_004307611.1	1	2.89e-29	_GFPGTHEFLLLDEGK(ac)WQHVK_	GFPGTHEFLLLDEGK(1)WQHVK	243	-0.24902	188.86	chlo				K01100	E3.1.3.37:sedoheptulose-bisphosphatase [EC:3.1.3.37];E3.1.3.37:sedoheptulose-bisphosphatase [EC:3.1.3.37];E3.1.3.37:sedoheptulose-bisphosphatase [EC:3.1.3.37];	Metabolic pathways - Fragaria vesca (woodland strawberry) ;Carbon metabolism - Fragaria vesca (woodland strawberry) ;Carbon fixation in photosynthetic organisms - Fragaria vesca (woodland strawberry) ;	IPR020548;IPR023079;IPR000146;	"Fructose-1,6-bisphosphatase, active site";"Sedoheptulose-1,7-bisphosphatase";"Fructose-1,6-bisphosphatase class 1/Sedoheputulose-1,7-bisphosphatase";
470115771	PREDICTED: sedoheptulose-1,7-bisphosphatase, chloroplastic-like [Fragaria vesca subsp. vesca]	1	6.25e-07	_WQHVK(ac)ETTEIGEGK_	WQHVK(1)ETTEIGEGK	249	-0.80191	121.95	chlo				K01100	E3.1.3.37:sedoheptulose-bisphosphatase [EC:3.1.3.37];E3.1.3.37:sedoheptulose-bisphosphatase [EC:3.1.3.37];E3.1.3.37:sedoheptulose-bisphosphatase [EC:3.1.3.37];	Metabolic pathways - Fragaria vesca (woodland strawberry) ;Carbon metabolism - Fragaria vesca (woodland strawberry) ;Carbon fixation in photosynthetic organisms - Fragaria vesca (woodland strawberry) ;	IPR020548;IPR023079;IPR000146;	"Fructose-1,6-bisphosphatase, active site";"Sedoheptulose-1,7-bisphosphatase";"Fructose-1,6-bisphosphatase class 1/Sedoheputulose-1,7-bisphosphatase";
470115771	PREDICTED: sedoheptulose-1,7-bisphosphatase, chloroplastic-like [Fragaria vesca subsp. vesca]	1	0.00898697	_LIDYYVK(ac)EK_	LIDYYVK(1)EK	283	-0.31814	74.841	chlo				K01100	E3.1.3.37:sedoheptulose-bisphosphatase [EC:3.1.3.37];E3.1.3.37:sedoheptulose-bisphosphatase [EC:3.1.3.37];E3.1.3.37:sedoheptulose-bisphosphatase [EC:3.1.3.37];	Metabolic pathways - Fragaria vesca (woodland strawberry) ;Carbon metabolism - Fragaria vesca (woodland strawberry) ;Carbon fixation in photosynthetic organisms - Fragaria vesca (woodland strawberry) ;	IPR020548;IPR023079;IPR000146;	"Fructose-1,6-bisphosphatase, active site";"Sedoheptulose-1,7-bisphosphatase";"Fructose-1,6-bisphosphatase class 1/Sedoheputulose-1,7-bisphosphatase";
470115771	PREDICTED: sedoheptulose-1,7-bisphosphatase, chloroplastic-like [Fragaria vesca subsp. vesca]	1	2.64e-15	_SVLDK(ac)VIVNLDDR_	SVLDK(1)VIVNLDDR	351	0.64842	161.21	chlo				K01100	E3.1.3.37:sedoheptulose-bisphosphatase [EC:3.1.3.37];E3.1.3.37:sedoheptulose-bisphosphatase [EC:3.1.3.37];E3.1.3.37:sedoheptulose-bisphosphatase [EC:3.1.3.37];	Metabolic pathways - Fragaria vesca (woodland strawberry) ;Carbon metabolism - Fragaria vesca (woodland strawberry) ;Carbon fixation in photosynthetic organisms - Fragaria vesca (woodland strawberry) ;	IPR020548;IPR023079;IPR000146;	"Fructose-1,6-bisphosphatase, active site";"Sedoheptulose-1,7-bisphosphatase";"Fructose-1,6-bisphosphatase class 1/Sedoheputulose-1,7-bisphosphatase";
470143913	PREDICTED: sedoheptulose-1,7-bisphosphatase, chloroplastic-like [Fragaria vesca subsp. vesca]	1	3.39e-06	_ATFDNPDYDK(ac)LINYYVK_	ATFDNPDYDK(1)LINYYVK	275	0.22781	106.38	chlo				K01100	E3.1.3.37:sedoheptulose-bisphosphatase [EC:3.1.3.37];E3.1.3.37:sedoheptulose-bisphosphatase [EC:3.1.3.37];E3.1.3.37:sedoheptulose-bisphosphatase [EC:3.1.3.37];	Metabolic pathways - Fragaria vesca (woodland strawberry) ;Carbon metabolism - Fragaria vesca (woodland strawberry) ;Carbon fixation in photosynthetic organisms - Fragaria vesca (woodland strawberry) ;
470143913	PREDICTED: sedoheptulose-1,7-bisphosphatase, chloroplastic-like [Fragaria vesca subsp. vesca]	1	0.0494012	_LINYYVK(ac)EK_	LINYYVK(1)EK	282	1.3501	50.353	chlo				K01100	E3.1.3.37:sedoheptulose-bisphosphatase [EC:3.1.3.37];E3.1.3.37:sedoheptulose-bisphosphatase [EC:3.1.3.37];E3.1.3.37:sedoheptulose-bisphosphatase [EC:3.1.3.37];	Metabolic pathways - Fragaria vesca (woodland strawberry) ;Carbon metabolism - Fragaria vesca (woodland strawberry) ;Carbon fixation in photosynthetic organisms - Fragaria vesca (woodland strawberry) ;
470143913	PREDICTED: sedoheptulose-1,7-bisphosphatase, chloroplastic-like [Fragaria vesca subsp. vesca]	1	0.00963335	_EK(ac)YTLR_	EK(1)YTLR	284	-0.66003	100.07	chlo				K01100	E3.1.3.37:sedoheptulose-bisphosphatase [EC:3.1.3.37];E3.1.3.37:sedoheptulose-bisphosphatase [EC:3.1.3.37];E3.1.3.37:sedoheptulose-bisphosphatase [EC:3.1.3.37];	Metabolic pathways - Fragaria vesca (woodland strawberry) ;Carbon metabolism - Fragaria vesca (woodland strawberry) ;Carbon fixation in photosynthetic organisms - Fragaria vesca (woodland strawberry) ;
470143913	PREDICTED: sedoheptulose-1,7-bisphosphatase, chloroplastic-like [Fragaria vesca subsp. vesca]	1	0.00088936	_ETTEISEGK(ac)MFSPGNLR_	ETTEISEGK(1)MFSPGNLR	257	1.5457	84.653	chlo				K01100	E3.1.3.37:sedoheptulose-bisphosphatase [EC:3.1.3.37];E3.1.3.37:sedoheptulose-bisphosphatase [EC:3.1.3.37];E3.1.3.37:sedoheptulose-bisphosphatase [EC:3.1.3.37];	Metabolic pathways - Fragaria vesca (woodland strawberry) ;Carbon metabolism - Fragaria vesca (woodland strawberry) ;Carbon fixation in photosynthetic organisms - Fragaria vesca (woodland strawberry) ;
470143913	PREDICTED: sedoheptulose-1,7-bisphosphatase, chloroplastic-like [Fragaria vesca subsp. vesca]	1	6.5e-07	_WQHVK(ac)ETTEISEGK_	WQHVK(1)ETTEISEGK	248	1.5318	118.52	chlo				K01100	E3.1.3.37:sedoheptulose-bisphosphatase [EC:3.1.3.37];E3.1.3.37:sedoheptulose-bisphosphatase [EC:3.1.3.37];E3.1.3.37:sedoheptulose-bisphosphatase [EC:3.1.3.37];	Metabolic pathways - Fragaria vesca (woodland strawberry) ;Carbon metabolism - Fragaria vesca (woodland strawberry) ;Carbon fixation in photosynthetic organisms - Fragaria vesca (woodland strawberry) ;
470143913	PREDICTED: sedoheptulose-1,7-bisphosphatase, chloroplastic-like [Fragaria vesca subsp. vesca]	1	0.00221213	_VIGK(ac)LDER_	VIGK(1)LDER	354	1.2472	112.41	chlo				K01100	E3.1.3.37:sedoheptulose-bisphosphatase [EC:3.1.3.37];E3.1.3.37:sedoheptulose-bisphosphatase [EC:3.1.3.37];E3.1.3.37:sedoheptulose-bisphosphatase [EC:3.1.3.37];	Metabolic pathways - Fragaria vesca (woodland strawberry) ;Carbon metabolism - Fragaria vesca (woodland strawberry) ;Carbon fixation in photosynthetic organisms - Fragaria vesca (woodland strawberry) ;
470136703	PREDICTED: thylakoid lumenal protein At1g03610, chloroplastic-like [Fragaria vesca subsp. vesca]	1	0.0371281	_ETSNTWVAK(ac)YR_	ETSNTWVAK(1)YR	113	-0.46063	52.903	chlo				K08902	psb27:photosystem II Psb27 protein;psb27:photosystem II Psb27 protein;	Metabolic pathways - Fragaria vesca (woodland strawberry) ;Photosynthesis - Fragaria vesca (woodland strawberry) ;
470142472	PREDICTED: transketolase, chloroplastic-like [Fragaria vesca subsp. vesca]	1	2.95e-07	_ANSYSVHGAALGAK(ac)EVDATR_	ANSYSVHGAALGAK(1)EVDATR	349	0.20332	121.91	chlo				K00615	E2.2.1.1:transketolase [EC:2.2.1.1];E2.2.1.1:transketolase [EC:2.2.1.1];E2.2.1.1:transketolase [EC:2.2.1.1];E2.2.1.1:transketolase [EC:2.2.1.1];E2.2.1.1:transketolase [EC:2.2.1.1];E2.2.1.1:transketolase [EC:2.2.1.1];	Metabolic pathways - Fragaria vesca (woodland strawberry) ;Biosynthesis of secondary metabolites - Fragaria vesca (woodland strawberry) ;Carbon metabolism - Fragaria vesca (woodland strawberry) ;Biosynthesis of amino acids - Fragaria vesca (woodland strawberry) ;Carbon fixation in photosynthetic organisms - Fragaria vesca (woodland strawberry) ;Pentose phosphate pathway - Fragaria vesca (woodland…
470142472	PREDICTED: transketolase, chloroplastic-like [Fragaria vesca subsp. vesca]	1	2.32e-05	_AVTDK(ac)PTLIK_	AVTDK(1)PTLIK	318	-0.22962	128.91	chlo				K00615	E2.2.1.1:transketolase [EC:2.2.1.1];E2.2.1.1:transketolase [EC:2.2.1.1];E2.2.1.1:transketolase [EC:2.2.1.1];E2.2.1.1:transketolase [EC:2.2.1.1];E2.2.1.1:transketolase [EC:2.2.1.1];E2.2.1.1:transketolase [EC:2.2.1.1];	Metabolic pathways - Fragaria vesca (woodland strawberry) ;Biosynthesis of secondary metabolites - Fragaria vesca (woodland strawberry) ;Carbon metabolism - Fragaria vesca (woodland strawberry) ;Biosynthesis of amino acids - Fragaria vesca (woodland strawberry) ;Carbon fixation in photosynthetic organisms - Fragaria vesca (woodland strawberry) ;Pentose phosphate pathway - Fragaria vesca (woodland…
470142472	PREDICTED: transketolase, chloroplastic-like [Fragaria vesca subsp. vesca]	1	1.74e-21	_HTPEGAALEAEWNAK(ac)FAEYEK_	HTPEGAALEAEWNAK(1)FAEYEK	392	0.46485	174.82	chlo				K00615	E2.2.1.1:transketolase [EC:2.2.1.1];E2.2.1.1:transketolase [EC:2.2.1.1];E2.2.1.1:transketolase [EC:2.2.1.1];E2.2.1.1:transketolase [EC:2.2.1.1];E2.2.1.1:transketolase [EC:2.2.1.1];E2.2.1.1:transketolase [EC:2.2.1.1];	Metabolic pathways - Fragaria vesca (woodland strawberry) ;Biosynthesis of secondary metabolites - Fragaria vesca (woodland strawberry) ;Carbon metabolism - Fragaria vesca (woodland strawberry) ;Biosynthesis of amino acids - Fragaria vesca (woodland strawberry) ;Carbon fixation in photosynthetic organisms - Fragaria vesca (woodland strawberry) ;Pentose phosphate pathway - Fragaria vesca (woodland…
470142472	PREDICTED: transketolase, chloroplastic-like [Fragaria vesca subsp. vesca]	1	0.00863414	_K(ac)YAEEAAELK_	K(1)YAEEAAELK	399	-1.2895	87.184	chlo				K00615	E2.2.1.1:transketolase [EC:2.2.1.1];E2.2.1.1:transketolase [EC:2.2.1.1];E2.2.1.1:transketolase [EC:2.2.1.1];E2.2.1.1:transketolase [EC:2.2.1.1];E2.2.1.1:transketolase [EC:2.2.1.1];E2.2.1.1:transketolase [EC:2.2.1.1];	Metabolic pathways - Fragaria vesca (woodland strawberry) ;Biosynthesis of secondary metabolites - Fragaria vesca (woodland strawberry) ;Carbon metabolism - Fragaria vesca (woodland strawberry) ;Biosynthesis of amino acids - Fragaria vesca (woodland strawberry) ;Carbon fixation in photosynthetic organisms - Fragaria vesca (woodland strawberry) ;Pentose phosphate pathway - Fragaria vesca (woodland…
470142472	PREDICTED: transketolase, chloroplastic-like [Fragaria vesca subsp. vesca]	1	4.64e-25	_MFGDFQK(ac)GTPEER_	MFGDFQK(1)GTPEER	476	-0.64187	206.18	chlo				K00615	E2.2.1.1:transketolase [EC:2.2.1.1];E2.2.1.1:transketolase [EC:2.2.1.1];E2.2.1.1:transketolase [EC:2.2.1.1];E2.2.1.1:transketolase [EC:2.2.1.1];E2.2.1.1:transketolase [EC:2.2.1.1];E2.2.1.1:transketolase [EC:2.2.1.1];	Metabolic pathways - Fragaria vesca (woodland strawberry) ;Biosynthesis of secondary metabolites - Fragaria vesca (woodland strawberry) ;Carbon metabolism - Fragaria vesca (woodland strawberry) ;Biosynthesis of amino acids - Fragaria vesca (woodland strawberry) ;Carbon fixation in photosynthetic organisms - Fragaria vesca (woodland strawberry) ;Pentose phosphate pathway - Fragaria vesca (woodland…
470142472	PREDICTED: transketolase, chloroplastic-like [Fragaria vesca subsp. vesca]	1	2.81e-07	_QNLGWPYEPFHVPEDVK(ac)SHWSR_	QNLGWPYEPFHVPEDVK(1)SHWSR	372	0.477	98.3	chlo				K00615	E2.2.1.1:transketolase [EC:2.2.1.1];E2.2.1.1:transketolase [EC:2.2.1.1];E2.2.1.1:transketolase [EC:2.2.1.1];E2.2.1.1:transketolase [EC:2.2.1.1];E2.2.1.1:transketolase [EC:2.2.1.1];E2.2.1.1:transketolase [EC:2.2.1.1];	Metabolic pathways - Fragaria vesca (woodland strawberry) ;Biosynthesis of secondary metabolites - Fragaria vesca (woodland strawberry) ;Carbon metabolism - Fragaria vesca (woodland strawberry) ;Biosynthesis of amino acids - Fragaria vesca (woodland strawberry) ;Carbon fixation in photosynthetic organisms - Fragaria vesca (woodland strawberry) ;Pentose phosphate pathway - Fragaria vesca (woodland…
470142472	PREDICTED: transketolase, chloroplastic-like [Fragaria vesca subsp. vesca]	1	3.8e-33	_TPGHPENFETPGVEVTTGPLGQGIANAVGLALAEK(ac)HLAAR_	TPGHPENFETPGVEVTTGPLGQGIANAVGLALAEK(1)HLAAR	211	0.69278	163.71	chlo				K00615	E2.2.1.1:transketolase [EC:2.2.1.1];E2.2.1.1:transketolase [EC:2.2.1.1];E2.2.1.1:transketolase [EC:2.2.1.1];E2.2.1.1:transketolase [EC:2.2.1.1];E2.2.1.1:transketolase [EC:2.2.1.1];E2.2.1.1:transketolase [EC:2.2.1.1];	Metabolic pathways - Fragaria vesca (woodland strawberry) ;Biosynthesis of secondary metabolites - Fragaria vesca (woodland strawberry) ;Carbon metabolism - Fragaria vesca (woodland strawberry) ;Biosynthesis of amino acids - Fragaria vesca (woodland strawberry) ;Carbon fixation in photosynthetic organisms - Fragaria vesca (woodland strawberry) ;Pentose phosphate pathway - Fragaria vesca (woodland…
470106997	PREDICTED: triosephosphate isomerase, chloroplastic-like [Fragaria vesca subsp. vesca]	1	2.24e-07	_DIGCK(ac)WVILGHSER_	DIGCK(1)WVILGHSER	152	1.4252	130.95	chlo	monosaccharide catabolic process;organic substance catabolic process;cellular process;carbohydrate metabolic process;hexose metabolic process;catabolic process;generation of precursor metabolites and energy;biological_process;carbohydrate catabolic process;single-organism carbohydrate metabolic process;single-organism carbohydrate catabolic process;metabolic process;glucose catabolic process;gluc…	molecular_function;intramolecular oxidoreductase activity;intramolecular oxidoreductase activity, interconverting aldoses = and ketoses;catalytic activity;isomerase activity;triose-phosphate isomerase activity;		K01803	TPI:triosephosphate isomerase (TIM) [EC:5.3.1.1];TPI:triosephosphate isomerase (TIM) [EC:5.3.1.1];TPI:triosephosphate isomerase (TIM) [EC:5.3.1.1];TPI:triosephosphate isomerase (TIM) [EC:5.3.1.1];TPI:triosephosphate isomerase (TIM) [EC:5.3.1.1];TPI:triosephosphate isomerase (TIM) [EC:5.3.1.1];TPI:triosephosphate isomerase (TIM) [EC:5.3.1.1];TPI:triosephosphate isomerase (TIM) [EC:5.3.1.1];	Metabolic pathways - Fragaria vesca (woodland strawberry) ;Biosynthesis of secondary metabolites - Fragaria vesca (woodland strawberry) ;Carbon metabolism - Fragaria vesca (woodland strawberry) ;Biosynthesis of amino acids - Fragaria vesca (woodland strawberry) ;Glycolysis / Gluconeogenesis - Fragaria vesca (woodland strawberry) ;Carbon fixation in photosynthetic organisms - Fragaria vesca (woodl…	IPR013785;IPR022896;IPR000652;IPR020861;	Aldolase-type TIM barrel;"Triosephosphate isomerase, bacterial/eukaryotic";Triosephosphate isomerase;"Triosephosphate isomerase, active site";
470106997	PREDICTED: triosephosphate isomerase, chloroplastic-like [Fragaria vesca subsp. vesca]	1	2.47e-10	_EAGK(ac)TFDVCYEQLK_	EAGK(1)TFDVCYEQLK	201	-1.9528	137.93	chlo	monosaccharide catabolic process;organic substance catabolic process;cellular process;carbohydrate metabolic process;hexose metabolic process;catabolic process;generation of precursor metabolites and energy;biological_process;carbohydrate catabolic process;single-organism carbohydrate metabolic process;single-organism carbohydrate catabolic process;metabolic process;glucose catabolic process;gluc…	molecular_function;intramolecular oxidoreductase activity;intramolecular oxidoreductase activity, interconverting aldoses = and ketoses;catalytic activity;isomerase activity;triose-phosphate isomerase activity;		K01803	TPI:triosephosphate isomerase (TIM) [EC:5.3.1.1];TPI:triosephosphate isomerase (TIM) [EC:5.3.1.1];TPI:triosephosphate isomerase (TIM) [EC:5.3.1.1];TPI:triosephosphate isomerase (TIM) [EC:5.3.1.1];TPI:triosephosphate isomerase (TIM) [EC:5.3.1.1];TPI:triosephosphate isomerase (TIM) [EC:5.3.1.1];TPI:triosephosphate isomerase (TIM) [EC:5.3.1.1];TPI:triosephosphate isomerase (TIM) [EC:5.3.1.1];	Metabolic pathways - Fragaria vesca (woodland strawberry) ;Biosynthesis of secondary metabolites - Fragaria vesca (woodland strawberry) ;Carbon metabolism - Fragaria vesca (woodland strawberry) ;Biosynthesis of amino acids - Fragaria vesca (woodland strawberry) ;Glycolysis / Gluconeogenesis - Fragaria vesca (woodland strawberry) ;Carbon fixation in photosynthetic organisms - Fragaria vesca (woodl…	IPR013785;IPR022896;IPR000652;IPR020861;	Aldolase-type TIM barrel;"Triosephosphate isomerase, bacterial/eukaryotic";Triosephosphate isomerase;"Triosephosphate isomerase, active site";
470106997	PREDICTED: triosephosphate isomerase, chloroplastic-like [Fragaria vesca subsp. vesca]	1	1.39e-14	_HVIGEDDQFIGK(ac)K_	HVIGEDDQFIGK(1)K	174	1.4482	160.48	chlo	monosaccharide catabolic process;organic substance catabolic process;cellular process;carbohydrate metabolic process;hexose metabolic process;catabolic process;generation of precursor metabolites and energy;biological_process;carbohydrate catabolic process;single-organism carbohydrate metabolic process;single-organism carbohydrate catabolic process;metabolic process;glucose catabolic process;gluc…	molecular_function;intramolecular oxidoreductase activity;intramolecular oxidoreductase activity, interconverting aldoses = and ketoses;catalytic activity;isomerase activity;triose-phosphate isomerase activity;		K01803	TPI:triosephosphate isomerase (TIM) [EC:5.3.1.1];TPI:triosephosphate isomerase (TIM) [EC:5.3.1.1];TPI:triosephosphate isomerase (TIM) [EC:5.3.1.1];TPI:triosephosphate isomerase (TIM) [EC:5.3.1.1];TPI:triosephosphate isomerase (TIM) [EC:5.3.1.1];TPI:triosephosphate isomerase (TIM) [EC:5.3.1.1];TPI:triosephosphate isomerase (TIM) [EC:5.3.1.1];TPI:triosephosphate isomerase (TIM) [EC:5.3.1.1];	Metabolic pathways - Fragaria vesca (woodland strawberry) ;Biosynthesis of secondary metabolites - Fragaria vesca (woodland strawberry) ;Carbon metabolism - Fragaria vesca (woodland strawberry) ;Biosynthesis of amino acids - Fragaria vesca (woodland strawberry) ;Glycolysis / Gluconeogenesis - Fragaria vesca (woodland strawberry) ;Carbon fixation in photosynthetic organisms - Fragaria vesca (woodl…	IPR013785;IPR022896;IPR000652;IPR020861;	Aldolase-type TIM barrel;"Triosephosphate isomerase, bacterial/eukaryotic";Triosephosphate isomerase;"Triosephosphate isomerase, active site";
470143704	PREDICTED: triosephosphate isomerase, cytosolic-like [Fragaria vesca subsp. vesca]	1	3.73e-39	_ALLGETNEFVGDK(ac)VAYALSQGLK_	ALLGETNEFVGDK(1)VAYALSQGLK	113	-0.093366	205.02	cyto				K01803	TPI:triosephosphate isomerase (TIM) [EC:5.3.1.1];TPI:triosephosphate isomerase (TIM) [EC:5.3.1.1];TPI:triosephosphate isomerase (TIM) [EC:5.3.1.1];TPI:triosephosphate isomerase (TIM) [EC:5.3.1.1];TPI:triosephosphate isomerase (TIM) [EC:5.3.1.1];TPI:triosephosphate isomerase (TIM) [EC:5.3.1.1];TPI:triosephosphate isomerase (TIM) [EC:5.3.1.1];TPI:triosephosphate isomerase (TIM) [EC:5.3.1.1];	Metabolic pathways - Fragaria vesca (woodland strawberry) ;Biosynthesis of secondary metabolites - Fragaria vesca (woodland strawberry) ;Carbon metabolism - Fragaria vesca (woodland strawberry) ;Biosynthesis of amino acids - Fragaria vesca (woodland strawberry) ;Glycolysis / Gluconeogenesis - Fragaria vesca (woodland strawberry) ;Carbon fixation in photosynthetic organisms - Fragaria vesca (woodl…
470143704	PREDICTED: triosephosphate isomerase, cytosolic-like [Fragaria vesca subsp. vesca]	1	0.00370411	_EAGSTVEVVAAQTK(ac)AIAEK_	EAGSTVEVVAAQTK(1)AIAEK	149	-0.19444	85.51	cyto				K01803	TPI:triosephosphate isomerase (TIM) [EC:5.3.1.1];TPI:triosephosphate isomerase (TIM) [EC:5.3.1.1];TPI:triosephosphate isomerase (TIM) [EC:5.3.1.1];TPI:triosephosphate isomerase (TIM) [EC:5.3.1.1];TPI:triosephosphate isomerase (TIM) [EC:5.3.1.1];TPI:triosephosphate isomerase (TIM) [EC:5.3.1.1];TPI:triosephosphate isomerase (TIM) [EC:5.3.1.1];TPI:triosephosphate isomerase (TIM) [EC:5.3.1.1];	Metabolic pathways - Fragaria vesca (woodland strawberry) ;Biosynthesis of secondary metabolites - Fragaria vesca (woodland strawberry) ;Carbon metabolism - Fragaria vesca (woodland strawberry) ;Biosynthesis of amino acids - Fragaria vesca (woodland strawberry) ;Glycolysis / Gluconeogenesis - Fragaria vesca (woodland strawberry) ;Carbon fixation in photosynthetic organisms - Fragaria vesca (woodl…
470143704	PREDICTED: triosephosphate isomerase, cytosolic-like [Fragaria vesca subsp. vesca]	1	0.000788366	_K(ac)FFVGGNWK_	K(1)FFVGGNWK	4	0.29079	128.38	cyto				K01803	TPI:triosephosphate isomerase (TIM) [EC:5.3.1.1];TPI:triosephosphate isomerase (TIM) [EC:5.3.1.1];TPI:triosephosphate isomerase (TIM) [EC:5.3.1.1];TPI:triosephosphate isomerase (TIM) [EC:5.3.1.1];TPI:triosephosphate isomerase (TIM) [EC:5.3.1.1];TPI:triosephosphate isomerase (TIM) [EC:5.3.1.1];TPI:triosephosphate isomerase (TIM) [EC:5.3.1.1];TPI:triosephosphate isomerase (TIM) [EC:5.3.1.1];	Metabolic pathways - Fragaria vesca (woodland strawberry) ;Biosynthesis of secondary metabolites - Fragaria vesca (woodland strawberry) ;Carbon metabolism - Fragaria vesca (woodland strawberry) ;Biosynthesis of amino acids - Fragaria vesca (woodland strawberry) ;Glycolysis / Gluconeogenesis - Fragaria vesca (woodland strawberry) ;Carbon fixation in photosynthetic organisms - Fragaria vesca (woodl…
470143704	PREDICTED: triosephosphate isomerase, cytosolic-like [Fragaria vesca subsp. vesca]	1	1.67e-06	_K(ac)WLHANTSPEVAASTR_	K(1)WLHANTSPEVAASTR	191	0.97124	104.21	cyto				K01803	TPI:triosephosphate isomerase (TIM) [EC:5.3.1.1];TPI:triosephosphate isomerase (TIM) [EC:5.3.1.1];TPI:triosephosphate isomerase (TIM) [EC:5.3.1.1];TPI:triosephosphate isomerase (TIM) [EC:5.3.1.1];TPI:triosephosphate isomerase (TIM) [EC:5.3.1.1];TPI:triosephosphate isomerase (TIM) [EC:5.3.1.1];TPI:triosephosphate isomerase (TIM) [EC:5.3.1.1];TPI:triosephosphate isomerase (TIM) [EC:5.3.1.1];	Metabolic pathways - Fragaria vesca (woodland strawberry) ;Biosynthesis of secondary metabolites - Fragaria vesca (woodland strawberry) ;Carbon metabolism - Fragaria vesca (woodland strawberry) ;Biosynthesis of amino acids - Fragaria vesca (woodland strawberry) ;Glycolysis / Gluconeogenesis - Fragaria vesca (woodland strawberry) ;Carbon fixation in photosynthetic organisms - Fragaria vesca (woodl…
325126873	ribulose 1,5-bisphosphate carboxylase/oxygenase large subunit [Fragaria vesca subsp. vesca];>gi|470147476|ref|XP_004309324.1	1	0.00224676	_DDFIEK(ac)DR_	DDFIEK(1)DR	356	-0.41541	109.48	cyto				K01601	rbcL:ribulose-bisphosphate carboxylase large chain [EC:4.1.1.39];rbcL:ribulose-bisphosphate carboxylase large chain [EC:4.1.1.39];rbcL:ribulose-bisphosphate carboxylase large chain [EC:4.1.1.39];rbcL:ribulose-bisphosphate carboxylase large chain [EC:4.1.1.39];	Metabolic pathways - Fragaria vesca (woodland strawberry) ;Carbon metabolism - Fragaria vesca (woodland strawberry) ;Carbon fixation in photosynthetic organisms - Fragaria vesca (woodland strawberry) ;Glyoxylate and dicarboxylate metabolism - Fragaria vesca (woodland strawberry) ;
325126873	ribulose 1,5-bisphosphate carboxylase/oxygenase large subunit [Fragaria vesca subsp. vesca]	1	1.37e-20	_DYK(ac)LTYYTPDYETK_	DYK(1)LTYYTPDYETK	21	-0.28619	181.71	cyto				K01601	rbcL:ribulose-bisphosphate carboxylase large chain [EC:4.1.1.39];rbcL:ribulose-bisphosphate carboxylase large chain [EC:4.1.1.39];rbcL:ribulose-bisphosphate carboxylase large chain [EC:4.1.1.39];rbcL:ribulose-bisphosphate carboxylase large chain [EC:4.1.1.39];	Metabolic pathways - Fragaria vesca (woodland strawberry) ;Carbon metabolism - Fragaria vesca (woodland strawberry) ;Carbon fixation in photosynthetic organisms - Fragaria vesca (woodland strawberry) ;Glyoxylate and dicarboxylate metabolism - Fragaria vesca (woodland strawberry) ;
325126873	ribulose 1,5-bisphosphate carboxylase/oxygenase large subunit [Fragaria vesca subsp. vesca]	1	3.31e-29	_LTYYTPDYETK(ac)DTDILAAFR_	LTYYTPDYETK(1)DTDILAAFR	32	-0.56523	185.85	cyto				K01601	rbcL:ribulose-bisphosphate carboxylase large chain [EC:4.1.1.39];rbcL:ribulose-bisphosphate carboxylase large chain [EC:4.1.1.39];rbcL:ribulose-bisphosphate carboxylase large chain [EC:4.1.1.39];rbcL:ribulose-bisphosphate carboxylase large chain [EC:4.1.1.39];	Metabolic pathways - Fragaria vesca (woodland strawberry) ;Carbon metabolism - Fragaria vesca (woodland strawberry) ;Carbon fixation in photosynthetic organisms - Fragaria vesca (woodland strawberry) ;Glyoxylate and dicarboxylate metabolism - Fragaria vesca (woodland strawberry) ;
325126873	ribulose 1,5-bisphosphate carboxylase/oxygenase large subunit [Fragaria vesca subsp. vesca];>gi|470147476|ref|XP_004309324.1	1	8.91e-08	_EACK(ac)WSPELAAACEVWK_	EACK(1)WSPELAAACEVWK	450	-1.7901	126.84	cyto				K01601	rbcL:ribulose-bisphosphate carboxylase large chain [EC:4.1.1.39];rbcL:ribulose-bisphosphate carboxylase large chain [EC:4.1.1.39];rbcL:ribulose-bisphosphate carboxylase large chain [EC:4.1.1.39];rbcL:ribulose-bisphosphate carboxylase large chain [EC:4.1.1.39];	Metabolic pathways - Fragaria vesca (woodland strawberry) ;Carbon metabolism - Fragaria vesca (woodland strawberry) ;Carbon fixation in photosynthetic organisms - Fragaria vesca (woodland strawberry) ;Glyoxylate and dicarboxylate metabolism - Fragaria vesca (woodland strawberry) ;
325126873	ribulose 1,5-bisphosphate carboxylase/oxygenase large subunit [Fragaria vesca subsp. vesca];>gi|470147476|ref|XP_004309324.1	1	5.04e-10	_WSPELAAACEVWK(ac)EIK_	WSPELAAACEVWK(1)EIK	463	-0.97335	139.49	cyto				K01601	rbcL:ribulose-bisphosphate carboxylase large chain [EC:4.1.1.39];rbcL:ribulose-bisphosphate carboxylase large chain [EC:4.1.1.39];rbcL:ribulose-bisphosphate carboxylase large chain [EC:4.1.1.39];rbcL:ribulose-bisphosphate carboxylase large chain [EC:4.1.1.39];	Metabolic pathways - Fragaria vesca (woodland strawberry) ;Carbon metabolism - Fragaria vesca (woodland strawberry) ;Carbon fixation in photosynthetic organisms - Fragaria vesca (woodland strawberry) ;Glyoxylate and dicarboxylate metabolism - Fragaria vesca (woodland strawberry) ;
325126873	ribulose 1,5-bisphosphate carboxylase/oxygenase large subunit [Fragaria vesca subsp. vesca]	1	4.32e-85	_GGLDFTK(ac)DDENVNSQPFMR_	GGLDFTK(1)DDENVNSQPFMR	201	0.062372	284.57	cyto				K01601	rbcL:ribulose-bisphosphate carboxylase large chain [EC:4.1.1.39];rbcL:ribulose-bisphosphate carboxylase large chain [EC:4.1.1.39];rbcL:ribulose-bisphosphate carboxylase large chain [EC:4.1.1.39];rbcL:ribulose-bisphosphate carboxylase large chain [EC:4.1.1.39];	Metabolic pathways - Fragaria vesca (woodland strawberry) ;Carbon metabolism - Fragaria vesca (woodland strawberry) ;Carbon fixation in photosynthetic organisms - Fragaria vesca (woodland strawberry) ;Glyoxylate and dicarboxylate metabolism - Fragaria vesca (woodland strawberry) ;
325126873	ribulose 1,5-bisphosphate carboxylase/oxygenase large subunit [Fragaria vesca subsp. vesca]	1	2.5e-93	_GHYLNATAGTCEDM(ox)M(ox)K(ac)R_	GHYLNATAGTCEDMMK(1)R	252	0.00029164	299.89	cyto				K01601	rbcL:ribulose-bisphosphate carboxylase large chain [EC:4.1.1.39];rbcL:ribulose-bisphosphate carboxylase large chain [EC:4.1.1.39];rbcL:ribulose-bisphosphate carboxylase large chain [EC:4.1.1.39];rbcL:ribulose-bisphosphate carboxylase large chain [EC:4.1.1.39];	Metabolic pathways - Fragaria vesca (woodland strawberry) ;Carbon metabolism - Fragaria vesca (woodland strawberry) ;Carbon fixation in photosynthetic organisms - Fragaria vesca (woodland strawberry) ;Glyoxylate and dicarboxylate metabolism - Fragaria vesca (woodland strawberry) ;
325126873	ribulose 1,5-bisphosphate carboxylase/oxygenase large subunit [Fragaria vesca subsp. vesca]	1	3.77e-39	_IPTAYVK(ac)TFQGPPHGIQVER_	IPTAYVK(1)TFQGPPHGIQVER	146	0.020712	207.54	cyto				K01601	rbcL:ribulose-bisphosphate carboxylase large chain [EC:4.1.1.39];rbcL:ribulose-bisphosphate carboxylase large chain [EC:4.1.1.39];rbcL:ribulose-bisphosphate carboxylase large chain [EC:4.1.1.39];rbcL:ribulose-bisphosphate carboxylase large chain [EC:4.1.1.39];	Metabolic pathways - Fragaria vesca (woodland strawberry) ;Carbon metabolism - Fragaria vesca (woodland strawberry) ;Carbon fixation in photosynthetic organisms - Fragaria vesca (woodland strawberry) ;Glyoxylate and dicarboxylate metabolism - Fragaria vesca (woodland strawberry) ;
325126873	ribulose 1,5-bisphosphate carboxylase/oxygenase large subunit [Fragaria vesca subsp. vesca]	1	0.0056505	_LGLSAK(ac)NYGR_	LGLSAK(1)NYGR	183	1.6688	82.831	cyto				K01601	rbcL:ribulose-bisphosphate carboxylase large chain [EC:4.1.1.39];rbcL:ribulose-bisphosphate carboxylase large chain [EC:4.1.1.39];rbcL:ribulose-bisphosphate carboxylase large chain [EC:4.1.1.39];rbcL:ribulose-bisphosphate carboxylase large chain [EC:4.1.1.39];	Metabolic pathways - Fragaria vesca (woodland strawberry) ;Carbon metabolism - Fragaria vesca (woodland strawberry) ;Carbon fixation in photosynthetic organisms - Fragaria vesca (woodland strawberry) ;Glyoxylate and dicarboxylate metabolism - Fragaria vesca (woodland strawberry) ;
325126873	ribulose 1,5-bisphosphate carboxylase/oxygenase large subunit [Fragaria vesca subsp. vesca]	1	0.00572586	_LNK(ac)YGR_	LNK(1)YGR	164	-0.050381	119.03	cyto				K01601	rbcL:ribulose-bisphosphate carboxylase large chain [EC:4.1.1.39];rbcL:ribulose-bisphosphate carboxylase large chain [EC:4.1.1.39];rbcL:ribulose-bisphosphate carboxylase large chain [EC:4.1.1.39];rbcL:ribulose-bisphosphate carboxylase large chain [EC:4.1.1.39];	Metabolic pathways - Fragaria vesca (woodland strawberry) ;Carbon metabolism - Fragaria vesca (woodland strawberry) ;Carbon fixation in photosynthetic organisms - Fragaria vesca (woodland strawberry) ;Glyoxylate and dicarboxylate metabolism - Fragaria vesca (woodland strawberry) ;
325126873	ribulose 1,5-bisphosphate carboxylase/oxygenase large subunit [Fragaria vesca subsp. vesca];>gi|470147476|ref|XP_004309324.1	1	8.84e-15	_MSGGDHIHAGTVVGK(ac)LEGER_	MSGGDHIHAGTVVGK(1)LEGER	334	1.6158	166.28	cyto				K01601	rbcL:ribulose-bisphosphate carboxylase large chain [EC:4.1.1.39];rbcL:ribulose-bisphosphate carboxylase large chain [EC:4.1.1.39];rbcL:ribulose-bisphosphate carboxylase large chain [EC:4.1.1.39];rbcL:ribulose-bisphosphate carboxylase large chain [EC:4.1.1.39];	Metabolic pathways - Fragaria vesca (woodland strawberry) ;Carbon metabolism - Fragaria vesca (woodland strawberry) ;Carbon fixation in photosynthetic organisms - Fragaria vesca (woodland strawberry) ;Glyoxylate and dicarboxylate metabolism - Fragaria vesca (woodland strawberry) ;
325126873	ribulose 1,5-bisphosphate carboxylase/oxygenase large subunit [Fragaria vesca subsp. vesca]	1	0.00106061	_YGRPLLGCTIK(ac)PK_	YGRPLLGCTIK(1)PK	175	-0.10956	97.69	cyto				K01601	rbcL:ribulose-bisphosphate carboxylase large chain [EC:4.1.1.39];rbcL:ribulose-bisphosphate carboxylase large chain [EC:4.1.1.39];rbcL:ribulose-bisphosphate carboxylase large chain [EC:4.1.1.39];rbcL:ribulose-bisphosphate carboxylase large chain [EC:4.1.1.39];	Metabolic pathways - Fragaria vesca (woodland strawberry) ;Carbon metabolism - Fragaria vesca (woodland strawberry) ;Carbon fixation in photosynthetic organisms - Fragaria vesca (woodland strawberry) ;Glyoxylate and dicarboxylate metabolism - Fragaria vesca (woodland strawberry) ;
325126873	ribulose 1,5-bisphosphate carboxylase/oxygenase large subunit [Fragaria vesca subsp. vesca]	0.999181	5.89e-10	_PLLGCTIKPK(ac)LGLSAK_	PLLGCTIK(0.001)PK(0.999)LGLSAK	177	0.13688	164.53	cyto				K01601	rbcL:ribulose-bisphosphate carboxylase large chain [EC:4.1.1.39];rbcL:ribulose-bisphosphate carboxylase large chain [EC:4.1.1.39];rbcL:ribulose-bisphosphate carboxylase large chain [EC:4.1.1.39];rbcL:ribulose-bisphosphate carboxylase large chain [EC:4.1.1.39];	Metabolic pathways - Fragaria vesca (woodland strawberry) ;Carbon metabolism - Fragaria vesca (woodland strawberry) ;Carbon fixation in photosynthetic organisms - Fragaria vesca (woodland strawberry) ;Glyoxylate and dicarboxylate metabolism - Fragaria vesca (woodland strawberry) ;
325126873	ribulose 1,5-bisphosphate carboxylase/oxygenase large subunit [Fragaria vesca subsp. vesca];>gi|470147476|ref|XP_004309324.1	1	0.00481655	_VLAK(ac)ALR_	VLAK(1)ALR	316	0.20846	108.98	cyto				K01601	rbcL:ribulose-bisphosphate carboxylase large chain [EC:4.1.1.39];rbcL:ribulose-bisphosphate carboxylase large chain [EC:4.1.1.39];rbcL:ribulose-bisphosphate carboxylase large chain [EC:4.1.1.39];rbcL:ribulose-bisphosphate carboxylase large chain [EC:4.1.1.39];	Metabolic pathways - Fragaria vesca (woodland strawberry) ;Carbon metabolism - Fragaria vesca (woodland strawberry) ;Carbon fixation in photosynthetic organisms - Fragaria vesca (woodland strawberry) ;Glyoxylate and dicarboxylate metabolism - Fragaria vesca (woodland strawberry) ;
