# Supplementary material for: Global analysis of lysine acetylation in strawberry leaves
Source: Front Plant Sci. 2015 Sep 15;6:739. doi: 10.3389/fpls.2015.00739 (PMC4569977; doi:10.3389/fpls.2015.00739)
Supplement: Supplementary file 5 [file DataSheet1.ZIP]

Archive with 70 entries (70 files):
- Ascorbate and aldarate metabolism - Fragaria vesca (woodland strawberry).html
- beta-Alanine metabolism - Fragaria vesca (woodland strawberry).html
- Biosynthesis of amino acids - Fragaria vesca (woodland strawberry).html
- Biosynthesis of secondary metabolites - Fragaria vesca (woodland strawberry).html
- Butanoate metabolism - Fragaria vesca (woodland strawberry).html
- Carbon fixation in photosynthetic organisms - Fragaria vesca (woodland strawberry).html
- Carbon metabolism - Fragaria vesca (woodland strawberry).html
- Citrate cycle (TCA cycle) - Fragaria vesca (woodland strawberry).html
- Fatty acid degradation - Fragaria vesca (woodland strawberry).html
- Fructose and mannose metabolism - Fragaria vesca (woodland strawberry).html
- Glutathione metabolism - Fragaria vesca (woodland strawberry).html
- Glycine, serine and threonine metabolism - Fragaria vesca (woodland strawberry).html
- Glycolysis _ Gluconeogenesis - Fragaria vesca (woodland strawberry).html
- Glyoxylate and dicarboxylate metabolism - Fragaria vesca (woodland strawberry).html
- Lysine biosynthesis - Fragaria vesca (woodland strawberry).html
- Lysine degradation - Fragaria vesca (woodland strawberry).html
- Metabolic pathways - Fragaria vesca (woodland strawberry).html
- One carbon pool by folate - Fragaria vesca (woodland strawberry).html
- Oxidative phosphorylation - Fragaria vesca (woodland strawberry).html
- Pentose phosphate pathway - Fragaria vesca (woodland strawberry).html
- Photosynthesis - antenna proteins - Fragaria vesca (woodland strawberry).html
- Photosynthesis - Fragaria vesca (woodland strawberry).html
- Proteasome - Fragaria vesca (woodland strawberry).html
- Protein_domain_enrichment.xls
- Protein_domain_enrichment.xlsx
- Protein_GO_enrichment_biological_process.xls
- Protein_GO_enrichment_biological_process.xlsx
- Protein_GO_enrichment_cellular_component.xls
- Protein_GO_enrichment_cellular_component.xlsx
- Protein_GO_enrichment_molecular_function.xls
- Protein_GO_enrichment_molecular_function.xlsx
- Protein_Pathway_enrichment.xls
- Protein_Pathway_enrichment.xlsx
- Protein_Pathway_enrichment_0.xlsx
- Protein_Pathway_enrichment_detail.xls
- Pyruvate metabolism - Fragaria vesca (woodland strawberry).html
- Tryptophan metabolism - Fragaria vesca (woodland strawberry).html
- Valine, leucine and isoleucine degradation - Fragaria vesca (woodland strawberry).html
- images/fve00010.png
- images/fve00020.png
- images/fve00030.png
- images/fve00051.png
- images/fve00053.png
- images/fve00071.png
- images/fve00190.png
- images/fve00195.png
- images/fve00196.png
- images/fve00250.png
- images/fve00260.png
- images/fve00280.png
- images/fve00300.png
- images/fve00310.png
- images/fve00330.png
- images/fve00380.png
- images/fve00410.png
- images/fve00480.png
- images/fve00620.png
- images/fve00630.png
- images/fve00650.png
- images/fve00670.png
- images/fve00710.png
- images/fve01100_0.3513941.png
- images/fve01110_0.3516600.png
- images/fve01200.png
- images/fve01210.png
- images/fve01230.png
- images/fve03050.png
- 2-Oxocarboxylic acid metabolism - Fragaria vesca (woodland strawberry).html
- Alanine, aspartate and glutamate metabolism - Fragaria vesca (woodland strawberry).html
- Arginine and proline metabolism - Fragaria vesca (woodland strawberry).html
