# Supplementary material for: Global analysis of lysine acetylation in strawberry leaves
Source: Front Plant Sci. 2015 Sep 15;6:739. doi: 10.3389/fpls.2015.00739 (PMC4569977; doi:10.3389/fpls.2015.00739)
Supplement: Supplementary file 5 [file DataSheet1.ZIP › Protein_domain_enrichment.xls]

InterPro desc	Mapping	Background	All mapping	All background	Fold enrichment	Fisher' exact Test P value	Benjamini
NAD(P)-binding domain	47	237	450	14242	6.276361931551805	2.2E-16	6.886E-14
Thioredoxin-like fold	22	160	450	14242	4.3517222222222225	3.127E-8	4.893755E-6
Proteasome alpha-subunit, N-terminal domain	6	6	450	14242	31.648888888888887	1.781E-7	1.244488E-5
Proteasome A-type subunit	6	6	450	14242	31.648888888888887	1.781E-7	1.244488E-5
Thioredoxin, conserved site	9	22	450	14242	12.947272727272727	1.988E-7	1.244488E-5
Aldehyde dehydrogenase, C-terminal	8	20	450	14242	12.659555555555556	1.604E-6	7.172171428571429E-5
Aldehyde dehydrogenase domain	8	20	450	14242	12.659555555555556	1.604E-6	7.172171428571429E-5
Aldehyde dehydrogenase, N-terminal	8	21	450	14242	12.056719576719576	2.341E-6	9.159162500000001E-5
Aldehyde/histidinol dehydrogenase	8	22	450	14242	11.508686868686869	3.341E-6	1.1619255555555555E-4
Aldehyde dehydrogenase, cysteine active site	7	15	450	14242	14.769481481481481	3.732E-6	1.168116E-4
Aldolase-type TIM barrel	12	71	450	14242	5.349107981220658	1.258E-5	3.579581818181818E-4
Pyridoxal phosphate-dependent transferase, major region, subdomain 1	10	51	450	14242	6.205664488017429	2.662E-5	5.853099999999999E-4
Pyridoxal phosphate-dependent transferase	10	51	450	14242	6.205664488017429	2.662E-5	5.853099999999999E-4
Thioredoxin domain	9	40	450	14242	7.121	2.902E-5	5.853099999999999E-4
Eukaryotic porin/Tom40	5	7	450	14242	22.606349206349208	3.164E-5	5.853099999999999E-4
Porin domain	5	7	450	14242	22.606349206349208	3.164E-5	5.853099999999999E-4
Aldehyde dehydrogenase, glutamic acid active site	6	13	450	14242	14.607179487179486	3.179E-5	5.853099999999999E-4
Proteasome, subunit alpha/beta	6	14	450	14242	13.563809523809525	4.817E-5	8.376227777777778E-4
Bet v I domain	8	34	450	14242	7.446797385620915	7.593E-5	0.001250846842105263
Oxidoreductase FAD/NAD(P)-binding	5	9	450	14242	17.582716049382714	1.083E-4	0.001694895
Pyridoxal phosphate-dependent transferase, major region, subdomain 2	8	37	450	14242	6.843003003003003	1.339E-4	0.001995747619047619
Single hybrid motif	5	12	450	14242	13.187037037037037	3.945E-4	0.005612659090909091
Oxidoreductase, FAD-binding domain	4	6	450	14242	21.09925925925926	5.799E-4	0.007259192307692308
Sucrose synthase, plant/cyanobacteria	4	6	450	14242	21.09925925925926	5.799E-4	0.007259192307692308
Sucrose synthase	4	6	450	14242	21.09925925925926	5.799E-4	0.007259192307692308
Ribosomal protein S5 domain 2-type fold	7	34	450	14242	6.515947712418301	6.03E-4	0.007259192307692308
ClpP/crotonase-like domain	6	23	450	14242	8.256231884057971	6.403E-4	0.007422737037037038
Bet v I type allergen	6	24	450	14242	7.912222222222222	7.881E-4	0.008809832142857143
START-like domain	9	65	450	14242	4.382153846153846	9.575E-4	0.010005903225806452
Lactate/malate dehydrogenase, C-terminal	4	7	450	14242	18.085079365079366	9.91E-4	0.010005903225806452
Lactate dehydrogenase/glycoside hydrolase, family 4, C-terminal	4	7	450	14242	18.085079365079366	9.91E-4	0.010005903225806452
Lactate/malate dehydrogenase, N-terminal	4	8	450	14242	15.824444444444444	0.001549	0.013852485714285715
Flavoprotein pyridine nucleotide cytochrome reductase	4	8	450	14242	15.824444444444444	0.001549	0.013852485714285715
2-oxo acid dehydrogenase, lipoyl-binding site	4	8	450	14242	15.824444444444444	0.001549	0.013852485714285715
Plant ascorbate peroxidase	4	8	450	14242	15.824444444444444	0.001549	0.013852485714285715
Nucleophile aminohydrolases, N-terminal	6	28	450	14242	6.781904761904762	0.001643	0.014152675675675677
Chlorophyll A-B binding protein	5	17	450	14242	9.308496732026144	0.001673	0.014152675675675677
NAD-dependent epimerase/dehydratase, N-terminal domain	6	29	450	14242	6.548045977011494	0.001934	0.015521589743589742
Alcohol dehydrogenase GroES-like	6	29	450	14242	6.548045977011494	0.001934	0.015521589743589742
Ferredoxin reductase-type FAD-binding domain	5	18	450	14242	8.791358024691357	0.002098	0.01641685
Riboflavin synthase-like beta-barrel	5	19	450	14242	8.328654970760233	0.002592	0.018438545454545454
Cyclophilin-like domain	5	19	450	14242	8.328654970760233	0.002592	0.018438545454545454
Cyclophilin-type peptidyl-prolyl cis-trans isomerase domain	5	19	450	14242	8.328654970760233	0.002592	0.018438545454545454
Glycosyl transferase, family 1	5	19	450	14242	8.328654970760233	0.002592	0.018438545454545454
Cytochrome cd1-nitrite reductase-like, haem d1 domain	3	3	450	14242	31.648888888888887	0.002913	0.018607530612244894
Disulphide isomerase	3	3	450	14242	31.648888888888887	0.002913	0.018607530612244894
Aconitase A/isopropylmalate dehydratase small subunit, swivel	3	3	450	14242	31.648888888888887	0.002913	0.018607530612244894
Aconitase/3-isopropylmalate dehydratase, swivel	3	3	450	14242	31.648888888888887	0.002913	0.018607530612244894
ATP-citrate lyase/succinyl-CoA ligase	3	3	450	14242	31.648888888888887	0.002913	0.018607530612244894
Cyclophilin-type peptidyl-prolyl cis-trans isomerase, conserved site	4	10	450	14242	12.659555555555556	0.003166	0.019430549019607845
Pyridine nucleotide-disulphide oxidoreductase, NAD-binding domain	4	10	450	14242	12.659555555555556	0.003166	0.019430549019607845
GroES (chaperonin 10)-like	7	47	450	14242	4.713664302600473	0.003411	0.020531596153846154
ATP-grasp fold, subdomain 1	4	11	450	14242	11.508686868686869	0.004252	0.0251108679245283
Chlorophyll a/b binding protein domain	5	23	450	14242	6.880193236714976	0.005362	0.028801048387096777
Malate dehydrogenase, type 1	3	4	450	14242	23.736666666666668	0.005705	0.028801048387096777
Pyridine nucleotide-disulphide oxidoreductase, dimerisation domain	3	4	450	14242	23.736666666666668	0.005705	0.028801048387096777
Heat shock protein Hsp90, conserved site	3	4	450	14242	23.736666666666668	0.005705	0.028801048387096777
Coatomer, WD associated region	3	4	450	14242	23.736666666666668	0.005705	0.028801048387096777
Heat shock protein Hsp90, N-terminal	3	4	450	14242	23.736666666666668	0.005705	0.028801048387096777
Heat shock protein Hsp90 family	3	4	450	14242	23.736666666666668	0.005705	0.028801048387096777
Pyridine nucleotide-disulphide oxidoreductase, class I, active site	3	4	450	14242	23.736666666666668	0.005705	0.028801048387096777
FAD/NAD-linked reductase, dimerisation domain	3	4	450	14242	23.736666666666668	0.005705	0.028801048387096777
GroEL-like equatorial domain	4	13	450	14242	9.738119658119658	0.007032	0.034390875
Ubiquitin-associated domain/translation elongation factor EF-Ts, N-terminal	4	13	450	14242	9.738119658119658	0.007032	0.034390875
Pyridine nucleotide-disulphide oxidoreductase, FAD/NAD(P)-binding domain	4	14	450	14242	9.042539682539683	0.008743	0.041463015151515153
ATP-grasp fold, subdomain 2	4	14	450	14242	9.042539682539683	0.008743	0.041463015151515153
Succinyl-CoA synthetase-like	3	5	450	14242	18.989333333333335	0.00931	0.04223231884057971
Malate dehydrogenase, active site	3	5	450	14242	18.989333333333335	0.00931	0.04223231884057971
Cyclophilin-type peptidyl-prolyl cis-trans isomerase	3	5	450	14242	18.989333333333335	0.00931	0.04223231884057971
Haem peroxidase, plant/fungal/bacterial	7	61	450	14242	3.63183970856102	0.01221	0.05382718309859155
Haem peroxidase	7	61	450	14242	3.63183970856102	0.01221	0.05382718309859155
Chaperonin Cpn60/TCP-1	4	16	450	14242	7.912222222222222	0.01284	0.05505369863013699
GroEL-like apical domain	4	16	450	14242	7.912222222222222	0.01284	0.05505369863013699
L-lactate/malate dehydrogenase	3	6	450	14242	15.824444444444444	0.01367	0.05782040540540541
Biotin/lipoyl attachment	3	7	450	14242	13.563809523809525	0.01875	0.07824999999999999
FAD-dependent pyridine nucleotide-disulphide oxidoreductase	4	19	450	14242	6.662923976608187	0.02072	0.08533368421052631
Ribosomal protein S5 domain 2-type fold, subgroup	4	21	450	14242	6.028359788359788	0.02715	0.11036298701298701
Thioredoxin	3	9	450	14242	10.54962962962963	0.03083	0.12210912500000001
Dehydrogenase, multihelical	3	9	450	14242	10.54962962962963	0.03083	0.12210912500000001
Peroxidases heam-ligand binding site	6	56	450	14242	3.390952380952381	0.03121	0.12210912500000001
Small GTP-binding protein domain	7	76	450	14242	2.9150292397660817	0.03255	0.12577962962962963
Rhodanese-like domain	3	10	450	14242	9.494666666666667	0.03774	0.14368190476190476
Translation protein, beta-barrel domain	4	24	450	14242	5.274814814814815	0.03856	0.14368190476190476
NADP-dependent oxidoreductase domain	4	24	450	14242	5.274814814814815	0.03856	0.14368190476190476
UBA-like	4	25	450	14242	5.063822222222222	0.04282	0.15767835294117646
Thiamin diphosphate-binding fold	3	11	450	14242	8.631515151515151	0.04519	0.16258011494252875
NmrA-like domain	3	11	450	14242	8.631515151515151	0.04519	0.16258011494252875
Translation elongation factor EFTu/EF1A, domain 2	3	12	450	14242	7.912222222222222	0.05311	0.174998018018018
Pyruvate/Phosphoenolpyruvate kinase-like domain	3	12	450	14242	7.912222222222222	0.05311	0.174998018018018
Trimeric LpxA-like	3	13	450	14242	7.303589743589743	0.06149	0.174998018018018
Protein disulphide isomerase	2	2	450	14242	31.648888888888887	0.06206	0.174998018018018
Acetyl-coenzyme A carboxyltransferase, C-terminal	2	2	450	14242	31.648888888888887	0.06206	0.174998018018018
Coatomer alpha subunit	2	2	450	14242	31.648888888888887	0.06206	0.174998018018018
Ferredoxin--NADP reductase	2	2	450	14242	31.648888888888887	0.06206	0.174998018018018
Serine hydroxymethyltransferase	2	2	450	14242	31.648888888888887	0.06206	0.174998018018018
Pyrophosphate-dependent phosphofructokinase PfpB	2	2	450	14242	31.648888888888887	0.06206	0.174998018018018
ATP-citrate lyase/succinyl-CoA ligase, active site	2	2	450	14242	31.648888888888887	0.06206	0.174998018018018
Inorganic pyrophosphatase	2	2	450	14242	31.648888888888887	0.06206	0.174998018018018
Carboxyl transferase	2	2	450	14242	31.648888888888887	0.06206	0.174998018018018
Acetyl-coenzyme A carboxyltransferase, N-terminal	2	2	450	14242	31.648888888888887	0.06206	0.174998018018018
Coatomer, alpha subunit, C-terminal	2	2	450	14242	31.648888888888887	0.06206	0.174998018018018
Succinyl-CoA ligase, alpha subunit	2	2	450	14242	31.648888888888887	0.06206	0.174998018018018
Pyrophosphate-dependent phosphofructokinase, alpha-helical domain	2	2	450	14242	31.648888888888887	0.06206	0.174998018018018
Fructose-1,6-bisphosphatase, active site	2	2	450	14242	31.648888888888887	0.06206	0.174998018018018
Glutathione-disulphide reductase	2	2	450	14242	31.648888888888887	0.06206	0.174998018018018
Aconitate/iron regulatory protein 2	2	2	450	14242	31.648888888888887	0.06206	0.174998018018018
Aconitase family, 4Fe-4S cluster binding site	2	2	450	14242	31.648888888888887	0.06206	0.174998018018018
Serine hydroxymethyltransferase, pyridoxal phosphate binding site	2	2	450	14242	31.648888888888887	0.06206	0.174998018018018
Electron transport accessory protein-like domain	2	2	450	14242	31.648888888888887	0.06206	0.174998018018018
Lipocalin/cytosolic fatty-acid binding domain	2	2	450	14242	31.648888888888887	0.06206	0.174998018018018
Succinyl-CoA synthetase, beta subunit, conserved site	2	2	450	14242	31.648888888888887	0.06206	0.174998018018018
RNA recognition motif domain	10	160	450	14242	1.9780555555555555	0.06675	0.18654241071428573
6-phosphogluconate dehydrogenase, C-terminal-like	3	14	450	14242	6.781904761904762	0.07029	0.1946970796460177
Glucose/ribitol dehydrogenase	5	50	450	14242	3.164888888888889	0.07215	0.19809605263157895
Alcohol dehydrogenase, zinc-type, conserved site	3	15	450	14242	6.329777777777778	0.07946	0.21440499999999998
Ubiquitin-associated/translation elongation factor EF1B, N-terminal, eukaryote	3	15	450	14242	6.329777777777778	0.07946	0.21440499999999998
Aminotransferase, class I/classII	3	16	450	14242	5.934166666666667	0.08897	0.22235131782945736
Calycin	2	3	450	14242	21.09925925925926	0.09164	0.22235131782945736
Alkyl hydroperoxide reductase subunit C/ Thiol specific antioxidant	2	3	450	14242	21.09925925925926	0.09164	0.22235131782945736
Fructose-bisphosphate aldolase class-I active site	2	3	450	14242	21.09925925925926	0.09164	0.22235131782945736
Translation elongation factor EFG/EF2, domain IV	2	3	450	14242	21.09925925925926	0.09164	0.22235131782945736
Fructose-1,6-bisphosphatase class 1/Sedoheputulose-1,7-bisphosphatase	2	3	450	14242	21.09925925925926	0.09164	0.22235131782945736
Domain of unknown function CP12	2	3	450	14242	21.09925925925926	0.09164	0.22235131782945736
Lipocalin family conserved site	2	3	450	14242	21.09925925925926	0.09164	0.22235131782945736
Porin, eukaryotic type	2	3	450	14242	21.09925925925926	0.09164	0.22235131782945736
Peptidase S9, serine active site	2	3	450	14242	21.09925925925926	0.09164	0.22235131782945736
dTDP-4-dehydrorhamnose reductase	2	3	450	14242	21.09925925925926	0.09164	0.22235131782945736
Acyl-CoA dehydrogenase/oxidase, N-terminal	2	3	450	14242	21.09925925925926	0.09164	0.22235131782945736
Glycine cleavage system H-protein, subgroup	2	3	450	14242	21.09925925925926	0.09164	0.22235131782945736
Nucleotide-binding, alpha-beta plait	10	173	450	14242	1.8294155427103405	0.09709	0.23376284615384613
Elongation factor, GTP-binding domain	3	17	450	14242	5.585098039215686	0.09881	0.2342994696969697
HAD hydrolase, subfamily IA	3	17	450	14242	5.585098039215686	0.09881	0.2342994696969697
Alcohol dehydrogenase, C-terminal	4	36	450	14242	3.5165432098765432	0.1036	0.24381052631578948
Quinonprotein alcohol dehydrogenase-like superfamily	3	18	450	14242	5.274814814814815	0.1089	0.24936357615894042
Aconitase/3-isopropylmalate dehydratase large subunit, alpha/beta/alpha	2	4	450	14242	15.824444444444444	0.1203	0.24936357615894042
Acyl-CoA dehydrogenase/oxidase, N-terminal and middle domain	2	4	450	14242	15.824444444444444	0.1203	0.24936357615894042
Glutamine synthetase, glycine-rich site	2	4	450	14242	15.824444444444444	0.1203	0.24936357615894042
Glutamine synthetase, beta-Grasp	2	4	450	14242	15.824444444444444	0.1203	0.24936357615894042
Aconitase/3-isopropylmalate dehydratase large subunit, alpha/beta/alpha, subdomain 1/3	2	4	450	14242	15.824444444444444	0.1203	0.24936357615894042
Coatomer/calthrin adaptor appendage, C-terminal subdomain	2	4	450	14242	15.824444444444444	0.1203	0.24936357615894042
NADH:cytochrome b5 reductase (CBR)	2	4	450	14242	15.824444444444444	0.1203	0.24936357615894042
Glutamine synthetase, catalytic domain	2	4	450	14242	15.824444444444444	0.1203	0.24936357615894042
Pyruvate phosphate dikinase, PEP/pyruvate-binding	2	4	450	14242	15.824444444444444	0.1203	0.24936357615894042
Acyl-CoA oxidase/dehydrogenase, central domain	2	4	450	14242	15.824444444444444	0.1203	0.24936357615894042
Glutamine synthetase, N-terminal conserved site	2	4	450	14242	15.824444444444444	0.1203	0.24936357615894042
Aconitase/3-isopropylmalate dehydratase large subunit, alpha/beta/alpha, subdomain 2	2	4	450	14242	15.824444444444444	0.1203	0.24936357615894042
Aldehyde dehydrogenase NAD(P)-dependent	2	4	450	14242	15.824444444444444	0.1203	0.24936357615894042
Ribosomal protein L10/acidic P0	2	4	450	14242	15.824444444444444	0.1203	0.24936357615894042
Acyl-CoA dehydrogenase/oxidase C-terminal	2	4	450	14242	15.824444444444444	0.1203	0.24936357615894042
Fructose-bisphosphate aldolase, class-I	2	4	450	14242	15.824444444444444	0.1203	0.24936357615894042
Glutamine synthetase/guanido kinase, catalytic domain	2	4	450	14242	15.824444444444444	0.1203	0.24936357615894042
Glycine cleavage system H-protein	2	5	450	14242	12.659555555555556	0.148	0.28772670807453415
2-oxoacid dehydrogenase acyltransferase, catalytic domain	2	5	450	14242	12.659555555555556	0.148	0.28772670807453415
Translation elongation factor EFG, V domain	2	5	450	14242	12.659555555555556	0.148	0.28772670807453415
Plastid lipid-associated protein/fibrillin conserved domain	2	5	450	14242	12.659555555555556	0.148	0.28772670807453415
Elongation factor G, III-V domain	2	5	450	14242	12.659555555555556	0.148	0.28772670807453415
Glutathione peroxidase conserved site	2	5	450	14242	12.659555555555556	0.148	0.28772670807453415
Glutathione peroxidase active site	2	5	450	14242	12.659555555555556	0.148	0.28772670807453415
Glutathione peroxidase	2	5	450	14242	12.659555555555556	0.148	0.28772670807453415
Phosphofructokinase domain	2	5	450	14242	12.659555555555556	0.148	0.28772670807453415
Calycin-like	2	5	450	14242	12.659555555555556	0.148	0.28772670807453415
Peroxidase, active site	4	44	450	14242	2.8771717171717173	0.1608	0.31068148148148145
H+ transporting P-type ATPase, subfamily IIIA	2	6	450	14242	10.54962962962963	0.1749	0.31104375
Glycoside hydrolase, family 13, N-terminal	2	6	450	14242	10.54962962962963	0.1749	0.31104375
Glyoxalase I, conserved site	2	6	450	14242	10.54962962962963	0.1749	0.31104375
Chaperonin TCP-1, conserved site	2	6	450	14242	10.54962962962963	0.1749	0.31104375
Alkaline phosphatase-like, alpha/beta/alpha	2	6	450	14242	10.54962962962963	0.1749	0.31104375
Dienelactone hydrolase	2	6	450	14242	10.54962962962963	0.1749	0.31104375
TCP-1-like chaperonin intermediate domain	2	6	450	14242	10.54962962962963	0.1749	0.31104375
Sieve element occlusion, C-terminal	2	6	450	14242	10.54962962962963	0.1749	0.31104375
Alpha tubulin	2	6	450	14242	10.54962962962963	0.1749	0.31104375
Glyoxalase I	2	6	450	14242	10.54962962962963	0.1749	0.31104375
Sieve element occlusion, N-terminal	2	6	450	14242	10.54962962962963	0.1749	0.31104375
Coatomer/clathrin adaptor appendage, Ig-like subdomain	2	6	450	14242	10.54962962962963	0.1749	0.31104375
Chaperone tailless complex polypeptide 1 (TCP-1)	2	6	450	14242	10.54962962962963	0.1749	0.31104375
6-phosphogluconate dehydrogenase, NADP-binding	2	6	450	14242	10.54962962962963	0.1749	0.31104375
Six-bladed beta-propeller, TolB-like	3	25	450	14242	3.7978666666666667	0.1856	0.32820790960451973
Short-chain dehydrogenase/reductase SDR	4	49	450	14242	2.583582766439909	0.2004	0.3380736559139785
Inositol monophosphatase, metal-binding site	2	7	450	14242	9.042539682539683	0.2009	0.3380736559139785
Aminotransferase class-III	2	7	450	14242	9.042539682539683	0.2009	0.3380736559139785
Chaperonin Cpn60	2	7	450	14242	9.042539682539683	0.2009	0.3380736559139785
Glyoxalase/fosfomycin resistance/dioxygenase domain	2	7	450	14242	9.042539682539683	0.2009	0.3380736559139785
GHMP kinase N-terminal domain	2	7	450	14242	9.042539682539683	0.2009	0.3380736559139785
Histidine triad, conserved site	2	7	450	14242	9.042539682539683	0.2009	0.3380736559139785
Chaperonin Cpn60, conserved site	2	7	450	14242	9.042539682539683	0.2009	0.3380736559139785
Rieske [2Fe-2S] iron-sulphur domain	2	7	450	14242	9.042539682539683	0.2009	0.3380736559139785
HAD-like domain	6	99	450	14242	1.918114478114478	0.2024	0.3387764705882353
Alpha/Beta hydrolase fold	11	239	450	14242	1.4566434216643422	0.2234	0.35923502538071067
Ribulose-phosphate binding barrel	2	8	450	14242	7.912222222222222	0.2261	0.35923502538071067
ATP-dependent Clp protease proteolytic subunit	2	8	450	14242	7.912222222222222	0.2261	0.35923502538071067
S-adenosylmethionine synthetase	2	8	450	14242	7.912222222222222	0.2261	0.35923502538071067
Histidine triad (HIT) protein	2	8	450	14242	7.912222222222222	0.2261	0.35923502538071067
Inositol monophosphatase	2	8	450	14242	7.912222222222222	0.2261	0.35923502538071067
Alkaline-phosphatase-like, core domain	2	8	450	14242	7.912222222222222	0.2261	0.35923502538071067
Major latex protein domain	2	8	450	14242	7.912222222222222	0.2261	0.35923502538071067
GHMP kinase, C-terminal domain	2	8	450	14242	7.912222222222222	0.2261	0.35923502538071067
Ribosomal protein S1, RNA-binding domain	2	8	450	14242	7.912222222222222	0.2261	0.35923502538071067
Tubulin, C-terminal	2	9	450	14242	7.0330864197530865	0.2505	0.37877536231884057
Clp protease proteolytic subunit /Translocation-enhancing protein TepA	2	9	450	14242	7.0330864197530865	0.2505	0.37877536231884057
S-adenosylmethionine synthetase, C-terminal	2	9	450	14242	7.0330864197530865	0.2505	0.37877536231884057
Peptidase S9, prolyl oligopeptidase, catalytic domain	2	9	450	14242	7.0330864197530865	0.2505	0.37877536231884057
S-adenosylmethionine synthetase, N-terminal	2	9	450	14242	7.0330864197530865	0.2505	0.37877536231884057
Photosystem II PsbP, oxygen evolving complex	2	9	450	14242	7.0330864197530865	0.2505	0.37877536231884057
S-adenosylmethionine synthetase superfamily	2	9	450	14242	7.0330864197530865	0.2505	0.37877536231884057
S-adenosylmethionine synthetase, conserved site	2	9	450	14242	7.0330864197530865	0.2505	0.37877536231884057
Tubulin	2	9	450	14242	7.0330864197530865	0.2505	0.37877536231884057
S-adenosylmethionine synthetase, central domain	2	9	450	14242	7.0330864197530865	0.2505	0.37877536231884057
Nucleotide-diphospho-sugar transferases	5	83	450	14242	1.9065595716198125	0.266	0.3991841860465116
Tubulin, conserved site	2	10	450	14242	6.329777777777778	0.2742	0.3991841860465116
Glycosyl hydrolase, family 13, catalytic domain	2	10	450	14242	6.329777777777778	0.2742	0.3991841860465116
CS domain	2	10	450	14242	6.329777777777778	0.2742	0.3991841860465116
Aminotransferases, class-I, pyridoxal-phosphate-binding site	2	10	450	14242	6.329777777777778	0.2742	0.3991841860465116
ATP-grasp fold	2	10	450	14242	6.329777777777778	0.2742	0.3991841860465116
Clathrin/coatomer adaptor, adaptin-like, N-terminal	2	10	450	14242	6.329777777777778	0.2742	0.3991841860465116
Heat shock protein 70kD, C-terminal domain	2	10	450	14242	6.329777777777778	0.2742	0.3991841860465116
Histidine kinase-like ATPase, C-terminal domain	3	33	450	14242	2.8771717171717173	0.2793	0.4047263888888889
Germin	3	34	450	14242	2.792549019607843	0.2911	0.41988156682027655
Rossmann-like alpha/beta/alpha sandwich fold	5	87	450	14242	1.8189016602809707	0.2942	0.4224064220183486
Bacterial transferase hexapeptide repeat	2	11	450	14242	5.7543434343434345	0.2971	0.42269227272727267
Mog1/PsbP, alpha/beta/alpha sandwich	2	11	450	14242	5.7543434343434345	0.2971	0.42269227272727267
RNA-binding domain, S1	2	12	450	14242	5.274814814814815	0.3193	0.4441817777777778
PLC-like phosphodiesterase, TIM beta/alpha-barrel domain	2	12	450	14242	5.274814814814815	0.3193	0.4441817777777778
Proteasome component (PCI) domain	2	12	450	14242	5.274814814814815	0.3193	0.4441817777777778
HIT-like domain	2	12	450	14242	5.274814814814815	0.3193	0.4441817777777778
CTLH, C-terminal LisH motif	2	12	450	14242	5.274814814814815	0.3193	0.4441817777777778
RNA helicase, DEAD-box type, Q motif	3	38	450	14242	2.4985964912280703	0.3379	0.4656729257641921
Universal stress protein A	2	13	450	14242	4.869059829059829	0.3407	0.4656729257641921
Tubulin/FtsZ, C-terminal	2	13	450	14242	4.869059829059829	0.3407	0.4656729257641921
Glycoside hydrolase family 3 C-terminal domain	2	13	450	14242	4.869059829059829	0.3407	0.4656729257641921
RmlC-like cupin domain	4	66	450	14242	1.918114478114478	0.3455	0.4701804347826086
Plant PDR ABC transporter associated	2	14	450	14242	4.5212698412698415	0.3615	0.48148723404255317
Tubulin/FtsZ, 2-layer sandwich domain	2	14	450	14242	4.5212698412698415	0.3615	0.48148723404255317
ABC-transporter extracellular N-terminal domain	2	14	450	14242	4.5212698412698415	0.3615	0.48148723404255317
Tubulin/FtsZ, GTPase domain	2	14	450	14242	4.5212698412698415	0.3615	0.48148723404255317
Glycoside hydrolase, family 3, N-terminal	2	14	450	14242	4.5212698412698415	0.3615	0.48148723404255317
Ribonucleoprotein LSM domain, eukaryotic/archaea-type	2	15	450	14242	4.2198518518518515	0.3817	0.5041016877637131
Heat shock protein 70, conserved site	2	15	450	14242	4.2198518518518515	0.3817	0.5041016877637131
Small GTPase superfamily	3	43	450	14242	2.208062015503876	0.3949	0.5193432773109243
Ribonucleoprotein LSM domain	2	16	450	14242	3.956111111111111	0.4012	0.5232316666666667
Heat shock protein 70kD, peptide-binding domain	2	16	450	14242	3.956111111111111	0.4012	0.5232316666666667
Cation-transporting P-type ATPase, N-terminal	2	17	450	14242	3.7233986928104574	0.4201	0.5456070539419087
Ubiquitin-like	3	46	450	14242	2.064057971014493	0.4281	0.551420987654321
Cupin 1	3	46	450	14242	2.064057971014493	0.4281	0.551420987654321
Glyoxalase/Bleomycin resistance protein/Dihydroxybiphenyl dioxygenase	2	19	450	14242	3.3314619883040937	0.4561	0.5779728744939272
Germin, manganese binding site	2	19	450	14242	3.3314619883040937	0.4561	0.5779728744939272
LisH dimerisation motif	2	19	450	14242	3.3314619883040937	0.4561	0.5779728744939272
Heat shock protein 70 family	2	19	450	14242	3.3314619883040937	0.4561	0.5779728744939272
ATPase, AAA-type, core	4	81	450	14242	1.5629080932784636	0.4725	0.59495140562249
Glycosyl hydrolase, family 13, all-beta	2	20	450	14242	3.164888888888889	0.4733	0.59495140562249
Glutathione S-transferase, N-terminal	3	51	450	14242	1.8616993464052287	0.4811	0.6023372
Peptidase S10, serine carboxypeptidase, active site	2	21	450	14242	3.014179894179894	0.4899	0.6054208661417323
Thiolase-like, subgroup	2	21	450	14242	3.014179894179894	0.4899	0.6054208661417323
Thiolase-like	2	21	450	14242	3.014179894179894	0.4899	0.6054208661417323
Plant peroxidase	3	52	450	14242	1.8258974358974358	0.4913	0.6054208661417323
ENTH/VHS	2	22	450	14242	2.8771717171717173	0.506	0.6210901960784314
P-type ATPase, transmembrane domain	2	23	450	14242	2.75207729468599	0.5216	0.6377375
Glutathione S-transferase, C-terminal-like	3	56	450	14242	1.6954761904761906	0.531	0.646704280155642
Nucleic acid-binding, OB-fold	4	89	450	14242	1.4224219725343321	0.5356	0.6485988416988416
Like-Sm (LSM) domain	2	24	450	14242	2.6374074074074074	0.5367	0.6485988416988416
Ubiquitin-conjugating enzyme, active site	2	26	450	14242	2.4345299145299144	0.5655	0.6781666666666666
Pleckstrin homology-like domain	2	26	450	14242	2.4345299145299144	0.5655	0.6781666666666666
Chloramphenicol acetyltransferase-like domain	3	61	450	14242	1.5565027322404372	0.5775	0.6868215909090909
UspA	2	27	450	14242	2.3443621399176955	0.5793	0.6868215909090909
Small GTPase superfamily, Rab type	2	27	450	14242	2.3443621399176955	0.5793	0.6868215909090909
G-protein beta WD-40 repeat	3	62	450	14242	1.5313978494623657	0.5864	0.6908357142857143
RmlC-like jelly roll fold	4	96	450	14242	1.3187037037037037	0.5871	0.6908357142857143
Aspartic peptidase domain	3	65	450	14242	1.4607179487179487	0.6122	0.71767265917603
Peptidase S10, serine carboxypeptidase	2	30	450	14242	2.1099259259259258	0.6179	0.7216518656716419
P-type ATPase, phosphorylation site	2	31	450	14242	2.041863799283154	0.63	0.7330483271375465
P-type ATPase, cytoplasmic domain N	2	32	450	14242	1.9780555555555555	0.6416	0.7383117647058822
HSP20-like chaperone	2	32	450	14242	1.9780555555555555	0.6416	0.7383117647058822
Histone core	2	32	450	14242	1.9780555555555555	0.6416	0.7383117647058822
Ubiquitin-related domain	3	70	450	14242	1.3563809523809525	0.6525	0.7481043956043956
ABC-2 type transporter	2	34	450	14242	1.8616993464052287	0.6639	0.7529010869565217
Cation-transporting P-type ATPase	2	34	450	14242	1.8616993464052287	0.6639	0.7529010869565217
Immunoglobulin-like fold	2	34	450	14242	1.8616993464052287	0.6639	0.7529010869565217
DEAD/DEAH box helicase domain	3	72	450	14242	1.3187037037037037	0.6677	0.7544768953068592
Protease-associated domain, PA	2	35	450	14242	1.8085079365079364	0.6746	0.759531654676259
P-type ATPase, A domain	2	36	450	14242	1.7582716049382716	0.6848	0.768252329749104
Glycoside hydrolase, superfamily	5	148	450	14242	1.0692192192192191	0.6905	0.7718803571428572
Immunoglobulin E-set	2	38	450	14242	1.6657309941520468	0.7044	0.7846163701067617
Cupredoxin	3	78	450	14242	1.2172649572649572	0.7099	0.7879386524822695
Mitochondrial substrate/solute carrier	2	40	450	14242	1.5824444444444445	0.7228	0.7968274647887323
ABC transporter-like	3	80	450	14242	1.1868333333333334	0.723	0.7968274647887323
Mitochondrial carrier domain	2	41	450	14242	1.5438482384823848	0.7316	0.8034764912280703
UDP-glucuronosyl/UDP-glucosyltransferase	3	85	450	14242	1.1170196078431374	0.7535	0.818907986111111
Galactose-binding domain-like	2	45	450	14242	1.4066172839506172	0.764	0.824593103448276
Ubiquitin-conjugating enzyme, E2	2	45	450	14242	1.4066172839506172	0.764	0.824593103448276
ATPase, AAA-type, conserved site	2	49	450	14242	1.2917913832199546	0.7924	0.8390929292929293
Ubiquitin-conjugating enzyme/RWD-like	2	49	450	14242	1.2917913832199546	0.7924	0.8390929292929293
WD40 repeat, conserved site	3	93	450	14242	1.020931899641577	0.7962	0.8390929292929293
Lipase, GDSL	2	54	450	14242	1.1721810699588477	0.8233	0.8647412751677853
SGNH hydrolase-type esterase domain	2	55	450	14242	1.1508686868686868	0.8289	0.8677113712374581
Concanavalin A-like lectin/glucanases superfamily	2	57	450	14242	1.1104873294346977	0.8395	0.8700778145695365
Histone-fold	2	59	450	14242	1.072843691148776	0.8495	0.8746496710526316
