# Supplementary material for: Global analysis of lysine acetylation in strawberry leaves
Source: Front Plant Sci. 2015 Sep 15;6:739. doi: 10.3389/fpls.2015.00739 (PMC4569977; doi:10.3389/fpls.2015.00739)
Supplement: Supplementary file 5 [file DataSheet1.ZIP › Protein_domain_enrichment.xlsx]

## Sheet: Regulated
InterPro desc
