# Supplementary material for: Global analysis of lysine acetylation in strawberry leaves
Source: Front Plant Sci. 2015 Sep 15;6:739. doi: 10.3389/fpls.2015.00739 (PMC4569977; doi:10.3389/fpls.2015.00739)
Supplement: Supplementary file 5 [file DataSheet1.ZIP › Protein_GO_enrichment_biological_process.xls]

GO Terms	Mapping	Background	All mapping	All background	Fold enrichment	Fisher' exact Test P value	Benjamini
generation of precursor metabolites and energy	86	382	2319	37614	3.651605562065252	2.2E-16	1.055145631067961E-15
glycolysis	58	259	2319	37614	3.6322606102683723	2.2E-16	1.055145631067961E-15
protein folding	136	515	2319	37614	4.283319308205328	2.2E-16	1.055145631067961E-15
organic acid metabolic process	204	1565	2319	37614	2.1142902016540677	2.2E-16	1.055145631067961E-15
pyrimidine nucleoside triphosphate biosynthetic process	20	20	2319	37614	16.219922380336353	2.2E-16	1.055145631067961E-15
pyrimidine nucleoside triphosphate metabolic process	20	22	2319	37614	14.745383982123956	2.2E-16	1.055145631067961E-15
CTP metabolic process	20	20	2319	37614	16.219922380336353	2.2E-16	1.055145631067961E-15
nucleoside diphosphate metabolic process	20	24	2319	37614	13.516601983613626	2.2E-16	1.055145631067961E-15
nucleoside biosynthetic process	67	307	2319	37614	3.53985276704409	2.2E-16	1.055145631067961E-15
UTP metabolic process	20	20	2319	37614	16.219922380336353	2.2E-16	1.055145631067961E-15
organic substance catabolic process	165	1256	2319	37614	2.13080190506011	2.2E-16	1.055145631067961E-15
dicarboxylic acid metabolic process	35	76	2319	37614	7.4697010962075305	2.2E-16	1.055145631067961E-15
organonitrogen compound metabolic process	272	2509	2319	37614	1.758397324611992	2.2E-16	1.055145631067961E-15
hexose metabolic process	113	392	2319	37614	4.67564089025002	2.2E-16	1.055145631067961E-15
hexose catabolic process	83	306	2319	37614	4.399521429960513	2.2E-16	1.055145631067961E-15
ribonucleoside biosynthetic process	67	307	2319	37614	3.53985276704409	2.2E-16	1.055145631067961E-15
purine nucleoside biosynthetic process	63	282	2319	37614	3.6235996807134403	2.2E-16	1.055145631067961E-15
single-organism metabolic process	1083	11457	2319	37614	1.5332264936636353	2.2E-16	1.055145631067961E-15
single-organism carbohydrate metabolic process	153	695	2319	37614	3.5707167254553407	2.2E-16	1.055145631067961E-15
single-organism carbohydrate catabolic process	83	306	2319	37614	4.399521429960513	2.2E-16	1.055145631067961E-15
pyrimidine ribonucleoside triphosphate metabolic process	20	20	2319	37614	16.219922380336353	2.2E-16	1.055145631067961E-15
cell redox homeostasis	59	238	2319	37614	4.020905127898508	2.2E-16	1.055145631067961E-15
pyrimidine ribonucleotide biosynthetic process	24	25	2319	37614	15.571125485122899	2.2E-16	1.055145631067961E-15
pyrimidine ribonucleotide metabolic process	24	25	2319	37614	15.571125485122899	2.2E-16	1.055145631067961E-15
pyrimidine ribonucleoside triphosphate biosynthetic process	20	20	2319	37614	16.219922380336353	2.2E-16	1.055145631067961E-15
carbohydrate metabolic process	311	2608	2319	37614	1.934200866673545	2.2E-16	1.055145631067961E-15
glycine metabolic process	21	28	2319	37614	12.164941785252264	2.2E-16	1.055145631067961E-15
carboxylic acid metabolic process	182	1541	2319	37614	1.9156559852181805	2.2E-16	1.055145631067961E-15
oxoacid metabolic process	182	1543	2319	37614	1.9131729573695502	2.2E-16	1.055145631067961E-15
monosaccharide metabolic process	113	402	2319	37614	4.559331415368178	2.2E-16	1.055145631067961E-15
cellular homeostasis	61	244	2319	37614	4.054980595084088	2.2E-16	1.055145631067961E-15
catabolic process	165	1267	2319	37614	2.1123024410067073	2.2E-16	1.055145631067961E-15
nucleoside diphosphate phosphorylation	20	20	2319	37614	16.219922380336353	2.2E-16	1.055145631067961E-15
response to oxidative stress	175	1478	2319	37614	1.9204914861697304	2.2E-16	1.055145631067961E-15
GTP biosynthetic process	20	20	2319	37614	16.219922380336353	2.2E-16	1.055145631067961E-15
glycosyl compound biosynthetic process	67	307	2319	37614	3.53985276704409	2.2E-16	1.055145631067961E-15
nucleotide phosphorylation	20	28	2319	37614	11.585658843097395	2.2E-16	1.055145631067961E-15
oxidation-reduction process	812	8730	2319	37614	1.5086571561091773	2.2E-16	1.055145631067961E-15
purine ribonucleoside biosynthetic process	63	282	2319	37614	3.6235996807134403	2.2E-16	1.055145631067961E-15
pyrimidine ribonucleoside biosynthetic process	24	25	2319	37614	15.571125485122899	2.2E-16	1.055145631067961E-15
pyrimidine nucleoside biosynthetic process	24	25	2319	37614	15.571125485122899	2.2E-16	1.055145631067961E-15
carbohydrate catabolic process	83	473	2319	37614	2.8462020244564847	2.2E-16	1.055145631067961E-15
pyrimidine ribonucleoside metabolic process	24	28	2319	37614	13.902790611716872	2.2E-16	1.055145631067961E-15
small molecule metabolic process	302	2530	2319	37614	1.936133027218015	2.2E-16	1.055145631067961E-15
glucose catabolic process	83	306	2319	37614	4.399521429960513	2.2E-16	1.055145631067961E-15
glucose metabolic process	103	352	2319	37614	4.746170469246149	2.2E-16	1.055145631067961E-15
pyrimidine nucleoside metabolic process	24	28	2319	37614	13.902790611716872	2.2E-16	1.055145631067961E-15
guanosine-containing compound biosynthetic process	20	28	2319	37614	11.585658843097395	2.2E-16	1.055145631067961E-15
metabolic process	2037	29137	2319	37614	1.133952771004055	2.2E-16	1.055145631067961E-15
monosaccharide catabolic process	83	306	2319	37614	4.399521429960513	2.2E-16	1.055145631067961E-15
UTP biosynthetic process	20	20	2319	37614	16.219922380336353	2.2E-16	1.055145631067961E-15
CTP biosynthetic process	20	20	2319	37614	16.219922380336353	2.2E-16	1.055145631067961E-15
homeostatic process	61	294	2319	37614	3.365358044899719	2.2E-16	1.055145631067961E-15
cyanate metabolic process	22	22	2319	37614	16.219922380336353	2.2E-16	1.055145631067961E-15
peptidyl-proline modification	39	133	2319	37614	4.75621784085051	6.525E-16	3.069857142857143E-15
protein peptidyl-prolyl isomerization	39	133	2319	37614	4.75621784085051	6.525E-16	3.069857142857143E-15
cellular carbohydrate metabolic process	60	305	2319	37614	3.1908044026891185	3.955E-15	1.8259532710280374E-14
pyrimidine nucleotide biosynthetic process	24	51	2319	37614	7.632904649570048	4.805E-15	2.1978425925925927E-14
protein refolding	28	74	2319	37614	6.137267927694836	1.25E-14	5.665137614678899E-14
pyrimidine nucleotide metabolic process	24	53	2319	37614	7.344870511850424	1.35E-14	6.062727272727273E-14
malate metabolic process	20	35	2319	37614	9.268527074477916	1.474E-14	6.559963963963964E-14
response to stress	236	2318	2319	37614	1.6513812259531402	3.103E-14	1.3686446428571428E-13
purine-containing compound biosynthetic process	63	348	2319	37614	2.9363652585091673	4.17E-14	1.822991150442478E-13
purine nucleoside triphosphate biosynthetic process	30	90	2319	37614	5.406640793445451	5.577E-14	2.3547333333333334E-13
nucleoside triphosphate biosynthetic process	30	90	2319	37614	5.406640793445451	5.577E-14	2.3547333333333334E-13
ribonucleoside triphosphate biosynthetic process	30	90	2319	37614	5.406640793445451	5.577E-14	2.3547333333333334E-13
purine ribonucleoside triphosphate biosynthetic process	30	90	2319	37614	5.406640793445451	5.577E-14	2.3547333333333334E-13
peptidyl-amino acid modification	39	151	2319	37614	4.189251475716011	5.867E-14	2.456184745762712E-13
translational elongation	34	116	2319	37614	4.754115180443414	5.961E-14	2.474566386554622E-13
alpha-amino acid metabolic process	69	407	2319	37614	2.7498148507204134	6.346E-14	2.6124366666666667E-13
ribonucleoside metabolic process	91	653	2319	37614	2.260356717627271	8.526E-13	3.4242634146341467E-12
one-carbon metabolic process	14	18	2319	37614	12.61549518470605	1.145E-12	4.5615322580645165E-12
purine nucleoside metabolic process	87	625	2319	37614	2.25781319534282	3.181E-12	1.2373338582677166E-11
purine ribonucleoside metabolic process	87	625	2319	37614	2.25781319534282	3.181E-12	1.2373338582677166E-11
carbohydrate derivative biosynthetic process	78	529	2319	37614	2.391595360427666	3.486E-12	1.345378125E-11
regulation of biological quality	61	368	2319	37614	2.6886284380448844	5.376E-12	2.0587162790697673E-11
nucleoside metabolic process	91	684	2319	37614	2.1579136500155087	1.117E-11	4.2121984732824424E-11
glycosyl compound metabolic process	91	684	2319	37614	2.1579136500155087	1.117E-11	4.2121984732824424E-11
cofactor metabolic process	75	514	2319	37614	2.36672019168332	1.33E-11	4.977424242424242E-11
coenzyme metabolic process	70	462	2319	37614	2.4575639970206593	1.395E-11	5.1814285714285715E-11
cellular amino acid biosynthetic process	75	531	2319	37614	2.290949488748072	6.172E-11	2.2584948148148147E-10
organonitrogen compound biosynthetic process	124	1106	2319	37614	1.818508476638072	2.178E-10	7.911264705882353E-10
energy derivation by oxidation of organic compounds	26	94	2319	37614	4.486361509454736	3.141E-10	1.1325941605839416E-9
pyrimidine-containing compound biosynthetic process	26	96	2319	37614	4.392895644674429	5.112E-10	1.8167827338129496E-9
cellular amino acid metabolic process	140	1316	2319	37614	1.7255236574825907	6.279E-10	2.2155899999999998E-9
purine-containing compound metabolic process	87	693	2319	37614	2.036267311817118	7.134E-10	2.4994297872340425E-9
nucleobase-containing small molecule metabolic process	108	933	2319	37614	1.8775472851836292	7.973E-10	2.773705633802817E-9
cofactor biosynthetic process	60	404	2319	37614	2.40889936341629	8.773E-10	3.030672727272727E-9
coenzyme biosynthetic process	55	356	2319	37614	2.505886884602526	1.06E-9	3.589958904109589E-9
serine family amino acid metabolic process	23	78	2319	37614	4.782797624970976	1.061E-9	3.589958904109589E-9
ribonucleotide biosynthetic process	34	166	2319	37614	3.3221527766953973	2.032E-9	6.782486486486486E-9
ribose phosphate biosynthetic process	34	166	2319	37614	3.3221527766953973	2.032E-9	6.782486486486486E-9
pyrimidine-containing compound metabolic process	26	103	2319	37614	4.094349338725681	2.518E-9	8.348268456375839E-9
carboxylic acid biosynthetic process	81	645	2319	37614	2.0369204849724722	2.653E-9	8.679350993377482E-9
organic acid biosynthetic process	81	645	2319	37614	2.0369204849724722	2.653E-9	8.679350993377482E-9
S-adenosylmethionine metabolic process	33	165	2319	37614	3.2439844760672703	6.686E-9	2.1037477707006372E-8
S-adenosylmethionine biosynthetic process	33	165	2319	37614	3.2439844760672703	6.686E-9	2.1037477707006372E-8
ribonucleoside triphosphate metabolic process	54	367	2319	37614	2.3865825845726514	9.203E-9	2.8414262499999998E-8
purine nucleoside triphosphate metabolic process	54	367	2319	37614	2.3865825845726514	9.203E-9	2.8414262499999998E-8
purine ribonucleoside triphosphate metabolic process	54	367	2319	37614	2.3865825845726514	9.203E-9	2.8414262499999998E-8
nucleoside triphosphate metabolic process	54	370	2319	37614	2.3672319149680083	1.14E-8	3.4978881987577634E-8
carbohydrate derivative metabolic process	108	982	2319	37614	1.783861117185668	1.151E-8	3.50983950617284E-8
protein catabolic process	45	282	2319	37614	2.588285486223886	1.365E-8	4.1368711656441715E-8
pentose-phosphate shunt	15	37	2319	37614	6.575644208244467	1.738E-8	5.203466666666667E-8
NADPH regeneration	15	37	2319	37614	6.575644208244467	1.738E-8	5.203466666666667E-8
regulation of nitrogen utilization	8	8	2319	37614	16.219922380336353	2.534E-8	7.495784431137724E-8
nitrogen utilization	8	8	2319	37614	16.219922380336353	2.534E-8	7.495784431137724E-8
cellular modified amino acid biosynthetic process	41	254	2319	37614	2.618176447219647	4.704E-8	1.3832E-7
cellular modified amino acid metabolic process	44	292	2319	37614	2.4440978929273953	1.162E-7	3.3568888888888887E-7
small molecule biosynthetic process	85	751	2319	37614	1.8358101229408654	1.375E-7	3.9491279069767445E-7
sucrose metabolic process	11	21	2319	37614	8.496149818271423	1.457E-7	4.1604508670520224E-7
NADP metabolic process	15	43	2319	37614	5.658112458256867	1.57E-7	4.45735632183908E-7
purine ribonucleotide biosynthetic process	30	161	2319	37614	3.022345785155842	1.786E-7	5.041622857142857E-7
organophosphate metabolic process	106	1011	2319	37614	1.700605116039222	1.845E-7	5.178579545454545E-7
GTP metabolic process	43	288	2319	37614	2.421724522064108	2.089E-7	5.83031638418079E-7
glutamine family amino acid biosynthetic process	14	38	2319	37614	5.975760876966024	2.253E-7	6.25270786516854E-7
single-organism biosynthetic process	85	758	2319	37614	1.8188567313042083	2.329E-7	6.427519553072626E-7
cellular protein catabolic process	40	260	2319	37614	2.4953726738979003	3.168E-7	8.646364640883977E-7
proteolysis involved in cellular protein catabolic process	40	260	2319	37614	2.4953726738979003	3.168E-7	8.646364640883977E-7
sulfur compound metabolic process	51	374	2319	37614	2.2118075973185936	3.501E-7	9.502714285714286E-7
carbohydrate phosphorylation	10	18	2319	37614	9.011067989075752	3.687E-7	9.95288524590164E-7
purine nucleotide biosynthetic process	30	172	2319	37614	2.8290562291284336	7.524E-7	2.0200304347826087E-6
guanosine-containing compound metabolic process	43	302	2319	37614	2.309459146869083	8.16E-7	2.1789405405405405E-6
photosynthesis	21	96	2319	37614	3.548108020698577	1.341E-6	3.5050476190476193E-6
isoprenoid biosynthetic process	22	108	2319	37614	3.304058262661109	2.398E-6	6.1698541666666666E-6
isoprenoid metabolic process	22	108	2319	37614	3.304058262661109	2.398E-6	6.1698541666666666E-6
diaminopimelate metabolic process	11	27	2319	37614	6.608116525322218	2.476E-6	6.240530612244898E-6
lysine biosynthetic process	11	27	2319	37614	6.608116525322218	2.476E-6	6.240530612244898E-6
lysine biosynthetic process via diaminopimelate	11	27	2319	37614	6.608116525322218	2.476E-6	6.240530612244898E-6
lysine metabolic process	11	27	2319	37614	6.608116525322218	2.476E-6	6.240530612244898E-6
nucleotide metabolic process	75	689	2319	37614	1.7655938730409673	4.137E-6	1.0374000000000001E-5
aspartate family amino acid metabolic process	17	70	2319	37614	3.939124006653114	4.224E-6	1.0538666666666666E-5
lipopolysaccharide biosynthetic process	6	6	2319	37614	16.219922380336353	5.039E-6	1.2446330000000002E-5
lipopolysaccharide metabolic process	6	6	2319	37614	16.219922380336353	5.039E-6	1.2446330000000002E-5
phosphatidylinositol phosphorylation	13	42	2319	37614	5.0204521653422045	5.676E-6	1.388091089108911E-5
lipid phosphorylation	13	42	2319	37614	5.0204521653422045	5.676E-6	1.388091089108911E-5
cellular lipid metabolic process	56	471	2319	37614	1.9284833403372308	6.745E-6	1.6413940886699505E-5
nucleoside phosphate metabolic process	75	698	2319	37614	1.7428283359960264	7.043E-6	1.7055107843137254E-5
cellular respiration	17	74	2319	37614	3.7261983846718647	9.062E-6	2.1837209756097563E-5
carbohydrate biosynthetic process	35	241	2319	37614	2.355590387185777	9.338E-6	2.2393067961165047E-5
galactose metabolic process	10	25	2319	37614	6.4879689521345405	1.044E-5	2.491375E-5
nicotinamide nucleotide metabolic process	15	59	2319	37614	4.12370907974653	1.049E-5	2.491375E-5
cellular polysaccharide biosynthetic process	22	119	2319	37614	2.9986411123310903	1.175E-5	2.7772727272727272E-5
alpha-amino acid biosynthetic process	39	291	2319	37614	2.1738040303543564	1.243E-5	2.9240095238095237E-5
energy reserve metabolic process	9	20	2319	37614	7.2989650711513585	1.324E-5	3.07068544600939E-5
glycogen biosynthetic process	9	20	2319	37614	7.2989650711513585	1.324E-5	3.07068544600939E-5
glycogen metabolic process	9	20	2319	37614	7.2989650711513585	1.324E-5	3.07068544600939E-5
polysaccharide biosynthetic process	22	120	2319	37614	2.973652436394998	1.343E-5	3.100196261682243E-5
ribonucleotide metabolic process	58	509	2319	37614	1.848242628800606	1.549E-5	3.54262037037037E-5
ribose phosphate metabolic process	58	509	2319	37614	1.848242628800606	1.549E-5	3.54262037037037E-5
sulfur compound biosynthetic process	41	315	2319	37614	2.1111645002977473	1.56E-5	3.551336405529954E-5
proteasomal protein catabolic process	6	7	2319	37614	13.902790611716872	1.673E-5	3.773799086757991E-5
proteasome-mediated ubiquitin-dependent protein catabolic process	6	7	2319	37614	13.902790611716872	1.673E-5	3.773799086757991E-5
pyridine nucleotide metabolic process	15	62	2319	37614	3.924174769436214	1.927E-5	4.3269909090909094E-5
modification-dependent macromolecule catabolic process	33	230	2319	37614	2.3272062545699983	2.118E-5	4.691892376681615E-5
modification-dependent protein catabolic process	33	230	2319	37614	2.3272062545699983	2.118E-5	4.691892376681615E-5
ubiquitin-dependent protein catabolic process	33	230	2319	37614	2.3272062545699983	2.118E-5	4.691892376681615E-5
aspartate family amino acid biosynthetic process	15	63	2319	37614	3.8618862810324646	2.337E-5	5.153919642857143E-5
pyridoxal phosphate metabolic process	12	41	2319	37614	4.7472943552203954	2.679E-5	5.855867256637168E-5
pyridoxal phosphate biosynthetic process	12	41	2319	37614	4.7472943552203954	2.679E-5	5.855867256637168E-5
glutamine family amino acid metabolic process	18	90	2319	37614	3.2439844760672703	3.152E-5	6.859418502202644E-5
cellular catabolic process	77	758	2319	37614	1.6476702154167535	3.332E-5	7.219333333333333E-5
tricarboxylic acid cycle	14	57	2319	37614	3.983840584644016	3.389E-5	7.278982608695653E-5
aerobic respiration	14	57	2319	37614	3.983840584644016	3.389E-5	7.278982608695653E-5
serine family amino acid catabolic process	7	12	2319	37614	9.461621388529538	3.639E-5	7.748560344827587E-5
glycine catabolic process	7	12	2319	37614	9.461621388529538	3.639E-5	7.748560344827587E-5
pyridine-containing compound metabolic process	15	66	2319	37614	3.686345995530989	4.067E-5	8.622738197424894E-5
nucleotide-excision repair	16	77	2319	37614	3.370373481628333	6.245E-5	1.3072161016949155E-4
cellular polysaccharide metabolic process	23	144	2319	37614	2.5906820468592784	7.371E-5	1.5364025316455694E-4
oxidoreduction coenzyme metabolic process	15	70	2319	37614	3.475697652929218	8.053E-5	1.671505042016807E-4
cellular macromolecule catabolic process	40	334	2319	37614	1.9425056742917786	1.317E-4	2.722167364016737E-4
purine ribonucleotide metabolic process	54	504	2319	37614	1.737848826464609	1.662E-4	3.4209499999999994E-4
protein polymerization	16	86	2319	37614	3.017659977736996	2.287E-4	4.6878755186721986E-4
purine nucleotide metabolic process	54	517	2319	37614	1.6941505000738162	2.97E-4	6.047942386831276E-4
cellular carbohydrate biosynthetic process	24	168	2319	37614	2.317131768619479	2.975E-4	6.047942386831276E-4
lipid modification	15	79	2319	37614	3.0797320975322187	3.083E-4	6.241811475409837E-4
arginine metabolic process	10	37	2319	37614	4.383762805496311	3.243E-4	6.538946938775511E-4
arginine biosynthetic process	8	24	2319	37614	5.406640793445451	4.559E-4	9.118E-4
intracellular protein transport	54	528	2319	37614	1.658855697988945	4.927E-4	9.814266129032259E-4
organophosphate biosynthetic process	48	452	2319	37614	1.722469633310055	5.088E-4	0.0010094265060240964
nucleotide biosynthetic process	34	289	2319	37614	1.908226162392512	7.634E-4	0.0015024685258964144
cellular protein complex assembly	18	117	2319	37614	2.4953726738979003	8.348E-4	0.0016364730158730158
nucleoside phosphate biosynthetic process	34	293	2319	37614	1.8821752932813514	8.539E-4	0.0016672988142292491
L-serine metabolic process	12	60	2319	37614	3.2439844760672703	9.875E-4	0.0019205708661417325
glutamine biosynthetic process	6	14	2319	37614	6.951395305858436	0.001107	0.002144541176470588
lipid biosynthetic process	36	326	2319	37614	1.79115707267518	0.00158	0.0030135907335907338
pyrimidine ribonucleoside monophosphate metabolic process	4	5	2319	37614	12.975937904269081	0.002127	0.003995201520912548
pyrimidine ribonucleoside monophosphate biosynthetic process	4	5	2319	37614	12.975937904269081	0.002127	0.003995201520912548
UMP metabolic process	4	5	2319	37614	12.975937904269081	0.002127	0.003995201520912548
UMP biosynthetic process	4	5	2319	37614	12.975937904269081	0.002127	0.003995201520912548
pentose-phosphate shunt, non-oxidative branch	6	16	2319	37614	6.082470892626132	0.002178	0.004075499999999999
carbon fixation	9	39	2319	37614	3.74305901084685	0.002266	0.004208285714285714
lipid metabolic process	67	740	2319	37614	1.4685605398412642	0.002553	0.004723528089887641
gluconeogenesis	11	59	2319	37614	3.0240533251474555	0.003036	0.005554755555555556
hexose biosynthetic process	11	59	2319	37614	3.0240533251474555	0.003036	0.005554755555555556
monosaccharide biosynthetic process	11	59	2319	37614	3.0240533251474555	0.003036	0.005554755555555556
intracellular transport	54	576	2319	37614	1.520617723156533	0.003796	0.006919645756457564
response to biotic stimulus	15	99	2319	37614	2.4575639970206593	0.004814	0.008711047619047618
cellular macromolecule localization	54	591	2319	37614	1.4820233647007834	0.00723	0.012987709090909091
cellular protein localization	54	591	2319	37614	1.4820233647007834	0.00723	0.012987709090909091
pyruvate metabolic process	4	8	2319	37614	8.109961190168177	0.01035	0.01845812274368231
thylakoid membrane organization	3	3	2319	37614	16.219922380336353	0.01092	0.019266
plastid organization	3	3	2319	37614	16.219922380336353	0.01092	0.019266
plastid membrane organization	3	3	2319	37614	16.219922380336353	0.01092	0.019266
establishment of protein localization	59	688	2319	37614	1.3909526459881465	0.01611	0.028121342756183745
protein transport	59	688	2319	37614	1.3909526459881465	0.01611	0.028121342756183745
establishment of localization in cell	54	618	2319	37614	1.4172747710973512	0.01774	0.030603902439024392
carboxylic acid catabolic process	10	65	2319	37614	2.4953726738979003	0.01778	0.030603902439024392
organic acid catabolic process	10	65	2319	37614	2.4953726738979003	0.01778	0.030603902439024392
nuclear transport	7	35	2319	37614	3.2439844760672703	0.01891	0.0323236678200692
nucleocytoplasmic transport	7	35	2319	37614	3.2439844760672703	0.01891	0.0323236678200692
pentose metabolic process	6	26	2319	37614	3.74305901084685	0.01965	0.03347275862068966
glycine decarboxylation via glycine cleavage system	3	4	2319	37614	12.164941785252264	0.02095	0.03520170068027211
monocarboxylic acid catabolic process	3	4	2319	37614	12.164941785252264	0.02095	0.03520170068027211
extracellular polysaccharide biosynthetic process	3	4	2319	37614	12.164941785252264	0.02095	0.03520170068027211
extracellular polysaccharide metabolic process	3	4	2319	37614	12.164941785252264	0.02095	0.03520170068027211
monocarboxylic acid metabolic process	19	165	2319	37614	1.867748637735701	0.02103	0.03521633898305085
proteolysis	124	1638	2319	37614	1.2278817919180145	0.02374	0.03962013513513513
ATP metabolic process	11	79	2319	37614	2.2584702048569603	0.02957	0.049183771043771043
amine metabolic process	22	215	2319	37614	1.6597129877553476	0.03272	0.05387893333333334
regulation of ion transport	3	5	2319	37614	9.73195342820181	0.0335	0.05461716171617162
regulation of protein catabolic process	3	5	2319	37614	9.73195342820181	0.0335	0.05461716171617162
regulation of anion transport	3	5	2319	37614	9.73195342820181	0.0335	0.05461716171617162
disaccharide metabolic process	11	84	2319	37614	2.1240374545678558	0.03834	0.06189529411764706
ATP biosynthetic process	10	70	2319	37614	2.317131768619479	0.03917	0.06302925081433225
phosphatidylinositol metabolic process	13	106	2319	37614	1.9892357636261564	0.03943	0.0630369579288026
folic acid-containing compound biosynthetic process	8	52	2319	37614	2.4953726738979003	0.03943	0.0630369579288026
folic acid-containing compound metabolic process	8	53	2319	37614	2.448290170616808	0.0431	0.06868193548387097
glucan biosynthetic process	13	109	2319	37614	1.9344861554529593	0.04418	0.07017659163987137
single-organism catabolic process	10	74	2319	37614	2.1918814027481557	0.04674	0.07353542857142857
small molecule catabolic process	10	74	2319	37614	2.1918814027481557	0.04674	0.07353542857142857
regulation of transport	3	6	2319	37614	8.109961190168177	0.04822	0.07514410094637224
regulation of localization	3	6	2319	37614	8.109961190168177	0.04822	0.07514410094637224
pyrimidine nucleoside monophosphate metabolic process	4	14	2319	37614	4.634263537238958	0.05104	0.07830360248447205
pyrimidine nucleoside monophosphate biosynthetic process	4	14	2319	37614	4.634263537238958	0.05104	0.07830360248447205
glycerol ether metabolic process	4	14	2319	37614	4.634263537238958	0.05104	0.07830360248447205
ether metabolic process	4	14	2319	37614	4.634263537238958	0.05104	0.07830360248447205
organonitrogen compound catabolic process	34	387	2319	37614	1.4250061005980257	0.05567	0.08514235294117646
purine nucleoside triphosphate catabolic process	26	281	2319	37614	1.5007757362588796	0.06124	0.0911221686746988
purine ribonucleotide catabolic process	26	281	2319	37614	1.5007757362588796	0.06124	0.0911221686746988
purine-containing compound catabolic process	26	281	2319	37614	1.5007757362588796	0.06124	0.0911221686746988
ribonucleoside triphosphate catabolic process	26	281	2319	37614	1.5007757362588796	0.06124	0.0911221686746988
purine ribonucleoside triphosphate catabolic process	26	281	2319	37614	1.5007757362588796	0.06124	0.0911221686746988
purine nucleoside catabolic process	26	281	2319	37614	1.5007757362588796	0.06124	0.0911221686746988
ribonucleotide catabolic process	26	281	2319	37614	1.5007757362588796	0.06124	0.0911221686746988
purine nucleotide catabolic process	26	281	2319	37614	1.5007757362588796	0.06124	0.0911221686746988
purine ribonucleoside catabolic process	26	281	2319	37614	1.5007757362588796	0.06124	0.0911221686746988
nucleoside triphosphate catabolic process	26	282	2319	37614	1.495453836484912	0.06212	0.09187808383233532
nucleotide catabolic process	26	282	2319	37614	1.495453836484912	0.06212	0.09187808383233532
ribonucleoside monophosphate biosynthetic process	14	128	2319	37614	1.7740540103492886	0.06523	0.09618991044776118
ribonucleoside monophosphate metabolic process	15	137	2319	37614	1.775903910255805	0.07097	0.10403317507418398
macromolecule catabolic process	45	544	2319	37614	1.341721520432235	0.07154	0.10455846153846154
protein localization	59	750	2319	37614	1.2759672272531264	0.07723	0.11254165191740412
organophosphate catabolic process	26	283	2319	37614	1.4901695473100536	0.08043	0.1162336046511628
nucleoside phosphate catabolic process	26	283	2319	37614	1.4901695473100536	0.08043	0.1162336046511628
nucleoside catabolic process	26	284	2319	37614	1.4849224714392435	0.08094	0.1162336046511628
ribonucleoside catabolic process	26	284	2319	37614	1.4849224714392435	0.08094	0.1162336046511628
glycosyl compound catabolic process	26	284	2319	37614	1.4849224714392435	0.08094	0.1162336046511628
pteridine-containing compound biosynthetic process	8	55	2319	37614	2.359261437139833	0.08127	0.11636921739130435
pteridine-containing compound metabolic process	8	56	2319	37614	2.317131768619479	0.08374	0.11955942196531791
nucleoside monophosphate metabolic process	15	146	2319	37614	1.666430381541406	0.08536	0.12082475644699142
hydrogen transport	15	146	2319	37614	1.666430381541406	0.08536	0.12082475644699142
proton transport	15	146	2319	37614	1.666430381541406	0.08536	0.12082475644699142
terpenoid biosynthetic process	6	39	2319	37614	2.4953726738979003	0.08973	0.12592789772727273
terpenoid metabolic process	6	39	2319	37614	2.4953726738979003	0.08973	0.12592789772727273
methionine metabolic process	6	39	2319	37614	2.4953726738979003	0.08973	0.12592789772727273
oligosaccharide metabolic process	11	97	2319	37614	1.8393726410690707	0.09093	0.12657532394366197
cellular localization	54	683	2319	37614	1.2823950344629034	0.09096	0.12657532394366197
cellular glucan metabolic process	14	134	2319	37614	1.6946187561545443	0.1017	0.14033463687150838
glucan metabolic process	14	134	2319	37614	1.6946187561545443	0.1017	0.14033463687150838
cellular amino acid catabolic process	8	62	2319	37614	2.0928932103659807	0.1054	0.14503509749303622
nucleoside monophosphate biosynthetic process	14	137	2319	37614	1.6575103162387512	0.108	0.1482
iron ion homeostasis	2	2	2319	37614	16.219922380336353	0.1195	0.16041576086956522
photosystem II stabilization	2	2	2319	37614	16.219922380336353	0.1195	0.16041576086956522
regulation of photosynthesis, light reaction	2	2	2319	37614	16.219922380336353	0.1195	0.16041576086956522
cellular iron ion homeostasis	2	2	2319	37614	16.219922380336353	0.1195	0.16041576086956522
inositol biosynthetic process	2	2	2319	37614	16.219922380336353	0.1195	0.16041576086956522
regulation of photosynthesis	2	2	2319	37614	16.219922380336353	0.1195	0.16041576086956522
polyol biosynthetic process	2	2	2319	37614	16.219922380336353	0.1195	0.16041576086956522
regulation of generation of precursor metabolites and energy	2	2	2319	37614	16.219922380336353	0.1195	0.16041576086956522
glycerophospholipid metabolic process	13	129	2319	37614	1.634565821274206	0.1402	0.18718594594594593
vesicle-mediated transport	34	419	2319	37614	1.316175085755217	0.1515	0.20172776280323448
GTP catabolic process	23	268	2319	37614	1.3920082639840898	0.1603	0.21230080428954423
guanosine-containing compound catabolic process	23	268	2319	37614	1.3920082639840898	0.1603	0.21230080428954423
energy coupled proton transport, down electrochemical gradient	7	57	2319	37614	1.991920292322008	0.1641	0.21559946808510638
ATP synthesis coupled proton transport	7	57	2319	37614	1.991920292322008	0.1641	0.21559946808510638
carbon utilization	4	23	2319	37614	2.8208560661454527	0.166	0.21751724137931036
alpha-amino acid catabolic process	7	58	2319	37614	1.9575768390061115	0.1708	0.2205856041131105
fatty acid beta-oxidation	2	3	2319	37614	10.813281586890902	0.1737	0.2205856041131105
metal ion homeostasis	2	3	2319	37614	10.813281586890902	0.1737	0.2205856041131105
transition metal ion homeostasis	2	3	2319	37614	10.813281586890902	0.1737	0.2205856041131105
cellular chemical homeostasis	2	3	2319	37614	10.813281586890902	0.1737	0.2205856041131105
cellular ion homeostasis	2	3	2319	37614	10.813281586890902	0.1737	0.2205856041131105
cellular metal ion homeostasis	2	3	2319	37614	10.813281586890902	0.1737	0.2205856041131105
cellular transition metal ion homeostasis	2	3	2319	37614	10.813281586890902	0.1737	0.2205856041131105
lipid oxidation	2	3	2319	37614	10.813281586890902	0.1737	0.2205856041131105
fatty acid oxidation	2	3	2319	37614	10.813281586890902	0.1737	0.2205856041131105
fatty acid catabolic process	2	3	2319	37614	10.813281586890902	0.1737	0.2205856041131105
cellular cation homeostasis	2	3	2319	37614	10.813281586890902	0.1737	0.2205856041131105
fructose 6-phosphate metabolic process	4	24	2319	37614	2.7033203967227255	0.1816	0.23002666666666666
nucleoside monophosphate catabolic process	3	13	2319	37614	3.74305901084685	0.1891	0.23530327455919395
purine nucleoside monophosphate catabolic process	3	13	2319	37614	3.74305901084685	0.1891	0.23530327455919395
purine ribonucleoside monophosphate catabolic process	3	13	2319	37614	3.74305901084685	0.1891	0.23530327455919395
ribonucleoside monophosphate catabolic process	3	13	2319	37614	3.74305901084685	0.1891	0.23530327455919395
ATP catabolic process	3	13	2319	37614	3.74305901084685	0.1891	0.23530327455919395
carbohydrate derivative catabolic process	26	319	2319	37614	1.3219999432249063	0.1991	0.24712412060301506
glycerolipid metabolic process	13	133	2319	37614	1.5854059469501698	0.2011	0.2489809523809524
fatty acid metabolic process	13	137	2319	37614	1.5391167222216977	0.2095	0.25873250000000003
fumarate metabolic process	2	4	2319	37614	8.109961190168177	0.2246	0.27531612903225805
glutamate metabolic process	2	4	2319	37614	8.109961190168177	0.2246	0.27531612903225805
alcohol biosynthetic process	2	4	2319	37614	8.109961190168177	0.2246	0.27531612903225805
glutamine metabolic process	6	49	2319	37614	1.986112944530982	0.2267	0.2772024752475248
microtubule-based process	48	646	2319	37614	1.2051954709847443	0.2471	0.30140098765432094
defense response	15	173	2319	37614	1.4063516514742502	0.2676	0.32560197044334976
ATP synthesis coupled electron transport	3	17	2319	37614	2.862339243588768	0.2822	0.3408479217603912
respiratory electron transport chain	3	17	2319	37614	2.862339243588768	0.2822	0.3408479217603912
oxidative phosphorylation	3	17	2319	37614	2.862339243588768	0.2822	0.3408479217603912
porphyrin-containing compound biosynthetic process	5	40	2319	37614	2.027490297542044	0.3096	0.373030243902439
lipoate metabolic process	2	6	2319	37614	5.406640793445451	0.3173	0.3795307506053269
lipoate biosynthetic process	2	6	2319	37614	5.406640793445451	0.3173	0.3795307506053269
photosynthesis, light reaction	2	6	2319	37614	5.406640793445451	0.3173	0.3795307506053269
protein complex assembly	18	221	2319	37614	1.3210796508871236	0.3253	0.387224578313253
protein complex biogenesis	18	221	2319	37614	1.3210796508871236	0.3253	0.387224578313253
porphyrin-containing compound metabolic process	5	45	2319	37614	1.8022135978151501	0.3574	0.42441249999999997
cellular lipid catabolic process	2	7	2319	37614	4.634263537238958	0.3594	0.4257640287769784
sulfur amino acid metabolic process	8	86	2319	37614	1.508829988868498	0.3733	0.44011980906921244
organic hydroxy compound biosynthetic process	2	8	2319	37614	4.054980595084088	0.3988	0.46906476190476193
polysaccharide metabolic process	23	303	2319	37614	1.2312152301905481	0.4009	0.47041472684085506
iron-sulfur cluster assembly	4	30	2319	37614	2.1626563173781803	0.4293	0.5013574468085106
metallo-sulfur cluster assembly	4	30	2319	37614	2.1626563173781803	0.4293	0.5013574468085106
phospholipid metabolic process	15	188	2319	37614	1.294142743111943	0.4455	0.5154028103044497
purine nucleoside monophosphate metabolic process	11	132	2319	37614	1.3516601983613628	0.4666	0.5372969696969697
purine ribonucleoside monophosphate metabolic process	11	132	2319	37614	1.3516601983613628	0.4666	0.5372969696969697
peptide biosynthetic process	4	35	2319	37614	1.8537054148955832	0.4748	0.5442023201856149
methionine biosynthetic process	4	35	2319	37614	1.8537054148955832	0.4748	0.5442023201856149
cellular macromolecular complex assembly	18	236	2319	37614	1.237112723923959	0.4956	0.564116129032258
inositol metabolic process	2	11	2319	37614	2.9490767964247913	0.5033	0.5663558086560364
clathrin coat assembly	2	11	2319	37614	2.9490767964247913	0.5033	0.5663558086560364
vesicle organization	2	11	2319	37614	2.9490767964247913	0.5033	0.5663558086560364
vesicle coating	2	11	2319	37614	2.9490767964247913	0.5033	0.5663558086560364
membrane budding	2	11	2319	37614	2.9490767964247913	0.5033	0.5663558086560364
nucleobase-containing compound catabolic process	26	360	2319	37614	1.1714388385798475	0.5085	0.5709068181818182
tetrapyrrole biosynthetic process	9	111	2319	37614	1.3151288416488933	0.5556	0.6181675675675675
lipid catabolic process	2	13	2319	37614	2.4953726738979003	0.5627	0.6232596412556054
purine nucleoside monophosphate biosynthetic process	10	123	2319	37614	1.31869287645011	0.5707	0.6292986607142856
purine ribonucleoside monophosphate biosynthetic process	10	123	2319	37614	1.31869287645011	0.5707	0.6292986607142856
heterocycle catabolic process	26	367	2319	37614	1.149095318497943	0.5849	0.6406665188470066
cellular nitrogen compound catabolic process	26	367	2319	37614	1.149095318497943	0.5849	0.6406665188470066
leucine metabolic process	2	15	2319	37614	2.1626563173781803	0.6149	0.6705532008830022
leucine biosynthetic process	2	15	2319	37614	2.1626563173781803	0.6149	0.6705532008830022
peptide metabolic process	7	85	2319	37614	1.3357583136747584	0.6509	0.7020624454148472
macromolecular complex assembly	18	253	2319	37614	1.1539865725140488	0.6931	0.7443291304347827
tetrapyrrole metabolic process	9	116	2319	37614	1.2584422536467859	0.6975	0.7474295010845987
response to water	4	39	2319	37614	1.6635817825986001	0.7324	0.7665372881355933
response to oxygen-containing compound	4	40	2319	37614	1.6219922380336351	0.7357	0.7683632135306555
organic cyclic compound catabolic process	27	397	2319	37614	1.103118146773505	0.7524	0.783224
aromatic compound catabolic process	27	399	2319	37614	1.0975887325039637	0.7531	0.783224
glycoprotein metabolic process	5	56	2319	37614	1.4482073553871744	0.777	0.7979999999999999
glycoprotein biosynthetic process	5	56	2319	37614	1.4482073553871744	0.777	0.7979999999999999
protein glycosylation	5	56	2319	37614	1.4482073553871744	0.777	0.7979999999999999
macromolecule glycosylation	5	56	2319	37614	1.4482073553871744	0.777	0.7979999999999999
cellular component assembly	22	327	2319	37614	1.0912486005119257	0.817	0.8356066252587991
macromolecule localization	59	917	2319	37614	1.0435936973171698	0.8347	0.851945867768595
electron transport chain	3	40	2319	37614	1.2164941785252263	1.0	1.0
cellular aldehyde metabolic process	2	16	2319	37614	2.027490297542044	1.0	1.0
response to inorganic substance	4	49	2319	37614	1.324075296353988	1.0	1.0
protein complex subunit organization	18	279	2319	37614	1.0464466051829904	1.0	1.0
amide biosynthetic process	4	48	2319	37614	1.3516601983613628	1.0	1.0
cellular amide metabolic process	7	99	2319	37614	1.1468631986096411	1.0	1.0
branched-chain amino acid biosynthetic process	2	25	2319	37614	1.2975937904269081	1.0	1.0
aromatic amino acid family metabolic process	6	89	2319	37614	1.0934779132811023	1.0	1.0
glycosylation	5	74	2319	37614	1.0959407013740778	1.0	1.0
