# Supplementary material for: Global analysis of lysine acetylation in strawberry leaves
Source: Front Plant Sci. 2015 Sep 15;6:739. doi: 10.3389/fpls.2015.00739 (PMC4569977; doi:10.3389/fpls.2015.00739)
Supplement: Supplementary file 5 [file DataSheet1.ZIP › Protein_GO_enrichment_cellular_component.xls]

GO Terms	Mapping	Background	All mapping	All background	Fold enrichment	Fisher' exact Test P value	Benjamini
intracellular	473	6194	571	10944	1.4636253263567307	2.2E-16	1.5125E-15
cell	477	6348	571	10944	1.44019545850314	2.2E-16	1.5125E-15
macromolecular complex	319	3360	571	10944	1.819664748561421	2.2E-16	1.5125E-15
cytoskeleton	92	447	571	10944	3.944757225637349	2.2E-16	1.5125E-15
proteasome complex	31	52	571	10944	11.42610804257039	2.2E-16	1.5125E-15
protein complex	248	2161	571	10944	2.199565453821972	2.2E-16	1.5125E-15
cytoplasm	240	2539	571	10944	1.811709313690664	2.2E-16	1.5125E-15
microtubule cytoskeleton	92	345	571	10944	5.111033274956217	2.2E-16	1.5125E-15
microtubule	92	308	571	10944	5.725021038506152	2.2E-16	1.5125E-15
cytoskeletal part	92	436	571	10944	4.044280917109851	2.2E-16	1.5125E-15
intracellular part	433	5540	571	10944	1.4980217112292704	2.2E-16	1.5125E-15
proteasome core complex	28	47	571	10944	11.418265827029847	2.2E-16	1.5125E-15
cell part	477	6348	571	10944	1.44019545850314	2.2E-16	1.5125E-15
proteasome core complex, alpha-subunit complex	21	21	571	10944	19.166374781085814	2.2E-16	1.5125E-15
non-membrane-bounded organelle	197	2244	571	10944	1.682609550745947	2.213E-15	1.3523888888888887E-14
intracellular non-membrane-bounded organelle	197	2244	571	10944	1.682609550745947	2.213E-15	1.3523888888888887E-14
organelle part	151	1542	571	10944	1.8768629000933579	2.462E-15	1.3541000000000001E-14
intracellular organelle part	151	1542	571	10944	1.8768629000933579	2.462E-15	1.3541000000000001E-14
cytoplasmic part	147	1816	571	10944	1.551463156838995	1.687E-8	8.068260869565217E-8
organelle outer membrane	11	22	571	10944	9.583187390542907	4.977E-8	2.1898800000000003E-7
mitochondrial outer membrane	11	22	571	10944	9.583187390542907	4.977E-8	2.1898800000000003E-7
outer membrane	13	35	571	10944	7.118939204403302	9.838E-8	4.063481481481482E-7
photosystem	16	63	571	10944	4.86765073805354	5.586E-7	2.1188275862068965E-6
coated membrane	33	243	571	10944	2.602841019653629	1.14E-6	4.045161290322581E-6
membrane coat	33	243	571	10944	2.602841019653629	1.14E-6	4.045161290322581E-6
photosynthetic membrane	17	84	571	10944	3.878909181886415	5.581E-6	1.91846875E-5
thylakoid	17	88	571	10944	3.702595128164305	1.042E-5	3.371176470588235E-5
thylakoid part	17	88	571	10944	3.702595128164305	1.042E-5	3.371176470588235E-5
COPI vesicle coat	7	13	571	10944	10.3203556513539	2.437E-5	7.245135135135135E-5
COPI-coated vesicle	7	13	571	10944	10.3203556513539	2.437E-5	7.245135135135135E-5
COPI-coated vesicle membrane	7	13	571	10944	10.3203556513539	2.437E-5	7.245135135135135E-5
photosystem I reaction center	8	19	571	10944	8.070052539404553	2.916E-5	8.441052631578947E-5
photosystem I	8	28	571	10944	5.476107080310233	4.547E-4	0.0012504249999999999
Golgi-associated vesicle	7	21	571	10944	6.388791593695271	5.386E-4	0.0014106190476190475
Golgi-associated vesicle membrane	7	21	571	10944	6.388791593695271	5.386E-4	0.0014106190476190475
photosystem II	8	35	571	10944	4.380885664248186	0.001881	0.004811860465116279
oxidoreductase complex	9	47	571	10944	3.6701568729738794	0.002678	0.0066949999999999996
Golgi membrane	7	31	571	10944	4.327891079600023	0.004691	0.01146688888888889
organelle	245	4094	571	10944	1.146986277812903	0.006678	0.01562936170212766
intracellular organelle	245	4094	571	10944	1.146986277812903	0.006678	0.01562936170212766
Golgi apparatus part	7	36	571	10944	3.726795096322242	0.009963	0.022831874999999998
proton-transporting two-sector ATPase complex, catalytic domain	9	61	571	10944	2.827825787373317	0.01329	0.029834693877551017
proton-transporting ATP synthase complex, catalytic core F(1)	7	39	571	10944	3.4401185504513	0.01464	0.032208
glycine cleavage complex	3	4	571	10944	14.37478108581436	0.01515	0.03267647058823529
Golgi apparatus	7	42	571	10944	3.1943957968476355	0.02065	0.043667924528301885
endoplasmic reticulum	12	102	571	10944	2.2548676213042134	0.02104	0.043667924528301885
proton-transporting ATP synthase complex	7	43	571	10944	3.120107522502342	0.02298	0.046811111111111116
tricarboxylic acid cycle enzyme complex	3	6	571	10944	9.583187390542907	0.03532	0.07064
envelope	13	131	571	10944	1.9020066576650045	0.0475	0.09330357142857143
eukaryotic translation initiation factor 3 complex	6	41	571	10944	2.804835333817436	0.06022	0.11421034482758621
extrinsic to membrane	5	29	571	10944	3.3045473760492783	0.06161	0.11486610169491525
photosystem II oxygen evolving complex	5	30	571	10944	3.1943957968476355	0.06829	0.12519833333333333
mitochondrial membrane	11	105	571	10944	2.007905929447085	0.07076	0.12760000000000002
ribosome	71	1094	571	10944	1.2438872115695547	0.07249	0.12861129032258065
peroxisome	4	20	571	10944	3.833274956217163	0.08293	0.14253593750000002
microbody	4	20	571	10944	3.833274956217163	0.08293	0.14253593750000002
mitochondrial envelope	11	113	571	10944	1.8657532972738404	0.08655	0.14646923076923077
proton-transporting two-sector ATPase complex	11	115	571	10944	1.833305413842991	0.09186	0.1531
3-isopropylmalate dehydratase complex	2	2	571	10944	19.166374781085814	0.1015	0.16419117647058826
cell outer membrane	2	2	571	10944	19.166374781085814	0.1015	0.16419117647058826
organelle membrane	20	252	571	10944	1.5211408556417314	0.1118	0.178231884057971
clathrin coat	12	133	571	10944	1.729296972729547	0.1141	0.1793
mitochondrial part	11	118	571	10944	1.7866959541690166	0.1381	0.2109861111111111
organelle envelope	11	125	571	10944	1.6866409807355516	0.1547	0.2331095890410959
DNA bending complex	34	505	571	10944	1.2904093912018173	0.1813	0.2659066666666666
nucleosome	34	505	571	10944	1.2904093912018173	0.1813	0.2659066666666666
DNA packaging complex	34	509	571	10944	1.2802686494241997	0.1839	0.266171052631579
clathrin adaptor complex	10	114	571	10944	1.681260945709282	0.1987	0.2805
thylakoid membrane	6	53	571	10944	2.1697782771040544	0.1989	0.2805
AP-type membrane coat adaptor complex	10	116	571	10944	1.6522736880246391	0.2051	0.2855822784810127
protein-DNA complex	34	517	571	10944	1.2604579159708273	0.2228	0.30406172839506174
mitochondrion	11	128	571	10944	1.6471103327495622	0.2239	0.30406172839506174
chromatin	34	526	571	10944	1.238891145545471	0.2676	0.3375263157894737
ribonucleoprotein complex	71	1192	571	10944	1.1416213166586349	0.2694	0.3375263157894737
cell envelope	2	6	571	10944	6.388791593695271	0.2746	0.3375263157894737
external encapsulating structure part	2	6	571	10944	6.388791593695271	0.2746	0.3375263157894737
cytoplasmic membrane-bounded vesicle	7	76	571	10944	1.765323992994746	0.2915	0.3375263157894737
membrane-bounded vesicle	7	76	571	10944	1.765323992994746	0.2915	0.3375263157894737
vesicle	7	76	571	10944	1.765323992994746	0.2915	0.3375263157894737
vesicle membrane	7	76	571	10944	1.765323992994746	0.2915	0.3375263157894737
cytoplasmic vesicle	7	76	571	10944	1.765323992994746	0.2915	0.3375263157894737
vesicle coat	7	76	571	10944	1.765323992994746	0.2915	0.3375263157894737
coated vesicle	7	76	571	10944	1.765323992994746	0.2915	0.3375263157894737
cytoplasmic vesicle part	7	76	571	10944	1.765323992994746	0.2915	0.3375263157894737
cytoplasmic vesicle membrane	7	76	571	10944	1.765323992994746	0.2915	0.3375263157894737
coated vesicle membrane	7	76	571	10944	1.765323992994746	0.2915	0.3375263157894737
chromosomal part	34	551	571	10944	1.182680113533426	0.3763	0.42237755102040814
ribosomal subunit	5	62	571	10944	1.5456753855714367	0.5645	0.6148019801980199
small ribosomal subunit	3	36	571	10944	1.5971978984238178	0.7116	0.7674117647058823
large ribosomal subunit	2	26	571	10944	1.4743365216219857	1.0	1.0
endomembrane system	8	144	571	10944	1.064798598949212	1.0	1.0
proton-transporting V-type ATPase, V0 domain	2	32	571	10944	1.1978984238178634	1.0	1.0
proton-transporting V-type ATPase complex	3	39	571	10944	1.4743365216219857	1.0	1.0
cytosolic part	2	36	571	10944	1.064798598949212	1.0	1.0
