# Supplementary material for: Global analysis of lysine acetylation in strawberry leaves
Source: Front Plant Sci. 2015 Sep 15;6:739. doi: 10.3389/fpls.2015.00739 (PMC4569977; doi:10.3389/fpls.2015.00739)
Supplement: Supplementary file 5 [file DataSheet1.ZIP › Protein_GO_enrichment_molecular_function.xls]

GO Terms	Mapping	Background	All mapping	All background	Fold enrichment	Fisher' exact Test P value	Benjamini
guanyl nucleotide binding	184	1543	3054	75363	2.9426664816198893	2.2E-16	1.84E-15
catalase activity	24	24	3054	75363	24.676817288801573	2.2E-16	1.84E-15
catalytic activity	1975	30065	3054	75363	1.6210448742851522	2.2E-16	1.84E-15
structural molecule activity	130	1333	3054	75363	2.406591333491526	2.2E-16	1.84E-15
carboxyl- or carbamoyltransferase activity	16	16	3054	75363	24.676817288801573	2.2E-16	1.84E-15
transferase activity, transferring acyl groups, acyl groups = converted into alkyl on transfer	22	42	3054	75363	12.925951913181775	2.2E-16	1.84E-15
guanyl ribonucleotide binding	184	1503	3054	75363	3.0209809588419754	2.2E-16	1.84E-15
oxidoreductase activity, acting on the aldehyde or oxo group of = donors	39	105	3054	75363	9.16567499298344	2.2E-16	1.84E-15
pyridoxal phosphate binding	57	258	3054	75363	5.45185498240965	2.2E-16	1.84E-15
nucleoside diphosphate kinase activity	20	20	3054	75363	24.676817288801573	2.2E-16	1.84E-15
glucose-6-phosphate dehydrogenase activity	18	18	3054	75363	24.676817288801573	2.2E-16	1.84E-15
structural constituent of cytoskeleton	52	176	3054	75363	7.290877835327737	2.2E-16	1.84E-15
cofactor binding	153	1150	3054	75363	3.2830896045101223	2.2E-16	1.84E-15
small molecule binding	551	9553	3054	75363	1.4233148043682262	2.2E-16	1.84E-15
GTPase activity	58	353	3054	75363	4.054547883145867	2.2E-16	1.84E-15
oxidoreductase activity, acting on the CH-CH group of donors	42	103	3054	75363	10.062391515822	2.2E-16	1.84E-15
malate dehydrogenase activity	25	47	3054	75363	13.12596664297956	2.2E-16	1.84E-15
oxidoreductase activity, acting on CH-OH group of donors	99	563	3054	75363	4.339262720410933	2.2E-16	1.84E-15
oxidoreductase activity, acting on the CH-OH group of donors, NAD = or NADP as acceptor	93	441	3054	75363	5.2039546663459095	2.2E-16	1.84E-15
oxidoreductase activity, acting on the aldehyde or oxo group of = donors, NAD or NADP as acceptor	35	100	3054	75363	8.63688605108055	2.2E-16	1.84E-15
translation elongation factor activity	32	85	3054	75363	9.290095920490003	2.2E-16	1.84E-15
intramolecular transferase activity	50	289	3054	75363	4.269345551695774	2.2E-16	1.84E-15
intramolecular transferase activity, phosphotransferases	42	103	3054	75363	10.062391515822	2.2E-16	1.84E-15
peptidyl-prolyl cis-trans isomerase activity	48	153	3054	75363	7.741746600408336	2.2E-16	1.84E-15
cis-trans isomerase activity	48	153	3054	75363	7.741746600408336	2.2E-16	1.84E-15
cyanate hydratase activity	16	16	3054	75363	24.676817288801573	2.2E-16	1.84E-15
oxidoreductase activity, acting on peroxide as acceptor	189	1562	3054	75363	2.985863295508001	2.2E-16	1.84E-15
isomerase activity	144	843	3054	75363	4.215257045773934	2.2E-16	1.84E-15
antioxidant activity	194	1600	3054	75363	2.9920640962671907	2.2E-16	1.84E-15
trialkylsulfonium hydrolase activity	14	14	3054	75363	24.676817288801573	2.2E-16	1.84E-15
hydrolase activity, acting on ether bonds	14	14	3054	75363	24.676817288801573	2.2E-16	1.84E-15
GTP binding	184	1503	3054	75363	3.0209809588419754	2.2E-16	1.84E-15
anion binding	555	8923	3054	75363	1.534868720753656	2.2E-16	1.84E-15
carbohydrate kinase activity	26	73	3054	75363	8.789003417929328	2.2E-16	1.84E-15
peroxidase activity	189	1562	3054	75363	2.985863295508001	2.2E-16	1.84E-15
oxidoreductase activity	760	8989	3054	75363	2.086370134552141	2.2E-16	1.84E-15
adenosylhomocysteinase activity	14	14	3054	75363	24.676817288801573	2.2E-16	1.84E-15
nucleotide binding	535	9416	3054	75363	1.4020918914091802	4.279E-16	3.4232E-15
nucleoside phosphate binding	535	9416	3054	75363	1.4020918914091802	4.279E-16	3.4232E-15
lyase activity	81	718	3054	75363	2.7838749309093695	5.987E-16	4.6876936170212766E-15
phosphotransferase activity, phosphate group as acceptor	20	44	3054	75363	11.216735131273442	1.763E-15	1.3516333333333334E-14
peptidase activity, acting on L-amino acid peptides	137	1613	3054	75363	2.095923105124498	2.155E-15	1.618448979591837E-14
glycine hydroxymethyltransferase activity	12	12	3054	75363	24.676817288801573	5.477E-15	3.952031372549019E-14
peptidase activity	137	1640	3054	75363	2.061417054003546	6.415E-15	4.539846153846154E-14
methionine adenosyltransferase activity	33	165	3054	75363	4.935363457760315	1.696E-13	1.1347781818181817E-12
purine ribonucleoside triphosphate binding	428	7528	3054	75363	1.4029858926151797	7.547E-13	4.8724491228070176E-12
glutathione peroxidase activity	18	47	3054	75363	9.450695982945282	1.751E-12	1.1109793103448276E-11
phosphoribulokinase activity	10	10	3054	75363	24.676817288801573	2.8E-12	1.7173333333333336E-11
inorganic diphosphatase activity	13	21	3054	75363	15.276124988305735	3.998E-12	2.4119081967213113E-11
oxidoreductase activity, acting on the CH-NH2 group of donors	23	92	3054	75363	6.169204322200393	1.29E-11	7.656774193548387E-11
endopeptidase activity	87	966	3054	75363	2.2224462775628746	1.8E-11	1.0349999999999999E-10
threonine-type endopeptidase activity	14	29	3054	75363	11.912946277352482	2.847E-11	1.587418181818182E-10
threonine-type peptidase activity	14	29	3054	75363	11.912946277352482	2.847E-11	1.587418181818182E-10
purine nucleotide binding	445	8158	3054	75363	1.346063213228328	9.899E-11	5.437062686567164E-10
ribonucleotide binding	432	7894	3054	75363	1.3504414832483251	1.195E-10	6.467058823529412E-10
purine ribonucleotide binding	428	7813	3054	75363	1.3518082426221776	1.446E-10	7.290378378378378E-10
ribonucleoside binding	428	7813	3054	75363	1.3518082426221776	1.446E-10	7.290378378378378E-10
purine ribonucleoside binding	428	7813	3054	75363	1.3518082426221776	1.446E-10	7.290378378378378E-10
purine nucleoside binding	428	7813	3054	75363	1.3518082426221776	1.446E-10	7.290378378378378E-10
nucleoside binding	428	7814	3054	75363	1.3516352443827837	1.451E-10	7.290378378378378E-10
translation factor activity, nucleic acid binding	38	272	3054	75363	3.4474965329943372	1.466E-10	7.290378378378378E-10
phosphoglycerate mutase activity	10	13	3054	75363	18.98216714523198	1.791E-10	8.78784E-10
phosphofructokinase activity	16	46	3054	75363	8.583240796104894	1.953E-10	9.456631578947369E-10
carbon-nitrogen lyase activity	16	47	3054	75363	8.400618651506917	2.76E-10	1.3040410256410256E-9
unfolded protein binding	34	228	3054	75363	3.6798762623651466	2.764E-10	1.3040410256410256E-9
carbohydrate derivative binding	432	7940	3054	75363	1.3426177668466346	2.892E-10	1.347159493670886E-9
malic enzyme activity	13	30	3054	75363	10.693287491814015	8.367E-10	3.801303703703703E-9
malate dehydrogenase (decarboxylating) (NAD+) activity	13	30	3054	75363	10.693287491814015	8.367E-10	3.801303703703703E-9
4-hydroxy-3-methylbut-2-en-1-yl diphosphate synthase activity	8	8	3054	75363	24.676817288801573	1.373E-9	5.8751627906976735E-9
oxidoreductase activity, acting on iron-sulfur proteins as donors	8	8	3054	75363	24.676817288801573	1.373E-9	5.8751627906976735E-9
formate-tetrahydrofolate ligase activity	8	8	3054	75363	24.676817288801573	1.373E-9	5.8751627906976735E-9
oxidoreductase activity, acting on CH or CH2 groups, with an = iron-sulfur protein as acceptor	8	8	3054	75363	24.676817288801573	1.373E-9	5.8751627906976735E-9
hydroxymethylglutaryl-CoA synthase activity	8	8	3054	75363	24.676817288801573	1.373E-9	5.8751627906976735E-9
magnesium ion binding	35	259	3054	75363	3.3347050390272392	2.041E-9	8.63319540229885E-9
coenzyme binding	70	779	3054	75363	2.2174290246676636	2.23E-9	9.325454545454544E-9
acyl-CoA dehydrogenase activity	10	16	3054	75363	15.423010805500983	2.565E-9	1.0605842696629214E-8
quinone binding	22	109	3054	75363	4.980642021592978	2.638E-9	1.0786488888888888E-8
pyruvate kinase activity	24	132	3054	75363	4.486694052509376	3.648E-9	1.4752351648351647E-8
transferase activity, transferring nitrogenous groups	17	65	3054	75363	6.453936829378873	4.966E-9	1.9650408602150536E-8
transaminase activity	17	65	3054	75363	6.453936829378873	4.966E-9	1.9650408602150536E-8
argininosuccinate synthase activity	12	28	3054	75363	10.575778838057817	5.368E-9	2.1015148936170212E-8
primary amine oxidase activity	18	75	3054	75363	5.922436149312377	6.435E-9	2.4927157894736843E-8
galactokinase activity	10	18	3054	75363	13.709342938223095	1.013E-8	3.76549494949495E-8
phosphorylase activity	10	18	3054	75363	13.709342938223095	1.013E-8	3.76549494949495E-8
nucleobase-containing compound kinase activity	20	98	3054	75363	5.036085160979913	1.333E-8	4.90544E-8
oxidoreductase activity, acting on the CH-NH2 group of donors, = oxygen as acceptor	18	81	3054	75363	5.483737175289238	2.211E-8	8.055920792079208E-8
manganese ion binding	26	170	3054	75363	3.774101467699064	2.76E-8	9.95764705882353E-8
oxidoreductase activity, acting on NAD(P)H	17	73	3054	75363	5.746656080953791	2.971E-8	1.061483495145631E-7
aminopeptidase activity	16	65	3054	75363	6.074293486474233	3.823E-8	1.3527538461538462E-7
glucose-6-phosphate isomerase activity	12	34	3054	75363	8.709464925459379	5.711E-8	2.0015695238095237E-7
exopeptidase activity	38	339	3054	75363	2.766132911429085	6.084E-8	2.1121811320754715E-7
oxidoreductase activity, acting on a sulfur group of donors, = NAD(P) as acceptor	12	35	3054	75363	8.460623070446253	8.022E-8	2.733422222222222E-7
intramolecular oxidoreductase activity, interconverting aldoses = and ketoses	24	155	3054	75363	3.8209265479434693	8.235E-8	2.7802568807339454E-7
alkali metal ion binding	20	110	3054	75363	4.486694052509376	9.347E-8	3.098825225225225E-7
potassium ion binding	20	110	3054	75363	4.486694052509376	9.347E-8	3.098825225225225E-7
carboxy-lyase activity	28	208	3054	75363	3.3218792504155963	1.121E-7	3.6832857142857143E-7
phosphogluconate dehydrogenase (decarboxylating) activity	9	17	3054	75363	13.064197388189067	1.258E-7	4.060912280701754E-7
hydroxymethyl-, formyl- and related transferase activity	12	38	3054	75363	7.792679143832076	2.068E-7	6.6176E-7
intramolecular oxidoreductase activity	24	163	3054	75363	3.6333964106210903	2.097E-7	6.652551724137932E-7
oxidoreductase activity, acting on CH or CH2 groups	8	13	3054	75363	15.185733716185583	2.46E-7	7.737435897435897E-7
carbon-carbon lyase activity	31	263	3054	75363	2.9086742811895387	4.039E-7	1.249035294117647E-6
glycogen phosphorylase activity	8	14	3054	75363	14.101038450743756	4.747E-7	1.4557466666666668E-6
metal cluster binding	29	239	3054	75363	2.9942581647499815	5.632E-7	1.6988327868852456E-6
iron-sulfur cluster binding	29	239	3054	75363	2.9942581647499815	5.632E-7	1.6988327868852456E-6
1-deoxy-D-xylulose-5-phosphate reductoisomerase activity	6	6	3054	75363	24.676817288801573	6.306E-7	1.8564864000000001E-6
diphosphate-fructose-6-phosphate 1-phosphotransferase activity	6	6	3054	75363	24.676817288801573	6.306E-7	1.8564864000000001E-6
diaminopimelate decarboxylase activity	6	6	3054	75363	24.676817288801573	6.306E-7	1.8564864000000001E-6
glutamate-ammonia ligase activity	9	21	3054	75363	10.575778838057817	9.106E-7	2.617975E-6
acid-ammonia (or amide) ligase activity	9	21	3054	75363	10.575778838057817	9.106E-7	2.617975E-6
ammonia ligase activity	9	21	3054	75363	10.575778838057817	9.106E-7	2.617975E-6
transferase activity, transferring acyl groups	45	498	3054	75363	2.229832887542311	1.762E-6	5.026480620155039E-6
transferase activity, transferring alkyl or aryl (other than = methyl) groups	33	313	3054	75363	2.601709171023808	1.916E-6	5.382351145038168E-6
glucose-1-phosphate adenylyltransferase activity	8	17	3054	75363	11.612619900612504	2.416E-6	6.735515151515152E-6
lactoylglutathione lyase activity	9	25	3054	75363	8.883654223968566	4.185E-6	1.1493134328358209E-5
cation-transporting ATPase activity	46	535	3054	75363	2.121745037915649	4.719E-6	1.2769058823529412E-5
ATPase activity, coupled to transmembrane movement of ions	46	535	3054	75363	2.121745037915649	4.719E-6	1.2769058823529412E-5
L-malate dehydrogenase activity	6	8	3054	75363	18.50761296660118	5.496E-6	1.476297810218978E-5
adenyl-nucleotide exchange factor activity	7	13	3054	75363	13.287517001662385	5.901E-6	1.5736E-5
fructose 1,6-bisphosphate 1-phosphatase activity	6	9	3054	75363	16.451211525867713	1.195E-5	3.096901408450705E-5
triose-phosphate isomerase activity	6	9	3054	75363	16.451211525867713	1.195E-5	3.096901408450705E-5
serine hydrolase activity	58	766	3054	75363	1.8684796380554716	1.271E-5	3.248111111111111E-5
serine-type peptidase activity	58	766	3054	75363	1.8684796380554716	1.271E-5	3.248111111111111E-5
5-methyltetrahydropteroyltriglutamate-homocysteine = S-methyltransferase activity	5	5	3054	75363	24.676817288801573	1.301E-5	3.2569251700680276E-5
5-methyltetrahydropteroyltri-L-glutamate-dependent = methyltransferase activity	5	5	3054	75363	24.676817288801573	1.301E-5	3.2569251700680276E-5
uroporphyrinogen decarboxylase activity	5	5	3054	75363	24.676817288801573	1.301E-5	3.2569251700680276E-5
ligase activity, forming carbon-nitrogen bonds	41	470	3054	75363	2.1526585294486478	1.584E-5	3.9385945945945946E-5
hydrolase activity	409	8230	3054	75363	1.226344868908851	1.713E-5	4.230765100671141E-5
thiamine pyrophosphate binding	8	22	3054	75363	8.973388105018753	1.772E-5	4.347306666666666E-5
6-phosphofructokinase activity	10	39	3054	75363	6.32738904841066	2.04E-5	4.971655629139073E-5
oxidoreductase activity, acting on a sulfur group of donors	22	184	3054	75363	2.9504890236610577	2.065E-5	4.9994736842105265E-5
phosphoenolpyruvate carboxylase activity	11	49	3054	75363	5.539693677077904	2.264E-5	5.445437908496732E-5
sugar-phosphatase activity	6	10	3054	75363	14.806090373280943	2.31E-5	5.484387096774193E-5
carbohydrate phosphatase activity	6	10	3054	75363	14.806090373280943	2.31E-5	5.484387096774193E-5
adenylyltransferase activity	10	41	3054	75363	6.018735924097944	3.135E-5	7.395384615384616E-5
heme binding	263	5062	3054	75363	1.282102518165708	4.801E-5	1.1251949367088608E-4
tetrapyrrole binding	263	5064	3054	75363	1.281596158561377	4.831E-5	1.1251949367088608E-4
sulfur compound binding	8	26	3054	75363	7.592866858092791	5.925E-5	1.371320754716981E-4
protein homodimerization activity	7	19	3054	75363	9.091459001137421	7.562E-5	1.7177876543209876E-4
identical protein binding	7	19	3054	75363	9.091459001137421	7.562E-5	1.7177876543209876E-4
ATPase regulator activity	7	19	3054	75363	9.091459001137421	7.562E-5	1.7177876543209876E-4
pyrophosphatase activity	143	2519	3054	75363	1.4008673570062027	8.992E-5	2.005488484848485E-4
hydrolase activity, acting on acid anhydrides	145	2569	3054	75363	1.3928137434317742	1.048E-4	2.309365269461078E-4
hydrolase activity, acting on acid anhydrides, in = phosphorus-containing anhydrides	143	2547	3054	75363	1.3854671661949842	1.493E-4	3.270380952380953E-4
hydro-lyase activity	22	212	3054	75363	2.560801794120918	1.62E-4	3.5275739644970416E-4
sucrose synthase activity	5	8	3054	75363	15.423010805500983	1.65E-4	3.571764705882353E-4
ligase activity	69	1045	3054	75363	1.6293783664376158	1.843E-4	3.9431627906976743E-4
succinate-CoA ligase activity	4	4	3054	75363	24.676817288801573	2.576E-4	5.096602150537634E-4
succinate-CoA ligase (ADP-forming) activity	4	4	3054	75363	24.676817288801573	2.576E-4	5.096602150537634E-4
ATP citrate synthase activity	4	4	3054	75363	24.676817288801573	2.576E-4	5.096602150537634E-4
phosphotransferase activity, paired acceptors	4	4	3054	75363	24.676817288801573	2.576E-4	5.096602150537634E-4
glycine dehydrogenase (decarboxylating) activity	4	4	3054	75363	24.676817288801573	2.576E-4	5.096602150537634E-4
fumarylacetoacetase activity	4	4	3054	75363	24.676817288801573	2.576E-4	5.096602150537634E-4
3-deoxy-manno-octulosonate cytidylyltransferase activity	4	4	3054	75363	24.676817288801573	2.576E-4	5.096602150537634E-4
oxidoreductase activity, acting on the CH-NH2 group of donors, = disulfide as acceptor	4	4	3054	75363	24.676817288801573	2.576E-4	5.096602150537634E-4
pyruvate, phosphate dikinase activity	4	4	3054	75363	24.676817288801573	2.576E-4	5.096602150537634E-4
acid-thiol ligase activity	4	4	3054	75363	24.676817288801573	2.576E-4	5.096602150537634E-4
ligase activity, forming carbon-sulfur bonds	4	4	3054	75363	24.676817288801573	2.576E-4	5.096602150537634E-4
hydrolase activity, acting on acid carbon-carbon bonds, in ketonic = substances	4	4	3054	75363	24.676817288801573	2.576E-4	5.096602150537634E-4
hydrolase activity, acting on acid carbon-carbon bonds	4	4	3054	75363	24.676817288801573	2.576E-4	5.096602150537634E-4
CoA-ligase activity	4	4	3054	75363	24.676817288801573	2.576E-4	5.096602150537634E-4
ribose-5-phosphate isomerase activity	6	16	3054	75363	9.25380648330059	3.264E-4	6.389106382978724E-4
copper ion binding	37	469	3054	75363	1.9467851592444736	3.446E-4	6.709671957671957E-4
carbon-sulfur lyase activity	9	45	3054	75363	4.935363457760315	4.053E-4	7.850021052631579E-4
calcium-dependent phospholipid binding	18	165	3054	75363	2.692016431505626	4.145E-4	7.986178010471204E-4
NADP binding	19	181	3054	75363	2.590384135288563	4.38E-4	8.395000000000001E-4
carbonate dehydratase activity	12	82	3054	75363	3.6112415544587666	4.691E-4	8.89839175257732E-4
phospholipid binding	22	226	3054	75363	2.4021680546621	4.735E-4	8.935794871794872E-4
cytidylyltransferase activity	4	5	3054	75363	19.74145383104126	6.245E-4	0.0011665786802030455
oxidoreductase activity, acting on the aldehyde or oxo group of = donors, disulfide as acceptor	4	5	3054	75363	19.74145383104126	6.245E-4	0.0011665786802030455
phosphoenolpyruvate carboxykinase activity	11	75	3054	75363	3.619266535690897	8.792E-4	0.001634068686868687
acyl-CoA oxidase activity	4	6	3054	75363	16.451211525867713	0.001211	0.0022394371859296484
serine-type endopeptidase activity	35	471	3054	75363	1.8337337688069109	0.001362	0.002481267326732673
structural constituent of ribosome	67	1092	3054	75363	1.5140538080125507	0.001459	0.002644886699507389
serine-type exopeptidase activity	22	249	3054	75363	2.180281045596926	0.001732	0.003124392156862745
vitamin binding	8	44	3054	75363	4.486694052509376	0.001826	0.0032778926829268294
intramolecular lyase activity	4	7	3054	75363	14.101038450743756	0.002056	0.003672854368932039
racemase and epimerase activity, acting on carbohydrates and = derivatives	8	45	3054	75363	4.386989740231391	0.002087	0.003710222222222222
primary active transmembrane transporter activity	50	777	3054	75363	1.5879547804891616	0.002444	0.004262521327014218
P-P-bond-hydrolysis-driven transmembrane transporter activity	50	777	3054	75363	1.5879547804891616	0.002444	0.004262521327014218
translation initiation factor binding	4	8	3054	75363	12.338408644400786	0.00319	0.005384954128440368
glutamate-1-semialdehyde 2,1-aminomutase activity	4	8	3054	75363	12.338408644400786	0.00319	0.005384954128440368
intramolecular transferase activity, transferring amino groups	4	8	3054	75363	12.338408644400786	0.00319	0.005384954128440368
metallopeptidase activity	20	236	3054	75363	2.091255702440811	0.00434	0.007226787330316743
chaperone binding	7	39	3054	75363	4.429172333887462	0.004549	0.007540684684684685
dihydroorotate dehydrogenase activity	4	9	3054	75363	10.967474350578476	0.004642	0.00759224888888889
oxidoreductase activity, acting on the CH-CH group of donors, = quinone or related compound as acceptor	4	9	3054	75363	10.967474350578476	0.004642	0.00759224888888889
oxidoreductase activity, acting on the CH-CH group of donors, = oxygen as acceptor	4	9	3054	75363	10.967474350578476	0.004642	0.00759224888888889
glutathione-disulfide reductase activity	3	3	3054	75363	24.676817288801573	0.004789	0.007695860262008733
4-hydroxy-tetrahydrodipicolinate reductase	3	3	3054	75363	24.676817288801573	0.004789	0.007695860262008733
peptide disulfide oxidoreductase activity	3	3	3054	75363	24.676817288801573	0.004789	0.007695860262008733
glutathione disulfide oxidoreductase activity	3	3	3054	75363	24.676817288801573	0.004789	0.007695860262008733
serine-type carboxypeptidase activity	20	239	3054	75363	2.065005630862056	0.004816	0.0077056
transferase activity, transferring one-carbon groups	36	525	3054	75363	1.6921246140892505	0.005059	0.008024620689655173
nucleoside-triphosphatase activity	130	2491	3054	75363	1.2878306894998812	0.00518	0.008181287553648067
hydrolase activity, acting on acid anhydrides, catalyzing = transmembrane movement of substances	48	769	3054	75363	1.5402954874674584	0.005627	0.008849299145299146
2 iron, 2 sulfur cluster binding	9	70	3054	75363	3.172733651417345	0.007286	0.01140956595744681
disulfide oxidoreductase activity	11	100	3054	75363	2.7144499017681727	0.007412	0.011557694915254237
sulfurtransferase activity	4	11	3054	75363	8.973388105018753	0.00858	0.01326655462184874
oxidoreductase activity, acting on the CH-CH group of donors, NAD = or NADP as acceptor	4	11	3054	75363	8.973388105018753	0.00858	0.01326655462184874
carboxypeptidase activity	20	251	3054	75363	1.9662802620559021	0.009193	0.014154912133891213
dTDP-4-dehydrorhamnose reductase activity	3	4	3054	75363	18.50761296660118	0.00932	0.01423136929460581
NADPH binding	3	4	3054	75363	18.50761296660118	0.00932	0.01423136929460581
racemase and epimerase activity	8	59	3054	75363	3.346009123905298	0.009622	0.014631801652892563
oxidoreductase activity, acting on diphenols and related = substances as donors	9	74	3054	75363	3.0012345351245155	0.0101	0.015295473251028806
hydrogen-translocating pyrophosphatase activity	4	12	3054	75363	8.225605762933856	0.0111	0.016740983606557378
carbon-oxygen lyase activity	24	331	3054	75363	1.7892556342333465	0.01145	0.017198367346938775
ATPase activity, coupled to transmembrane movement of substances	46	757	3054	75363	1.49951597791925	0.01193	0.01784650406504065
hydrogen-exporting ATPase activity	7	48	3054	75363	3.5987025212835624	0.01258	0.018667096774193547
proton-transporting ATPase activity, rotational mechanism	7	48	3054	75363	3.5987025212835624	0.01258	0.018667096774193547
ATPase activity, coupled to movement of substances	46	768	3054	75363	1.4780385355271775	0.01621	0.023956947791164657
S-methyltransferase activity	5	25	3054	75363	4.935363457760315	0.01721	0.02533312
proton-transporting ATP synthase activity, rotational mechanism	7	53	3054	75363	3.2592022834266228	0.01986	0.028874960629921263
damaged DNA binding	6	39	3054	75363	3.7964334290463957	0.01993	0.028874960629921263
flavin adenine dinucleotide binding	25	374	3054	75363	1.6495198722460944	0.02507	0.036038125
cysteine-type endopeptidase activity	8	73	3054	75363	2.7043087439782543	0.02834	0.04042294573643411
fructose-bisphosphate aldolase activity	3	7	3054	75363	10.575778838057817	0.03008	0.04257476923076923
UDP-glucosyltransferase activity	8	77	3054	75363	2.563825172862501	0.03647	0.05142130268199234
NADH dehydrogenase (quinone) activity	3	8	3054	75363	9.25380648330059	0.03904	0.05441939393939394
NADH dehydrogenase activity	3	8	3054	75363	9.25380648330059	0.03904	0.05441939393939394
NADH dehydrogenase (ubiquinone) activity	3	8	3054	75363	9.25380648330059	0.03904	0.05441939393939394
Ran GTPase binding	6	47	3054	75363	3.150231994315094	0.04083	0.05606507462686567
small GTPase binding	6	47	3054	75363	3.150231994315094	0.04083	0.05606507462686567
Ras GTPase binding	6	47	3054	75363	3.150231994315094	0.04083	0.05606507462686567
GTPase binding	6	47	3054	75363	3.150231994315094	0.04083	0.05606507462686567
phosphoric diester hydrolase activity	8	79	3054	75363	2.498918206460919	0.04106	0.056171301115241636
ATPase activity, coupled to transmembrane movement of ions, = rotational mechanism	7	65	3054	75363	2.657503400332477	0.04774	0.06482774907749077
aldehyde-lyase activity	3	11	3054	75363	6.730041078764065	0.07078	0.09541040293040293
cation transmembrane transporter activity	50	938	3054	75363	1.3153953778678875	0.07922	0.10143
3-isopropylmalate dehydratase activity	2	2	3054	75363	24.676817288801573	0.07938	0.10143
lipoate synthase activity	2	2	3054	75363	24.676817288801573	0.07938	0.10143
lipoate-protein ligase activity	2	2	3054	75363	24.676817288801573	0.07938	0.10143
cysteine desulfurase activity	2	2	3054	75363	24.676817288801573	0.07938	0.10143
oxidoreductase activity, acting on diphenols and related = substances as donors, with copper protein as acceptor	2	2	3054	75363	24.676817288801573	0.07938	0.10143
inositol-3-phosphate synthase activity	2	2	3054	75363	24.676817288801573	0.07938	0.10143
pyruvate dehydrogenase activity	2	2	3054	75363	24.676817288801573	0.07938	0.10143
pyruvate dehydrogenase (acetyl-transferring) activity	2	2	3054	75363	24.676817288801573	0.07938	0.10143
dihydrolipoyl dehydrogenase activity	2	2	3054	75363	24.676817288801573	0.07938	0.10143
acetyl-CoA carboxylase activity	2	2	3054	75363	24.676817288801573	0.07938	0.10143
ligase activity, forming carbon-carbon bonds	2	2	3054	75363	24.676817288801573	0.07938	0.10143
UDP-glucose:glycoprotein glucosyltransferase activity	2	2	3054	75363	24.676817288801573	0.07938	0.10143
CoA carboxylase activity	2	2	3054	75363	24.676817288801573	0.07938	0.10143
plastoquinol--plastocyanin reductase activity	2	2	3054	75363	24.676817288801573	0.07938	0.10143
transferase activity, transferring sulfur-containing groups	4	27	3054	75363	3.6558247835261586	0.09448	0.11989186206896552
shikimate 3-dehydrogenase (NADP+) activity	3	13	3054	75363	5.694650143569594	0.09522	0.12041567010309277
amino acid binding	8	92	3054	75363	2.1458101990262235	0.1021	0.12779863945578232
acid phosphatase activity	6	62	3054	75363	2.388079092464668	0.1061	0.13235525423728814
catechol oxidase activity	3	14	3054	75363	5.287889419028908	0.1082	0.13406599326599325
oxidoreductase activity, acting on NAD(P)H, quinone or similar = compound as acceptor	3	14	3054	75363	5.287889419028908	0.1082	0.13406599326599325
protein disulfide oxidoreductase activity	8	97	3054	75363	2.035201425880542	0.1171	0.1444923076923077
phosphoric ester hydrolase activity	23	385	3054	75363	1.4741994743959381	0.1174	0.1444923076923077
oxidoreductase activity, acting on diphenols and related = substances as donors, cytochrome as acceptor	3	16	3054	75363	4.626903241650295	0.1354	0.16444620462046206
ubiquinol-cytochrome-c reductase activity	3	16	3054	75363	4.626903241650295	0.1354	0.16444620462046206
NAD binding	7	81	3054	75363	2.132564457056926	0.1455	0.17613157894736842
metalloexopeptidase activity	5	51	3054	75363	2.419295812627605	0.1513	0.18161812297734628
fumarate hydratase activity	2	4	3054	75363	12.338408644400786	0.1525	0.18161812297734628
glutamate decarboxylase activity	2	4	3054	75363	12.338408644400786	0.1525	0.18161812297734628
methylenetetrahydrofolate reductase (NAD(P)H) activity	2	4	3054	75363	12.338408644400786	0.1525	0.18161812297734628
aldehyde dehydrogenase [NAD(P)+] activity	2	4	3054	75363	12.338408644400786	0.1525	0.18161812297734628
ion binding	864	20455	3054	75363	1.0423255994878786	0.1577	0.18720516129032258
3-hydroxyacyl-CoA dehydrogenase activity	3	19	3054	75363	3.896339571916038	0.1786	0.21065641025641027
3-dehydroquinate dehydratase activity	3	19	3054	75363	3.896339571916038	0.1786	0.21065641025641027
dolichyl-diphosphooligosaccharide-protein glycotransferase = activity	2	5	3054	75363	9.87072691552063	0.1868	0.2189248407643312
biotin carboxylase activity	2	5	3054	75363	9.87072691552063	0.1868	0.2189248407643312
carboxylic acid binding	8	110	3054	75363	1.7946776210037507	0.2187	0.25030835913312693
organic acid binding	8	110	3054	75363	1.7946776210037507	0.2187	0.25030835913312693
sulfate adenylyltransferase activity	2	6	3054	75363	8.225605762933856	0.2197	0.25030835913312693
sulfate adenylyltransferase (ATP) activity	2	6	3054	75363	8.225605762933856	0.2197	0.25030835913312693
L,L-diaminopimelate aminotransferase activity	2	6	3054	75363	8.225605762933856	0.2197	0.25030835913312693
radical SAM enzyme activity	2	6	3054	75363	8.225605762933856	0.2197	0.25030835913312693
ribonuclease inhibitor activity	2	6	3054	75363	8.225605762933856	0.2197	0.25030835913312693
aminomethyltransferase activity	2	6	3054	75363	8.225605762933856	0.2197	0.25030835913312693
3-dehydroquinate synthase activity	2	8	3054	75363	6.169204322200393	0.2817	0.3160536585365854
uridylyltransferase activity	2	8	3054	75363	6.169204322200393	0.2817	0.3160536585365854
oligosaccharyl transferase activity	2	8	3054	75363	6.169204322200393	0.2817	0.3160536585365854
ATPase activity, coupled	47	983	3054	75363	1.1798681714889867	0.3275	0.3630120481927711
ferric iron binding	2	10	3054	75363	4.935363457760315	0.3387	0.3742990990990991
active transmembrane transporter activity	50	1066	3054	75363	1.1574492161726817	0.3478	0.38320479041916167
electron carrier activity	20	378	3054	75363	1.3056517084021995	0.3574	0.39260656716417913
1-phosphatidylinositol binding	2	11	3054	75363	4.486694052509376	0.3655	0.3991216617210682
clathrin binding	2	11	3054	75363	4.486694052509376	0.3655	0.3991216617210682
lipid binding	22	437	3054	75363	1.2423111678572873	0.394	0.42770501474926254
transferase activity, transferring hexosyl groups	22	439	3054	75363	1.2366514358852725	0.396	0.42861176470588236
oxidoreductase activity, acting on diphenols and related = substances as donors, oxygen as acceptor	4	56	3054	75363	1.7626298063429695	0.4957	0.5318297376093294
organic cyclic compound binding	1010	24513	3054	75363	1.0167497026757062	0.5281	0.5633066666666666
heterocyclic compound binding	1010	24513	3054	75363	1.0167497026757062	0.5281	0.5633066666666666
protein-disulfide reductase activity	2	22	3054	75363	2.243347026254688	0.5974	0.6317333333333334
hydrogen ion transmembrane transporter activity	11	218	3054	75363	1.2451605053982444	0.6064	0.6394131805157593
ATPase activity	64	1469	3054	75363	1.0750961922963245	0.6396	0.6724937142857143
4 iron, 4 sulfur cluster binding	3	38	3054	75363	1.948169785958019	0.6667	0.6970045454545454
RNA binding	78	1824	3054	75363	1.0552586340605936	0.6741	0.7027444759206799
ion transmembrane transporter activity	53	1230	3054	75363	1.0633100132573035	0.7155	0.7417014084507042
enzyme binding	6	114	3054	75363	1.298779857305346	0.8098	0.8301013927576602
phosphatase activity	13	290	3054	75363	1.1062021543255878	0.8811	0.8981850415512466
nucleotidyltransferase activity	18	416	3054	75363	1.0677469019192989	0.9009	0.9158320441988951
transferase activity, transferring acyl groups other than = amino-acyl groups	14	320	3054	75363	1.0796107563850688	1.0	1.0
oxidoreductase activity, acting on the CH-NH group of donors, NAD = or NADP as acceptor	2	48	3054	75363	1.028200720366732	1.0	1.0
FMN binding	4	81	3054	75363	1.2186082611753863	1.0	1.0
translation initiation factor activity	6	143	3054	75363	1.0353909351944715	1.0	1.0
phosphatidylinositol binding	2	45	3054	75363	1.0967474350578477	1.0	1.0
