# Supplementary material for: Global analysis of lysine acetylation in strawberry leaves
Source: Front Plant Sci. 2015 Sep 15;6:739. doi: 10.3389/fpls.2015.00739 (PMC4569977; doi:10.3389/fpls.2015.00739)
Supplement: Supplementary file 5 [file DataSheet1.ZIP › Protein_Pathway_enrichment.xlsx]

## Sheet: Regulated
KEGG Pathway	Mapping	Background	All Mapping	All Background	Fold enrichment	Fisher' exact Test P value	Benjamini	Protein IDs
Carbon metabolism - Fragaria vesca (woodland strawberry)	75	204	358	4237	4.35117	2.2e-16	6.01333e-15	470117795;470114712;470134603;470148904;325126873;470128485;470134710;470107271;470117592;470117523;470101897;470143218;470117630;470128381;470115771;470115774;470147738;470133288;470111294;470126189;470126765;470137725;470126730;470107435;470107336;470137654;470125339;470142996;470115832;470114201;470107959;470120928;470137885;470141538;470142658;470142650;470141723;470141725;470121875;470135736…
Carbon fixation in photosynthetic organisms - Fragaria vesca (woodland strawberry)	33	61	358	4237	6.40265	2.2e-16	6.01333e-15	470134603;470148904;325126873;470128485;470134710;470117523;470143218;470128381;470115771;470115774;470126189;470126765;470126730;470137654;470115832;470107959;470142650;470141723;470141725;470132333;470106724;470149016;470102042;470143913;470143704;470121419;470108436;470106997;470120564;470134363;470134361;470142472;470109855
Metabolic pathways - Fragaria vesca (woodland strawberry)	222	1692	358	4237	1.55284	2.2e-16	6.01333e-15	470117782;470117795;470101628;470117853;470127087;470127043;470109163;470122105;470144514;470114712;470128515;470134603;470117887;470148904;470143191;470111074;470133565;470121138;470108181;325126873;325126872;325126878;325126861;325126869;470128485;325126851;325126850;470130584;470102979;470134710;470103854;325126894;325126891;470107243;470136236;470107271;470117592;470117523;470136207;470101897…
Biosynthesis of amino acids - Fragaria vesca (woodland strawberry)	52	200	358	4237	3.07715	8.778e-14	1.79949e-12	470122105;470148904;470130584;470103854;470117592;470117523;470101897;470147738;470133288;470111247;470126730;470107435;470125339;470111481;470142996;470115850;470107880;470107959;470133757;470141538;470142658;470141723;470141725;470121873;470121875;470106557;470104403;470103318;470132333;470137376;470106746;470142922;470142932;470132654;470149016;470103020;470139718;470143704;470102704;470123045…
Biosynthesis of secondary metabolites - Fragaria vesca (woodland strawberry)	126	834	358	4237	1.78805	7.904e-13	1.29626e-11	470117782;470117795;470117853;470127043;470122105;470144514;470114712;470128515;470117887;470148904;470101783;470121138;470130584;470102979;470103854;470107271;470117592;470117523;470101897;470115724;470134772;470147738;470133288;470111242;470111247;470111294;470133355;470126765;470144131;470130338;470103604;470126730;470107435;470115983;470129560;470114301;470107336;470114343;470125339;470111481…
Glyoxylate and dicarboxylate metabolism - Fragaria vesca (woodland strawberry)	24	50	358	4237	5.68089	1.279e-12	1.74797e-11	470134603;470148904;325126873;470101897;470126189;470126765;470137725;470129560;470142996;470115832;470115830;470141538;470121873;470121875;470104403;470106724;470103020;470135574;470135543;470134110;470101201;470120564;470102662;470128672
Citrate cycle (TCA cycle) - Fragaria vesca (woodland strawberry)	21	46	358	4237	5.40302	1.415e-10	1.65757e-09	470117795;470114712;470117887;470107271;470147738;470126765;470107435;470115832;470137885;470141538;470135736;470137376;470106724;470103044;470103020;470126989;470143788;470149176;470120564;470123334;470102662
Pyruvate metabolism - Fragaria vesca (woodland strawberry)	25	69	358	4237	4.28811	5.215e-10	5.34538e-09	470117795;470114712;470134710;470117592;470143218;470127277;470115774;470126765;470102006;470115832;470114187;470142658;470142650;470135736;470106724;470102042;470125893;470135543;470149176;470121419;470120564;470123334;470134411;470104167;470123252
Glycolysis / Gluconeogenesis - Fragaria vesca (woodland strawberry)	28	96	358	4237	3.45193	8.941e-09	8.14624e-08	470117795;470114712;470117592;470117523;470133288;470111294;470133355;470107336;470107959;470142658;470141723;470141725;470135736;470149016;470125893;470143704;470149176;470101315;470108436;470106997;470134363;470134361;470123334;470134388;470134411;470104167;470123252;470122874
Pentose phosphate pathway - Fragaria vesca (woodland strawberry)	16	41	358	4237	4.61861	4.758e-07	3.90156e-06	470117523;470111294;470126730;470125339;470107959;470120928;470136808;470132333;470132881;470101315;470108436;470149237;470134363;470134361;470142472;470122874
Photosynthesis - Fragaria vesca (woodland strawberry)	22	76	358	4237	3.42598	5.898e-07	4.39669e-06	470109163;325126872;325126878;325126861;325126851;325126850;325126894;325126891;470136236;325126916;470146556;470129332;470114540;470115606;470147677;470110096;470107374;470114169;470136703;470148201;470121694;470102732
Proteasome - Fragaria vesca (woodland strawberry)	15	52	358	4237	3.414	6.417e-05	0.000438495	470115341;470121120;470128467;470111249;470148670;470117483;470135822;470137863;470108886;470142843;470133049;470102716;470142441;470115145;470115143
2-Oxocarboxylic acid metabolism - Fragaria vesca (woodland strawberry)	13	51	358	4237	3.01681	0.0008227	0.00518934	470148904;470130584;470147738;470107435;470115850;470141538;470137376;470142932;470103020;470139718;470146112;470102662;470109855
Glycine, serine and threonine metabolism - Fragaria vesca (woodland strawberry)	14	59	358	4237	2.80835	0.00098	0.00574	470117795;470148904;470101897;470127256;470133288;470142996;470114201;470125396;470121875;470134110;470109508;470101201;470136523;470128672
Ascorbate and aldarate metabolism - Fragaria vesca (woodland strawberry)	11	39	358	4237	3.33813	0.001095	0.005986	470113548;470114343;470117066;470132358;470125684;470125893;470106975;470127432;470134340;470104167;470123252
Butanoate metabolism - Fragaria vesca (woodland strawberry)	7	16	358	4237	5.1779	0.001325	0.00679062	470127043;470125505;470135701;470142932;470135543;470116329;470115213
Photosynthesis - antenna proteins - Fragaria vesca (woodland strawberry)	7	19	358	4237	4.36034	0.003612	0.0174226	470133565;470136258;470114516;470129540;470129612;470143965;470143464
Arginine and proline metabolism - Fragaria vesca (woodland strawberry)	14	74	358	4237	2.23909	0.007967	0.0357995	470111247;470144237;470126842;470115850;470121873;470104403;470139718;470125893;470123045;470104016;470104167;470123254;470123252;470109855
Alanine, aspartate and glutamate metabolism - Fragaria vesca (woodland strawberry)	10	43	358	4237	2.75237	0.008295	0.0357995	470127043;470148904;470144237;470126842;470121873;470104403;470123045;470104016;470115213;470109855
Oxidative phosphorylation - Fragaria vesca (woodland strawberry)	19	120	358	4237	1.87391	0.01079	0.04182	470101604;470143191;325126872;325126869;325126851;325126850;470136047;470134916;470137614;470107995;470107922;470114169;470137885;470120759;470135969;470108902;470104382;470102884;470109885
One carbon pool by folate - Fragaria vesca (woodland strawberry)	6	17	358	4237	4.17713	0.01092	0.04182	470101897;470117630;470142996;470114201;470121875;470101473
Fructose and mannose metabolism - Fragaria vesca (woodland strawberry)	10	45	358	4237	2.63004	0.01122	0.04182	470117523;470128317;470148532;470114249;470107959;470143704;470108436;470106997;470134363;470134361
Lysine degradation - Fragaria vesca (woodland strawberry)	8	31	358	4237	3.05424	0.01268	0.045207	470141505;470102485;470103044;470125893;470135543;470143788;470104167;470123252
Fatty acid degradation - Fragaria vesca (woodland strawberry)	9	39	358	4237	2.7312	0.01418	0.0484483	470121138;470101878;470133383;470126884;470107336;470125893;470135543;470104167;470123252
Tryptophan metabolism - Fragaria vesca (woodland strawberry)	6	19	358	4237	3.73743	0.01785	0.058548	470129560;470125893;470135543;470143788;470104167;470123252
Glutathione metabolism - Fragaria vesca (woodland strawberry)	16	103	358	4237	1.83848	0.02441	0.0763511	470121124;470113548;470147738;470107108;470110092;470117066;470111471;470120928;470125537;470136808;470116094;470125649;470132881;470101341;470127432;470123254
Lysine biosynthesis - Fragaria vesca (woodland strawberry)	5	14	358	4237	4.22686	0.02514	0.0763511	470107880;470133757;470106557;470106746;470142423
Valine, leucine and isoleucine degradation - Fragaria vesca (woodland strawberry)	9	46	358	4237	2.31558	0.03597	0.105341	470117795;470121138;470125505;470117296;470125893;470135543;470101221;470104167;470123252
beta-Alanine metabolism - Fragaria vesca (woodland strawberry)	9	47	358	4237	2.26631	0.04029	0.113923	470127087;470127043;470108181;470125396;470125893;470101221;470104167;470123254;470123252
Limonene and pinene degradation - Fragaria vesca (woodland strawberry)	3	6	358	4237	5.9176	0.08461	0.231267	470125893;470104167;470123252
Cysteine and methionine metabolism - Fragaria vesca (woodland strawberry)	11	78	358	4237	1.66907	0.1173	0.310277	470122105;470103854;470126765;470111481;470115832;470121877;470106724;470120564;470123254;470109855;470136611
Amino sugar and nucleotide sugar metabolism - Fragaria vesca (woodland strawberry)	13	100	358	4237	1.53858	0.1329	0.340556	470117853;470101783;470115724;470111294;470115983;470148532;470125547;470132358;470104393;470121741;470109526;470101510;470122874
Histidine metabolism - Fragaria vesca (woodland strawberry)	4	16	358	4237	2.9588	0.1467	0.364527	470142922;470125893;470104167;470123252
Nitrogen metabolism - Fragaria vesca (woodland strawberry)	6	34	358	4237	2.08856	0.1535	0.370206	470144237;470121873;470104403;470135574;470104016;470120614
Tyrosine metabolism - Fragaria vesca (woodland strawberry)	6	35	358	4237	2.02889	0.1676	0.392663	470136207;470114303;470107336;470125396;470132654;470109855
Propanoate metabolism - Fragaria vesca (woodland strawberry)	5	29	358	4237	2.04055	0.2245	0.511361	470107271;470127277;470126989;470135543;470101221
Selenocompound metabolism - Fragaria vesca (woodland strawberry)	3	12	358	4237	2.9588	0.2682	0.594389	470110215;470111481;470137157
Arachidonic acid metabolism - Fragaria vesca (woodland strawberry)	3	13	358	4237	2.7312	0.3006	0.648663	470111471;470125537;470143539
alpha-Linolenic acid metabolism - Fragaria vesca (woodland strawberry)	6	44	358	4237	1.61389	0.3111	0.654108	470121138;470101878;470116699;470133383;470126884;470103062
Flavonoid biosynthesis - Fragaria vesca (woodland strawberry)	5	34	358	4237	1.74047	0.3208	0.65764	470111242;470117149;470141650;470148210;470143579
Tropane, piperidine and pyridine alkaloid biosynthesis - Fragaria vesca (woodland strawberry)	4	25	358	4237	1.89363	0.3533	0.695438	470114301;470125396;470132654;470109855
Synthesis and degradation of ketone bodies - Fragaria vesca (woodland strawberry)	2	5	358	4237	4.73408	0.3562	0.695438	470125505;470135543
Phagosome - Fragaria vesca (woodland strawberry)	8	72	358	4237	1.31502	0.4047	0.771753	470117741;470136047;470137614;470107922;470108902;470147843;470127791;470137096
Pantothenate and CoA biosynthesis - Fragaria vesca (woodland strawberry)	4	28	358	4237	1.69074	0.4239	0.776267	470127087;470108181;470142932;470146112
Isoquinoline alkaloid biosynthesis - Fragaria vesca (woodland strawberry)	3	17	358	4237	2.08856	0.426	0.776267	470125396;470132654;470109855
Porphyrin and chlorophyll metabolism - Fragaria vesca (woodland strawberry)	5	40	358	4237	1.4794	0.439	0.782565	470144131;470115870;470122981;470137537;470110823
C5-Branched dibasic acid metabolism - Fragaria vesca (woodland strawberry)	2	7	358	4237	3.38148	0.4602	0.802902	470130584;470142932
Valine, leucine and isoleucine biosynthesis - Fragaria vesca (woodland strawberry)	3	19	358	4237	1.86872	0.4843	0.813604	470130584;470142932;470146112
Ribosome - Fragaria vesca (woodland strawberry)	28	315	358	4237	1.05202	0.4935	0.813604	470117806;470122167;470107231;325126903;470148894;470134844;470128205;470135878;470107638;470125577;470144015;470109036;470120800;470102341;470127875;470121643;470126902;470137564;470102129;470101313;470135211;470147901;470135244;470134237;470149323;470145076;470108380;470120634
Cyanoamino acid metabolism - Fragaria vesca (woodland strawberry)	5	43	358	4237	1.37619	0.4961	0.813604	470101897;470130338;470142996;470121875;470118014
RNA degradation - Fragaria vesca (woodland strawberry)	9	93	358	4237	1.14534	0.5304	0.836715	470117611;470126481;470141606;470141578;470106955;470101399;470136476;470109613;470134388
Fatty acid metabolism - Fragaria vesca (woodland strawberry)	8	81	358	4237	1.16891	0.5306	0.836715	470121138;470101878;470127277;470133383;470126884;470118022;470135543;470105921
Phenylalanine metabolism - Fragaria vesca (woodland strawberry)	9	102	358	4237	1.04428	0.6379	0.948003	470102979;470136207;470134772;470117193;470117149;470125396;470132654;470109855;470108362
Terpenoid backbone biosynthesis - Fragaria vesca (woodland strawberry)	5	52	358	4237	1.138	0.6495	0.948003	470117782;470128515;470125505;470125915;470135543
Thiamine metabolism - Fragaria vesca (woodland strawberry)	2	12	358	4237	1.97253	0.6527	0.948003	470117023;470103750
Peroxisome - Fragaria vesca (woodland strawberry)	7	78	358	4237	1.06213	0.6533	0.948003	470121138;470147738;470133383;470144151;470129560;470126884;470115830
Phenylalanine, tyrosine and tryptophan biosynthesis - Fragaria vesca (woodland strawberry)	4	40	358	4237	1.18352	0.6675	0.948003	470103318;470132654;470102704;470109855
Sulfur metabolism - Fragaria vesca (woodland strawberry)	3	27	358	4237	1.31502	0.6773	0.948003	470111074;470110215;470114191
Degradation of aromatic compounds - Fragaria vesca (woodland strawberry)	2	13	358	4237	1.8208	0.6821	0.948003	470107336;470117149
Biotin metabolism - Fragaria vesca (woodland strawberry)	2	15	358	4237	1.57803	0.7336	1	470118022;470105921
Ubiquinone and other terpenoid-quinone biosynthesis - Fragaria vesca (woodland strawberry)	3	32	358	4237	1.10955	0.7652	1	470136207;470134772;470117149
Inositol phosphate metabolism - Fragaria vesca (woodland strawberry)	4	47	358	4237	1.00725	0.7704	1	470103604;470114343;470143704;470106997
Fatty acid biosynthesis - Fragaria vesca (woodland strawberry)	3	35	358	4237	1.01445	0.8074	1	470127277;470118022;470105921
