# Supplementary material for: Global analysis of lysine acetylation in strawberry leaves
Source: Front Plant Sci. 2015 Sep 15;6:739. doi: 10.3389/fpls.2015.00739 (PMC4569977; doi:10.3389/fpls.2015.00739)
Supplement: Supplementary file 5 [file DataSheet1.ZIP › Protein_Pathway_enrichment_0.xlsx]

## Sheet: Regulated
KEGG Pathway	Mapping	Background	All Mapping	All Background	Fold enrichment	Fisher' exact Test P value	Benjamini	Protein IDs
Carbon metabolism - Fragaria vesca (woodland strawberry)	75	204	358	4237	4.35117	2.2e-16	6.01333e-15	470117795;470126275;470145251;470144556;470127061;470146830;470114712;470111008;470134603;470148904;470143130;470143160;470147476;470133575;470108185;470117928;470108162;470124284;470145386;325126873;325126874;470128485;470102989;470134710;470112494;470134740;470144396;470143293;470107271;470117592;470117523;470101897;470127310;470143277;470136198;470143218;470117630;470128381;470141058;470145443…
Carbon fixation in photosynthetic organisms - Fragaria vesca (woodland strawberry)	33	61	358	4237	6.40265	2.2e-16	6.01333e-15	470134603;470148904;470147476;470108185;325126873;470128485;470134710;470134740;470117523;470143218;470128381;470141058;470115771;470115774;470126093;470126189;470126765;470126730;470148609;470103764;470103779;470137654;470141336;470115832;470118698;470133649;470107959;470103503;470120727;470135926;470141691;470142650;470141723;470141725;470132333;470106724;470134034;470149016;470102042;470143913…
Metabolic pathways - Fragaria vesca (woodland strawberry)	222	1692	358	4237	1.55284	2.2e-16	6.01333e-15	470131836;470114833;470134520;470146718;470114845;470131874;470131870;470128615;470128619;470131864;470111115;470131868;470129224;470129226;470118876;470114853;470128642;470115470;470131880;470115478;470111142;470112673;470110415;470130782;470130784;470111151;470130777;470126302;470110431;470108001;470110437;470117782;470111171;470117795;470110446;470101628;470124097;470143054;470133409;470107047…
Biosynthesis of amino acids - Fragaria vesca (woodland strawberry)	52	200	358	4237	3.07715	8.778e-14	1.79949e-12	470128642;470126275;470126288;470145251;470133499;470133497;470127089;470118967;470122101;470134536;470122103;470122105;470134538;470134542;470146830;470148904;470143130;470134690;470144677;470130584;470103854;470134740;470143293;470117592;470117523;470101897;470127310;470133272;470133240;470133242;470115732;470141058;470115708;470146538;470147738;470126093;470133288;470115589;470111247;470109437…
Biosynthesis of secondary metabolites - Fragaria vesca (woodland strawberry)	126	834	358	4237	1.78805	7.904e-13	1.29626e-11	470146718;470131870;470131864;470111115;470113326;470118876;470128642;470115470;470115478;470110415;470130784;470130777;470126302;470117782;470117795;470136001;470133409;470107047;470109194;470110498;470133473;470124103;470122199;470126257;470108013;470117853;470108027;470126288;470145251;470126295;470133499;470121049;470133497;470144548;470121075;470122127;470122117;470118967;470144556;470127043…
Glyoxylate and dicarboxylate metabolism - Fragaria vesca (woodland strawberry)	24	50	358	4237	5.68089	1.279e-12	1.74797e-11	470127089;470111008;470134603;470148904;470143130;470147476;325126873;470102989;470130598;470114694;470101897;470126189;470141120;470126765;470137725;470114409;470103631;470129560;470103764;470142996;470115832;470115830;470135842;470135844;470135846;470112824;470120727;470141536;470141538;470121873;470121875;470123467;470104403;470140330;470106724;470132627;470103020;470135574;470135543;470134108…
Citrate cycle (TCA cycle) - Fragaria vesca (woodland strawberry)	21	46	358	4237	5.40302	1.415e-10	1.65757e-09	470117795;470122117;470114712;470117887;470117928;470107271;470102936;470147738;470141120;470143326;470126765;470107435;470141260;470148609;470103764;470103779;470115832;470137885;470141536;470141538;470109064;470135736;470141798;470104372;470137376;470137374;470106724;470103044;470103020;470126989;470143788;470143786;470143790;470149176;470105905;470116464;470120564;470123334;470108234;470127764…
Pyruvate metabolism - Fragaria vesca (woodland strawberry)	25	69	358	4237	4.28811	5.215e-10	5.34538e-09	470117795;470109194;470145251;470114712;470113276;470133575;470117928;325126874;470134710;470117592;470143218;470127277;470115774;470145526;470143326;470123949;470126765;470102006;470114409;470148609;470103764;470103779;470117477;470137658;470125312;470144200;470115832;470120890;470114185;470114187;470111656;470109064;470142658;470142650;470102404;470135736;470141798;470144787;470106724;470136935…
Glycolysis / Gluconeogenesis - Fragaria vesca (woodland strawberry)	28	96	358	4237	3.45193	8.941e-09	8.14624e-08	470115478;470117795;470109194;470145251;470146830;470114712;470108185;470117928;470144396;470117592;470117523;470127310;470141058;470126093;470133288;470111294;470127114;470143326;470133355;470110182;470123949;470114433;470148609;470103779;470133996;470107336;470137658;470126832;470125312;470141336;470133649;470126574;470107959;470120773;470106036;470111656;470147278;470141691;470142658;470104217…
Pentose phosphate pathway - Fragaria vesca (woodland strawberry)	16	41	358	4237	4.61861	4.758e-07	3.90156e-06	470144556;470146830;470108185;470143293;470117523;470126093;470122381;470122383;470111294;470114433;470126730;470133996;470125339;470118698;470133649;470107959;470120928;470103503;470147278;470104217;470136808;470132333;470116004;470132881;470144995;470135523;470102102;470139893;470149152;470101315;470108436;470127512;470149237;470136472;470136411;470122638;470134363;470134361;470142472;470128695…
Photosynthesis - Fragaria vesca (woodland strawberry)	22	76	358	4237	3.42598	5.898e-07	4.39669e-06	470126277;470109163;470147472;470147468;470147454;470147457;470145314;470110356;470147490;470148943;470147480;325126872;325126875;325126871;325126878;325126864;325126862;325126861;325126860;325126865;325126851;325126850;325126853;325126852;325126859;325126845;325126849;325126848;325126884;325126885;325126880;325126881;325126882;325126896;325126894;325126895;325126892;325126891;470136236;325126916…
Proteasome - Fragaria vesca (woodland strawberry)	15	52	358	4237	3.414	6.417e-05	0.000438495	470134514;470107043;470122161;470129170;470115341;470109204;470128509;470143196;470121120;470133597;470128467;470101836;470111249;470122495;470137707;470111555;470148670;470128157;470107392;470117493;470117483;470148551;470145783;470117507;470139151;470117126;470135822;470133696;470137863;470135924;470108886;470109982;470106544;470103303;470144781;470106592;470143925;470142843;470149056;470142731…
2-Oxocarboxylic acid metabolism - Fragaria vesca (woodland strawberry)	13	51	358	4237	3.01681	0.0008227	0.00518934	470128642;470118967;470148904;470134690;470130584;470134740;470127242;470147738;470109437;470109439;470134874;470141120;470107435;470125197;470104696;470141260;470137622;470137620;470107963;470103736;470115850;470112940;470120918;470120920;470133733;470107502;470111685;470141536;470141538;470135926;470104372;470137376;470137374;470142932;470106696;470103020;470106816;470139718;470106756;470119043…
Glycine, serine and threonine metabolism - Fragaria vesca (woodland strawberry)	14	59	358	4237	2.80835	0.00098	0.00574	470126302;470117795;470107047;470133499;470133497;470111008;470148904;470143130;470117928;470101897;470127310;470127256;470148898;470133288;470107123;470133385;470141106;470140175;470129710;470110020;470137622;470137620;470142996;470114201;470125396;470125394;470126660;470125543;470130229;470147260;470140005;470106500;470136774;470102404;470132443;470121875;470140330;470124860;470105183;470137473…
Ascorbate and aldarate metabolism - Fragaria vesca (woodland strawberry)	11	39	358	4237	3.33813	0.001095	0.005986	470109194;470109190;470107053;470109266;470113548;470143251;470115597;470122454;470122452;470137761;470133986;470114343;470117066;470131685;470126694;470137840;470125533;470123527;470135616;470105417;470127956;470118390;470102404;470132358;470125684;470120104;470139680;470125893;470102108;470106975;470102814;470116462;470127432;470102712;470134340;470104167;470123250;470123252;470123221
Butanoate metabolism - Fragaria vesca (woodland strawberry)	7	16	358	4237	5.1779	0.001325	0.00679062	470118967;470127043;470114409;470104696;470125292;470120898;470125505;470106453;470135701;470104426;470140332;470142932;470135543;470136321;470116329;470115213
Photosynthesis - antenna proteins - Fragaria vesca (woodland strawberry)	7	19	358	4237	4.36034	0.003612	0.0174226	470114765;470114763;470133565;470136258;470136184;470136186;470114516;470126754;470131448;470129540;470129612;470116188;470143965;470134018;470149095;470105245;470116646;470109663;470143464
Arginine and proline metabolism - Fragaria vesca (woodland strawberry)	14	74	358	4237	2.23909	0.007967	0.0357995	470128642;470109194;470122199;470127089;470143105;470143103;470122280;470144671;470114640;470134740;470136240;470146538;470144310;470111247;470134874;470110108;470107963;470144237;470126842;470115850;470112940;470126584;470104941;470107951;470141451;470147195;470133733;470130277;470107502;470135610;470131305;470136786;470102404;470138725;470121873;470136792;470136790;470123467;470104364;470104403…
Alanine, aspartate and glutamate metabolism - Fragaria vesca (woodland strawberry)	10	43	358	4237	2.75237	0.008295	0.0357995	470131870;470127089;470127043;470111008;470148904;470144677;470134740;470148864;470133385;470106337;470137741;470144237;470126842;470125292;470145881;470104941;470103562;470130277;470135926;470127952;470131305;470121873;470106474;470106492;470123467;470104403;470118233;470129982;470140332;470141907;470132606;470132698;470123188;470136321;470123045;470135344;470104016;470128814;470115213;470146250…
Oxidative phosphorylation - Fragaria vesca (woodland strawberry)	19	120	358	4237	1.87391	0.01079	0.04182	470129224;470129226;470111151;470110431;470110437;470111171;470110446;470108064;470101604;470108013;470109169;470143191;470147454;470145314;470110356;470147490;470147480;325126872;325126871;325126870;325126869;325126868;325126851;325126850;325126853;325126852;470143202;325126915;325126912;325126909;470126069;470127279;470109384;470102936;325126919;325126918;325126917;325126920;325126921;325126926…
One carbon pool by folate - Fragaria vesca (woodland strawberry)	6	17	358	4237	4.17713	0.01092	0.04182	470143130;470128417;470130598;470101897;470117630;470142996;470114201;470141458;470121875;470106555;470103339;470105239;470106898;470127320;470123351;470108376;470101473
Fructose and mannose metabolism - Fragaria vesca (woodland strawberry)	10	45	358	4237	2.63004	0.01122	0.04182	470127055;470146830;470145324;470108185;470117523;470127258;470126093;470128317;470110182;470114433;470129672;470123803;470133996;470107973;470120963;470148532;470114249;470133649;470107959;470107906;470106036;470123589;470104217;470139585;470134014;470143840;470143838;470102066;470144993;470140516;470144985;470144983;470102102;470143704;470142225;470108436;470122688;470106997;470102772;470134363…
Lysine degradation - Fragaria vesca (woodland strawberry)	8	31	358	4237	3.05424	0.01268	0.045207	470129246;470109194;470124111;470109250;470143281;470114409;470110020;470137632;470118781;470113023;470141505;470137174;470102404;470102485;470104415;470103044;470125893;470135543;470143788;470143786;470143790;470102814;470113694;470149221;470116464;470124463;470104167;470123250;470123252;470101471;470112058
Fatty acid degradation - Fragaria vesca (woodland strawberry)	9	39	358	4237	2.7312	0.01418	0.0484483	470134520;470109194;470109153;470121138;470124284;470144396;470101878;470147744;470133383;470114409;470106375;470126884;470107336;470103596;470107804;470104304;470121847;470121841;470102404;470109935;470109959;470109957;470109941;470138497;470121613;470121713;470126965;470125893;470135555;470135543;470125828;470102814;470147926;470147928;470108526;470108528;470104167;470123250;470123252
Tryptophan metabolism - Fragaria vesca (woodland strawberry)	6	19	358	4237	3.73743	0.01785	0.058548	470109194;470127242;470114409;470125197;470129560;470102404;470125991;470125893;470135543;470143788;470143786;470143790;470102814;470123304;470130039;470130053;470104167;470123250;470123252
Glutathione metabolism - Fragaria vesca (woodland strawberry)	16	103	358	4237	1.83848	0.02441	0.0763511	470129259;470130753;470109190;470107053;470122199;470126469;470121124;470144671;470147415;470103824;470130528;470113548;470136217;470136219;470129447;470133203;470147738;470107108;470127189;470127187;470147602;470130314;470126789;470126794;470126796;470125228;470110092;470141260;470133961;470107352;470107354;470107356;470107358;470133986;470107368;470107366;470107360;470107364;470107362;470117066…
Lysine biosynthesis - Fragaria vesca (woodland strawberry)	5	14	358	4237	4.22686	0.02514	0.0763511	470137622;470137620;470129514;470129602;470107880;470133757;470106500;470131379;470102404;470106557;470106746;470142423;470149432;470122806
Valine, leucine and isoleucine degradation - Fragaria vesca (woodland strawberry)	9	46	358	4237	2.31558	0.03597	0.105341	470117795;470109194;470143160;470121138;470117928;470108162;470124284;470145386;470112494;470143277;470136198;470117603;470145443;470115591;470109437;470109439;470143347;470114409;470148658;470111447;470103736;470145995;470125505;470117296;470111685;470107804;470106453;470102404;470142555;470104426;470103345;470142930;470106696;470108650;470121621;470106756;470125893;470135543;470102814;470101219…
beta-Alanine metabolism - Fragaria vesca (woodland strawberry)	9	47	358	4237	2.26631	0.04029	0.113923	470126302;470107047;470109194;470127087;470127043;470143160;470108181;470108162;470143105;470143103;470124284;470144671;470145386;470112494;470136240;470143277;470136198;470145443;470148898;470143347;470111447;470125292;470114232;470125396;470125394;470145995;470107789;470130229;470102404;470142555;470104364;470129992;470105195;470142930;470139720;470110973;470125893;470102814;470101219;470135338…
Limonene and pinene degradation - Fragaria vesca (woodland strawberry)	3	6	358	4237	5.9176	0.08461	0.231267	470109194;470125893;470102814;470104167;470123250;470123252
Cysteine and methionine metabolism - Fragaria vesca (woodland strawberry)	11	78	358	4237	1.66907	0.1173	0.310277	470121006;470121004;470126275;470122101;470134536;470122103;470122105;470134542;470122280;470121144;470109248;470144671;470103854;470134740;470105084;470115732;470126198;470126765;470111576;470103764;470137622;470137620;470131521;470103732;470111481;470125312;470114261;470115832;470120878;470113133;470122099;470106500;470141727;470102410;470138725;470121877;470136792;470136790;470132951;470148168…
Amino sugar and nucleotide sugar metabolism - Fragaria vesca (woodland strawberry)	13	100	358	4237	1.53858	0.1329	0.340556	470131864;470113326;470117853;470101783;470145324;470117975;470109266;470136248;470143251;470143257;470127258;470115724;470111238;470136137;470107106;470111294;470122454;470122452;470110182;470114441;470104707;470107417;470104732;470115983;470123803;470120963;470129589;470148575;470148579;470148581;470111419;470148532;470107696;470125398;470107906;470126694;470137840;470125513;470126612;470125547…
Histidine metabolism - Fragaria vesca (woodland strawberry)	4	16	358	4237	2.9588	0.1467	0.364527	470109194;470126288;470133272;470115589;470148712;470128035;470102404;470142894;470142922;470125893;470102814;470108466;470134285;470104167;470123250;470123252
Nitrogen metabolism - Fragaria vesca (woodland strawberry)	6	34	358	4237	2.08856	0.1535	0.370206	470127089;470131950;470108193;470144677;470141084;470141080;470126005;470116815;470117309;470137745;470103631;470141271;470144237;470129792;470121873;470135671;470132425;470129046;470123467;470104403;470135762;470124802;470137449;470135574;470123188;470108471;470127539;470134281;470113770;470104016;470130051;470128814;470123226;470120614
Tyrosine metabolism - Fragaria vesca (woodland strawberry)	6	35	358	4237	2.02889	0.1676	0.392663	470126302;470107047;470134536;470134542;470134740;470144396;470136207;470148898;470128234;470111576;470114303;470107336;470115886;470125396;470125394;470130229;470109935;470109959;470109957;470109941;470142894;470132654;470121623;470139720;470126965;470119056;470119064;470147926;470147928;470108526;470108528;470142449;470109851;470109855;470112044
Propanoate metabolism - Fragaria vesca (woodland strawberry)	5	29	358	4237	2.04055	0.2245	0.511361	470143160;470133575;470108162;470124284;470145386;325126874;470112494;470107271;470143277;470136198;470127277;470145443;470145526;470143347;470114409;470111447;470137658;470125312;470114232;470145995;470142555;470136935;470142930;470126989;470135543;470101219;470101221;470127621;470104207
Selenocompound metabolism - Fragaria vesca (woodland strawberry)	3	12	358	4237	2.9588	0.2682	0.594389	470121039;470110215;470115732;470137789;470111481;470141493;470131387;470137157;470121835;470147949;470145119;470102522
Arachidonic acid metabolism - Fragaria vesca (woodland strawberry)	3	13	358	4237	2.7312	0.3006	0.648663	470127122;470110134;470111471;470125537;470125573;470125571;470135630;470132700;470102106;470143539;470108308;470127639;470140918
alpha-Linolenic acid metabolism - Fragaria vesca (woodland strawberry)	6	44	358	4237	1.61389	0.3111	0.654108	470134520;470121138;470122212;470112490;470111374;470101878;470111230;470111232;470113415;470116689;470116687;470116691;470116699;470133383;470116713;470131461;470126884;470145748;470145819;470135814;470103596;470107804;470141570;470136747;470135630;470124974;470124943;470118208;470102367;470102365;470102363;470102369;470121613;470103062;470119584;470119041;470122690;470112213;470147833;470149348…
Flavonoid biosynthesis - Fragaria vesca (woodland strawberry)	5	34	358	4237	1.74047	0.3208	0.65764	470110498;470122222;470130530;470105072;470105076;470117628;470111242;470134814;470129395;470129390;470117092;470125461;470117149;470113035;470113037;470109094;470141650;470141648;470148210;470149080;470118044;470102143;470102141;470102145;470132018;470108589;470149321;470102750;470143579;470114909;470114907;470149374;470127561;470127623
Tropane, piperidine and pyridine alkaloid biosynthesis - Fragaria vesca (woodland strawberry)	4	25	358	4237	1.89363	0.3533	0.695438	470126302;470107047;470134536;470134542;470134740;470119759;470148898;470111576;470133826;470133822;470133832;470114301;470117013;470117015;470125396;470125394;470130229;470142894;470132654;470139720;470135205;470143621;470110500;470109851;470109855
Synthesis and degradation of ketone bodies - Fragaria vesca (woodland strawberry)	2	5	358	4237	4.73408	0.3562	0.695438	470114409;470125505;470106453;470104426;470135543
Phagosome - Fragaria vesca (woodland strawberry)	8	72	358	4237	1.31502	0.4047	0.771753	470111151;470110431;470111171;470126237;470107062;470128578;470109169;470134601;470112553;470143162;470133595;470147707;470127221;470115788;470117741;470110165;470133328;470110142;470136047;470127137;470144402;470144420;470114307;470128095;470128093;470137614;470117057;470137648;470103758;470107922;470135848;470103382;470135918;470108902;470144897;470144899;470116123;470125749;470102473;470132360…
Pantothenate and CoA biosynthesis - Fragaria vesca (woodland strawberry)	4	28	358	4237	1.69074	0.4239	0.776267	470114845;470127087;470118967;470126431;470108181;470134690;470145417;470109437;470109439;470104696;470103736;470145847;470112855;470107789;470111685;470122908;470105531;470125921;470142932;470106696;470142761;470106756;470110973;470139847;470113823;470146112;470142046;470146234
Isoquinoline alkaloid biosynthesis - Fragaria vesca (woodland strawberry)	3	17	358	4237	2.08856	0.426	0.776267	470126302;470107047;470134536;470134542;470134740;470148898;470111576;470125396;470125394;470130229;470132654;470139720;470119056;470119064;470109851;470109855;470112044
Porphyrin and chlorophyll metabolism - Fragaria vesca (woodland strawberry)	5	40	358	4237	1.4794	0.439	0.782565	470115470;470133409;470108013;470109167;470111014;470111027;470126439;470101724;470112450;470116673;470101903;470109480;470126767;470144131;470123844;470117499;470120996;470115870;470112980;470128062;470145841;470106153;470141423;470141478;470137193;470142660;470122981;470122925;470123438;470132901;470108660;470137537;470132532;470110823;470108566;470136421;470109715;470127762;470135033;470108304
C5-Branched dibasic acid metabolism - Fragaria vesca (woodland strawberry)	2	7	358	4237	3.38148	0.4602	0.802902	470118967;470130584;470104696;470120918;470120920;470142932;470106816
Valine, leucine and isoleucine biosynthesis - Fragaria vesca (woodland strawberry)	3	19	358	4237	1.86872	0.4843	0.813604	470118967;470134690;470130584;470109437;470109439;470141106;470104696;470103736;470120918;470120920;470111685;470142932;470137473;470106696;470106816;470106756;470105799;470146112;470134431
Ribosome - Fragaria vesca (woodland strawberry)	28	315	358	4237	1.05202	0.4935	0.813604	470114843;470114823;470129204;470126344;470147561;470117806;470126279;470122167;470110462;470126286;470110476;470109102;470115564;470127096;470144566;470144560;470144558;470115381;470129166;470114722;470128525;470129107;470115379;470129105;470126461;470143177;470147478;470147463;470117930;470101708;470101706;470101704;470121162;470116903;470128421;470144651;470147437;470147430;470109289;325126863…
Cyanoamino acid metabolism - Fragaria vesca (woodland strawberry)	5	43	358	4237	1.37619	0.4961	0.813604	470130784;470124103;470143130;470101897;470136112;470122448;470127163;470127165;470130338;470103631;470142996;470106183;470141403;470114133;470130292;470141564;470141566;470121875;470116127;470118212;470118210;470118202;470140390;470132700;470118014;470102106;470120361;470119043;470110884;470139798;470142107;470136431;470116472;470116470;470136427;470147829;470145088;470121266;470120509;470130078…
RNA degradation - Fragaria vesca (woodland strawberry)	9	93	358	4237	1.14534	0.5304	0.836715	470101644;470126304;470126306;470130757;470124109;470127017;470107084;470112571;470130861;470116973;470122298;470113189;470116930;470107251;470117611;470110213;470131432;470134902;470137783;470128137;470115955;470107388;470139023;470117068;470111425;470107991;470111461;470141376;470126574;470130107;470131642;470106173;470148439;470135828;470126481;470103393;470107583;470141606;470107746;470148368…
Fatty acid metabolism - Fragaria vesca (woodland strawberry)	8	81	358	4237	1.16891	0.5306	0.836715	470134520;470131880;470133411;470109153;470111001;470121138;470133575;470148951;470148953;470124284;470148949;470148947;325126874;470102963;470101878;470114652;470101870;470116897;470127277;470147744;470145526;470133383;470118424;470114409;470134953;470106375;470148633;470126884;470125335;470117082;470104911;470104978;470117234;470103596;470144009;470144037;470107804;470111624;470111622;470140065…
Phenylalanine metabolism - Fragaria vesca (woodland strawberry)	9	102	358	4237	1.04428	0.6379	0.948003	470146718;470118876;470130777;470126302;470107047;470133473;470108027;470144548;470122127;470134536;470134542;470124171;470124239;470122292;470101722;470128413;470102981;470102979;470134740;470134733;470136207;470112431;470148826;470105072;470105076;470127250;470148898;470134772;470111204;470129395;470129390;470119860;470119858;470144438;470111576;470144121;470144117;470110006;470139095;470120987…
Terpenoid backbone biosynthesis - Fragaria vesca (woodland strawberry)	5	52	358	4237	1.138	0.6495	0.948003	470110415;470117782;470126257;470128515;470114638;470144388;470144386;470117521;470145435;470128339;470129378;470107187;470106313;470126767;470114419;470137727;470114409;470128199;470148565;470103432;470145841;470125505;470107517;470107514;470107510;470111620;470136759;470123419;470125690;470108930;470119303;470116018;470125915;470106678;470132591;470142751;470110955;470110953;470110968;470140504…
Thiamine metabolism - Fragaria vesca (woodland strawberry)	2	12	358	4237	1.97253	0.6527	0.948003	470110415;470106313;470117023;470103750;470126487;470127930;470116135;470108980;470119350;470121451;470116356;470102572
Peroxisome - Fragaria vesca (woodland strawberry)	7	78	358	4237	1.06213	0.6533	0.948003	470134520;470111115;470115472;470115524;470109153;470111008;470101785;470121138;470134758;470114694;470119771;470147738;470147744;470103995;470101958;470133383;470128254;470127173;470127171;470144151;470103627;470106375;470141260;470110020;470117439;470129560;470126884;470144227;470115830;470114279;470114232;470114203;470135842;470135844;470135846;470112824;470103596;470148296;470107804;470104304…
Phenylalanine, tyrosine and tryptophan biosynthesis - Fragaria vesca (woodland strawberry)	4	40	358	4237	1.18352	0.6675	0.948003	470133499;470133497;470134536;470134538;470134542;470134740;470133240;470133242;470115708;470107123;470146634;470111576;470104780;470111443;470117051;470114183;470103510;470144023;470136774;470121908;470103318;470142894;470136994;470124810;470132654;470125944;470137594;470132734;470135551;470102704;470127404;470128795;470142474;470119287;470116370;470122746;470143460;470105765;470109851;470109855
Sulfur metabolism - Fragaria vesca (woodland strawberry)	3	27	358	4237	1.31502	0.6773	0.948003	470114833;470121039;470126275;470114716;470111074;470136205;470110215;470116697;470103661;470114191;470141727;470127813;470148168;470103354;470102179;470106936;470136387;470142107;470149372;470132270;470132272;470132274;470132276;470110574;470110592;470102599;470101492
Degradation of aromatic compounds - Fragaria vesca (woodland strawberry)	2	13	358	4237	1.8208	0.6821	0.948003	470144396;470107336;470117149;470109935;470109959;470109957;470109941;470126965;470147926;470147928;470108526;470108528;470127623
Biotin metabolism - Fragaria vesca (woodland strawberry)	2	15	358	4237	1.57803	0.7336	1	470131880;470124097;470114652;470145705;470140065;470122001;470109082;470137225;470102442;470149026;470118022;470123085;470105921;470136579;470121325
Ubiquinone and other terpenoid-quinone biosynthesis - Fragaria vesca (woodland strawberry)	3	32	358	4237	1.10955	0.7652	1	470121049;470134536;470134542;470118995;470136207;470130546;470126037;470148826;470134772;470144438;470111576;470125243;470131523;470117149;470120783;470120748;470114063;470125728;470139634;470137418;470108684;470137493;470124667;470123069;470110788;470145092;470134382;470149386;470130072;470109823;470127623;470122896
Inositol phosphate metabolism - Fragaria vesca (woodland strawberry)	4	47	358	4237	1.00725	0.7704	1	470126251;470112553;470108162;470111356;470112494;470103820;470145400;470111228;470103604;470114343;470142958;470131685;470146922;470125533;470135918;470109080;470123527;470127997;470116115;470116147;470102473;470127803;470119317;470103354;470140761;470143975;470143977;470142851;470106715;470137467;470110985;470102108;470143704;470133029;470108449;470108418;470147849;470139905;470122666;470106997…
Fatty acid biosynthesis - Fragaria vesca (woodland strawberry)	3	35	358	4237	1.01445	0.8074	1	470131880;470109153;470133575;325126874;470114652;470101870;470127277;470147744;470145526;470106375;470148633;470125335;470107718;470117234;470140065;470122001;470104304;470137225;470121847;470121841;470102442;470138497;470136935;470132633;470149026;470121713;470118022;470135555;470125828;470123085;470123001;470105921;470108524;470136579;470127621

## Sheet: Sheet1
Carbon metabolism	6.01333e-15
Carbon fixation in photosynthetic organisms	6.01333e-15
Metabolic pathways	6.01333e-15
Biosynthesis of amino acids	1.79949e-12
Biosynthesis of secondary metabolites	1.29626e-11
Glyoxylate and dicarboxylate metabolism	1.74797e-11
Citrate cycle (TCA cycle)	1.65757e-09
Pyruvate metabolism	5.34538e-09
Glycolysis / Gluconeogenesis	8.14624e-08
Pentose phosphate pathway	3.90156e-06
Photosynthesis	4.39669e-06
Proteasome	0.000438495
2-Oxocarboxylic acid metabolism	0.00518934
Glycine, serine and threonine metabolism	0.00574
Ascorbate and aldarate metabolism	0.005986
Butanoate metabolism	0.00679062
Photosynthesis - antenna proteins	0.0174226
Arginine and proline metabolism	0.0357995
Alanine, aspartate and glutamate metabolism	0.0357995
Oxidative phosphorylation	0.04182
One carbon pool by folate	0.04182
Fructose and mannose metabolism	0.04182
Lysine degradation	0.045207
Fatty acid degradation	0.0484483

## Sheet: Sheet3
325126845
325126848
325126849
325126850
325126851
325126852
325126853
325126859
325126860
325126861
325126862
325126864
325126865
325126871
325126872
325126873
325126875
325126878
325126880
325126881
325126882
325126884
325126885
325126891
325126892
325126894
325126895
325126896
325126916
470102042
470102732
470103386
470103503
470103764
470103779
470105245
470106568
470106724
470106997
470107131
470107321
470107374
470107959
470108185
470108270
470108436
470109163
470109663
470109772
470109851
470109855
470110096
470110356
470110683
470110685
470110888
470114169
470114516
470114540
470114763
470114765
470115067
470115122
470115239
470115606
470115771
470115774
470115832
470116076
470116188
470116327
470116510
470116646
470117457
470117523
470118698
470120564
470120727
470121419
470121694
470122638
470123021
470124633
470124844
470126093
470126189
470126277
470126730
470126754
470126765
470127764
470127926
470128381
470128485
470129332
470129540
470129612
470131422
470131448
470131618
470132333
470132577
470133565
470133649
470134018
470134034
470134104
470134361
470134363
470134603
470134710
470134740
470135926
470136184
470136186
470136236
470136258
470136411
470136459
470136466
470136703
470137654
470137929
470141058
470141336
470141691
470141723
470141725
470142229
470142472
470142650
470143218
470143464
470143704
470143913
470143965
470145108
470145314
470146554
470146556
470147454
470147457
470147468
470147472
470147476
470147480
470147490
470147667
470147675
470147677
470148201
470148609
470148904
470148943
470149016
470149095
