# Supplementary material for: Global analysis of lysine acetylation in strawberry leaves
Source: Front Plant Sci. 2015 Sep 15;6:739. doi: 10.3389/fpls.2015.00739 (PMC4569977; doi:10.3389/fpls.2015.00739)
Supplement: Supplementary file 5 [file DataSheet1.ZIP › Protein_Pathway_enrichment_detail.xls]

Carbon metabolism - Fragaria vesca (woodland strawberry)	75	204	358	4237	4.351174827472889	2.2E-16	6.013333333333333E-15
Carbon fixation in photosynthetic organisms - Fragaria vesca (woodland strawberry)	33	61	358	4237	6.402646762524041	2.2E-16	6.013333333333333E-15
Metabolic pathways - Fragaria vesca (woodland strawberry)	222	1692	358	4237	1.5528448036768494	2.2E-16	6.013333333333333E-15
Biosynthesis of amino acids - Fragaria vesca (woodland strawberry)	52	200	358	4237	3.077150837988827	8.778E-14	1.79949E-12
Biosynthesis of secondary metabolites - Fragaria vesca (woodland strawberry)	126	834	358	4237	1.7880511233471323	7.904E-13	1.296256E-11
Glyoxylate and dicarboxylate metabolism - Fragaria vesca (woodland strawberry)	24	50	358	4237	5.680893854748604	1.279E-12	1.7479666666666666E-11
Citrate cycle (TCA cycle) - Fragaria vesca (woodland strawberry)	21	46	358	4237	5.4030240466359	1.415E-10	1.6575714285714285E-9
Pyruvate metabolism - Fragaria vesca (woodland strawberry)	25	69	358	4237	4.288114322726905	5.215E-10	5.3453750000000005E-9
Glycolysis / Gluconeogenesis - Fragaria vesca (woodland strawberry)	28	96	358	4237	3.451932029795158	8.941E-9	8.146244444444445E-8
Pentose phosphate pathway - Fragaria vesca (woodland strawberry)	16	41	358	4237	4.618612890039515	4.758E-7	3.90156E-6
Photosynthesis - Fragaria vesca (woodland strawberry)	22	76	358	4237	3.4259776536312847	5.898E-7	4.396690909090908E-6
Proteasome - Fragaria vesca (woodland strawberry)	15	52	358	4237	3.4139987107864203	6.417E-5	4.38495E-4
2-Oxocarboxylic acid metabolism - Fragaria vesca (woodland strawberry)	13	51	358	4237	3.0168145470478693	8.227E-4	0.005189338461538461
Glycine, serine and threonine metabolism - Fragaria vesca (woodland strawberry)	14	59	358	4237	2.8083514818672475	9.8E-4	0.0057399999999999994
Ascorbate and aldarate metabolism - Fragaria vesca (woodland strawberry)	11	39	358	4237	3.338132072768944	0.001095	0.005986
Butanoate metabolism - Fragaria vesca (woodland strawberry)	7	16	358	4237	5.177898044692737	0.001325	0.006790625
Photosynthesis - antenna proteins - Fragaria vesca (woodland strawberry)	7	19	358	4237	4.360335195530726	0.003612	0.017422588235294117
Arginine and proline metabolism - Fragaria vesca (woodland strawberry)	14	74	358	4237	2.239091046353616	0.007967	0.03579947368421053
Alanine, aspartate and glutamate metabolism - Fragaria vesca (woodland strawberry)	10	43	358	4237	2.752371053657269	0.008295	0.03579947368421053
Oxidative phosphorylation - Fragaria vesca (woodland strawberry)	19	120	358	4237	1.8739059590316574	0.01079	0.04182
One carbon pool by folate - Fragaria vesca (woodland strawberry)	6	17	358	4237	4.177127834373973	0.01092	0.04182
Fructose and mannose metabolism - Fragaria vesca (woodland strawberry)	10	45	358	4237	2.6300434512725017	0.01122	0.04182
Lysine degradation - Fragaria vesca (woodland strawberry)	8	31	358	4237	3.0542440079293565	0.01268	0.04520695652173913
Fatty acid degradation - Fragaria vesca (woodland strawberry)	9	39	358	4237	2.731198968629136	0.01418	0.04844833333333333
Tryptophan metabolism - Fragaria vesca (woodland strawberry)	6	19	358	4237	3.7374301675977653	0.01785	0.058548
Glutathione metabolism - Fragaria vesca (woodland strawberry)	16	103	358	4237	1.8384769756467971	0.02441	0.07635111111111112
Lysine biosynthesis - Fragaria vesca (woodland strawberry)	5	14	358	4237	4.226855546687949	0.02514	0.07635111111111112
Valine, leucine and isoleucine degradation - Fragaria vesca (woodland strawberry)	9	46	358	4237	2.3155817342725284	0.03597	0.10534071428571429
beta-Alanine metabolism - Fragaria vesca (woodland strawberry)	9	47	358	4237	2.266314037798645	0.04029	0.11392344827586207
